# Supplementary material for: Proteomic landscape of Ewing sarcoma primary tumors and metastases
Source: Nat Commun. 2026 Mar 11;17:3802. doi: 10.1038/s41467-026-70449-5 (PMC13111610; doi:10.1038/s41467-026-70449-5)
Supplement: Supplementary file 4 — Supplementary Data 1–5 [file 41467_2026_70449_MOESM4_ESM.xlsx]

## Sheet: 1
Table S1A: EWS patients clinical parameters								Supplementary Data 1: EWS patients' clinical parameters
Study.ID	Sex (0=M, 1=F)	Tumor location (1=pelvic, 2=not pelvic)	Location	Met at diagnosis (Y/N)	Met location at dignosis	Relapse (Y/N)	relapse.location	Cancer Death (Y/N) - OS	3 years survival (Y/N/NA)	3 years evet free survival (Y/N/NA)	free disease time (days)	Surgery (1=yes, 0=no)	Chemo Protocol	% necrosis	Pathological Response (good vs bad)	Radiation (Y/N)	HSCT	Translocation
Ews_01	1	2	tibia	N	N	N	N	N	Y	Y	2185	1	COG AEWS0031	98	good response	N	N	FLI1
Ews_02	1	1	Ilium	Y	lung	Y	femur	Y	Y	N	1009	1	COG AEWS0031	100	good response	Y	Y	FLI1
Ews_07	0	2	humerus	N	N	Y	Lung	Y	Y	N	819	1	COG AEWS0031	100	good response	N	Y	NA
Ews_09	1	1	pubic bone	Y	LUNG+BM+MULTIPLE BONES	Y	pelvic and lungs	Y	N	N	377	1	COG AEWS0031	91/30	bad response	Y	N	FLI1
Ews_10	0	2	humerus	Y	lung	N	N	N	Y	Y	3639	1	EURO-E.W.I.N.G.	98	good response	N	Y	FLI1
Ews_11	0	1	ilium and soft tissue	Y	lung	N	N	N	Y	Y	2139	1	COG AEWS0031	100	good response	Y	Y	NA
Ews_15	0	2	palm	N	N	N	N	N	Y	Y	1314	1	COG AEWS0031	98	good response	N	N	FLI1
Ews_16	0	2	femur and soft tissue	N	N	Y	Lung + vertebra + proximal femor	Y	N	N	241	1	COG AEWS0031	90	bad response	Y	N	NA
Ews_17	1	2	vetebra L5	N	N	N	N	N	Y	Y	1432	0	COG AEWS0031	X	X	Y	N	FLI1
Ews_18	1	2	tibia	Y	lung	N	N	N	Y	Y	1271	1	COG AEWS0031	97	good response	Y	N	ERG
Ews_19	0	1	Sacrum	Y	Lung	Y	Lung and sacrum	N	Y	Y	1204	0	EURO-E.W.I.N.G.	X	X	Y	Y	FLI1
Ews_21	1	2	femur and soft tissue	N	N	N	N	X	N	N	1890	1	COG AEWS0031	100	good response	N	N	NA
Ews_22	1	2	humerous	N	N	Y	humerous + jaw	N	Y	N	931	1	COG AEWS0031	98	good response	N	Y	FLI1
Ews_24	0	1	Sacrum and soft tissue	N	N	N	N	N	Y	Y	2496	0	COG AEWS0031	X	X	Y	N	FLI1
Ews_25	1	1	acetabulum	N	N	Y	acetabulum and later lungs	N	Y	N	483	1	COG AEWS0031	100	good response	Y	Y	NA
Ews_27	0	2	rib 10	N	N	N	N	N	Y	Y	952	1	COG AEWS0031	80	bad response	N	Y	BCOR
Ews_28	1	1	ilium and soft tissue	N	N	N	N	N	Y	Y	2043	1	COG AEWS0031	98	good response	N	N	FLI1
Ews_29	0	2	fibula	N	N	N	N	N	Y	Y	2006	1	COG AEWS0031	70	bad response	N	Y	NA
Ews_30	1	1	pelvic sacral	N	N	Y	sacrum+L5+Lung	Y	N	N	431	1	COG AEWS0031	40	bad response	Y	N	NA
Ews_31	0	2	vetebra L5,S1,S2	Y	lung + bones	Y	Lung	N	Y	N	602	0	COG AEWS0031	X	X	Y	N	NA
Ews_32	0	2	vetebra c1-c2 clivical	Y	lung	N	N	N	Y	Y	2119	0	EURO-E.W.I.N.G.	X	X	Y	Y	FLI1
Ews_33	1	2	scapula	Y	lung	Y	vetebra c6	Y	Y	Y	1857	1	COG AEWS0031	92	good response	Y	Y	NA
Ews_34	0	2	femur	N	N	Y	femur +lung	N	Y	N	374	1	COG AEWS0031	92	good response	Y	N	FLI1
Ews_35	1	2	rib 2	N	N	N	N	N	Y	Y	1603	0	COG AEWS0031	X	X	Y	N	FLI1
Ews_36	1	2	calcaneus	N	N	N	N	N	Y	Y	1546	1	COG AEWS0031	100	good response	Y	N	FLI1
Ews_37	0	2	femur	N	N	N	N	N	Y	Y	1483	1	COG AEWS0031	99	good response	N	N	NA
Ews_38	1	1	pubis	N	N	N	N	N	Y	Y	1454	1	COG AEWS0031	100	good response	Y	N	FLI1
Ews_39	0	2	tibia	Y	lung+humerous	Y	lung	Y	N	N	108	0	COG AEWS0031	X	X	Y	N	NA
Ews_40	0	2	6 rib	N	N	N	N	N	Y	Y	1343	0	COG AEWS0031	X	X	Y	N	FLI1
Ews_41	0	2	femur	N	N	N	N	N	Y	Y	1193	1	COG AEWS0031	100	good response	N	N	FLI1
Ews_42	0	2	vetebra L1	Y	lung	Y	vetebra	Y	N	N	276	0	COG AEWS0031	X	X	N	Y	FLI1
Ews_43	0	2	vetebra C1	N	N	N	N	N	NA	NA	971	0	COG AEWS0031	X	X	Y	N	ERG
Ews_44	0	2	scapula	Y	L3 + acetabulum	N	N	N	NA	NA	938	1	COG AEWS0031	80	bad response	N	N	FLI1
Ews_45	1	2	femur	N	N	N	N	N	NA	NA	921	1	COG AEWS0031	95	good response	N	N	FLI1
Ews_46	0	2	tibia	N	N	N	N	N	NA	NA	915	1	COG AEWS0031	94	good response	N	N	FLI1
Ews_47	0	1	sacrum and illeum	N	N	Y	illeum	N	NA	N	548	0	COG AEWS0031	X		Y	Y	ERG
Ews_48	0	2	5 rib	Y	Lung	Y	Lung and D5	N	NA	N	297	1	COG AEWS0031	75	bad response	N	Y	FLI1
Ews_49	1	2	femur	Y	Lung	Y	Lung +spine +acetabulum	N	NA	N	228	1	COG AEWS0031	50	bad response	N	N	FLI1
Ews_50	1	2	5 rib	N	N	N	N	N	NA	NA	781	1	COG AEWS0031	97	good response	N	N	ERG
Ews_53	0	1	pelvis and spinal cord	Y	spine	Y	Brain and spine	Y	N	N	50	0	COG AEWS0031	X	X	Y	N	FLI1
Ews_54	1	2	vetebra L4	N	N	N	N	N	NA	NA	666	0	COG AEWS0031	X	X	Y	N	FLI1
Ews_55	1	2	humerous	N	N	N	N	N	NA	NA	640	1	COG AEWS0031	98	good response	N	N	FLI1
Ews_56	1	2	fibula	N	N	N	N	N	Y	Y	4932	1	COG AEWS0031	100	good response	N	N	FLI1
Ews_59	0	2	femur	Y	lung	Y	femor + sphenoid + spine	Y	N	N	831	1	COG AEWS0031	99	good response	Y	Y	FLI1
Ews_62	1	2	scapula	N	N	N	N	N	Y	Y	1428	1	COG AEWS0031	100	good response	Y	N	FLI1
Ews_63	0	2	radius	N	N	N	N	N	Y	Y	1551	1	COG AEWS0031	98	good response	Y	N	FLI1
Ews_65	0	2	skull	N	N	N	N	N	Y	Y	2508	0	COG AEWS0031	X	X	Y	N	NA
Ews_66	1	2	C3-C4	N	N	N	N	N	Y	Y	2154	1	COG AEWS0031	100	good response	Y	N	FLI1
Ews_67	0	2	fibula	N	N	N	N	N	Y	Y	2057	1	COG AEWS0031	100	good response	N	N	FLI1
Ews_68	1	2	foot	N	N	N	N	N	Y	Y	2524	1	EURO-E.W.I.N.G.	95	good response	N	N	FLI1
Ews_70	1	1	sacrum and coccyx	Y	lung	N	N	N	Y	Y	1230	0	COG AEWS0031	X	X	Y	Y	FLI1
Ews_73	1	2	fibula	N	N	N	N	N	Y	Y	1930	1	COG AEWS0031	100	good response	N	N	FLI1
Ews_75	0	1	illeum	Y	lungs	Y	acetabulum and lungs	Y	N	N	600	1	EURO-E.W.I.N.G.	100	good response	Y	Y	NA
Ews_76	0	2	ankle and foot	Y	lungs and femor	Y	D12 + lungs	Y	N	N	269	1	COG AEWS0031	X	bad response	N	N	NA
Ews_77	0	1	ramus pubis and acetabulum	Y	lungs	N	N	N	Y	Y	4324	1	EURO-E.W.I.N.G.	90	bad response	Y	Y	FLI1
Ews_78	1	2	X	N	N	Y	lungs	Y	N	N	X	1	COG AEWS0031	100	good response	Y	Y	NA
Ews_83	0	2	femur	Y	lung + several bones	Y	femor +abdomen +lungs	Y	Y	N	520	1	COG AEWS0031	90	bad response	Y	Y	FLI1
Ews_84	0	2	foot	N	N	N	N	N	Y	Y	3740	1	COG AEWS0031	100	good response	Y	N	FLI1
Ews_85	0	1	ilium + pubis +proxymal femor	Y	BM + femor +tibia +humerus +lungs	y	rib 9 +humerus +tibia + pelvis	Y	N	N	492	0	EURO-E.W.I.N.G.	X	X	Y	N	FLI1
Ews_86	1	2	scapula	Y	axilary and supra-clavicular lymph nodes	Y	vetebra+ humerous+sphenoid	Y	Y	N	573	1	COG AEWS0031	99	good response	Y	Y	NA
Ews_90	0	2	tibia	N	N	N	N	N	Y	Y	3485	1	COG AEWS0031	100	good response	N	N	NA
Ews_91	0	2	femur	N	N	N	N	N	Y	Y	3386	1	COG AEWS0031	100	good response	N	N	NA
Ews_93	0	2	tibia	N	N	N	N	N	Y	Y	3351	1	COG AEWS0031	100	good response	N	N	FLI1
Ews_94	0	1	illeum and pelvic	N	N	N	N	N	Y	Y	3122	1	COG AEWS0031	98	good response	Y	N	NA
Ews_95	0	2	humerous	N	N	Y	ilium + acetabulum + sphenoid + lungs	Y	Y	N	2841	1	COG AEWS0031	50	bad response	y	N	FLI1
Ews_96	0	1	butt	Y	lung + lymph nodes	N	N	N	Y	Y	2826	1	COG AEWS0031	95	good response	Y	Y	FLI1
Ews_97	0	1	Sacrum and illeum	N	N	N	N	N	NA	NA	573	1	COG AEWS0031	100	good response	N	Y	FLI1
Ews_98	0	2	Humerus	N	N	N	N	N	NA	NA	535	1	COG AEWS0031	100	good response	N	N	FLI1
Ews_99	0	1	illeum and sacrum	Y	Lung	N	N	N	NA	NA	525	1	COG AEWS0031	88	bad response	Y	Y	FLI1
Ews_100	0	2	rib 10	N	N	N	N	N	NA	NA	524	1	COG AEWS0031	92	good response	Y	N	FLI1
Ews_101	0	2	L3-L4	N	N	N	N	N	NA	NA	660	0	COG AEWS0031	x	X	Y	N	FLI1
Ews_103	0	2	femur	N	N	N	N	N	NA	NA	424	1	COG AEWS0031	98	good response	N	N	FLI1
Ews_104	1	2	femur	N	N	N	N	N	NA	NA	447	1	COG AEWS0031	50	bad response	Y	Y	FLI1
Ews_105	1	2	thigh	N	N	N	N	N	NA	NA	384	1	COG AEWS0031	85	bad response	Y	N	NA

## Sheet: 2
Supplementary Data 2: All EWS proteomic runs annotated with clinical parameters
Study.ID	Tumor type	Primary location	Tumor location (axial vs appendicular)	Tumor location (1=pelvic, 2=not pelvic)	Sex (0=M, 1=F)	Met at diagnosis (Y/N)	Met location at dignosis	Relapse (Y/N)	Chemo Protocol	HSCT	Surgery (1=yes, 0=no)	% necrosis	Pathological Response	Radiation (Y/N)	Cancer Death (Y/N) - OS	3 years survival (Y/N)	3 years evet free survival (Y/N)	free disease time (days)
01a1	primary	tibia	appendicular	2	1	N	N	N	COG AEWS0031	N	1	98	good response	N	N	Y	Y	2185
02a1	primary	illeum	appendicular	1	1	Y	Lung	Y	COG AEWS0031	Y	1	100	good response	Y	Y	Y	N	1009
02a2	primary	illeum	appendicular	1	1	Y	Lung	Y	COG AEWS0031	Y	1	100	good response	Y	Y	Y	N	1009
02c2	relapse	illeum	appendicular	1	1	Y	Lung	Y	COG AEWS0031	Y	1	20	good response	Y	Y	Y	N	1009
02e1_1	progression	illeum	appendicular	1	1	Y	Lung	Y	COG AEWS0031	Y	1		good response	Y	Y	Y	N	1009
02e1_2	progression	illeum	appendicular	1	1	Y	Lung	Y	COG AEWS0031	Y	1		good response	Y	Y	Y	N	1009
02e2_1	progression	illeum	appendicular	1	1	Y	Lung	Y	COG AEWS0031	Y	1		good response	Y	Y	Y	N	1009
02e2_2	progression	illeum	appendicular	1	1	Y	Lung	Y	COG AEWS0031	Y	1		good response	Y	Y	Y	N	1009
07d	metastasis	Lung	appendicular	2	0	N	N	Y	COG AEWS0031	Y	1	100	good response	N	Y	Y	N	819
09a1	primary	pelvic - pubic bone	appendicular	1	1	Y	LUNG+BM+MULTIPLE BONES	Y	COG AEWS0031	N	1	91/30	bad response	Y	Y	N	N	377
09a2	primary	pelvic - pubic bone	appendicular	1	1	Y	LUNG+BM+MULTIPLE BONES	Y	COG AEWS0031	N	1	91/30	bad response	Y	Y	N	N	377
09b1	post	pelvic - pubic bone	appendicular	1	1	Y	LUNG+BM+MULTIPLE BONES	Y	COG AEWS0031	N	1	91/30	bad response	Y	Y	N	N	377
09b2_1	post	pelvic - pubic bone	appendicular	1	1	Y	LUNG+BM+MULTIPLE BONES	Y	COG AEWS0031	N	1	91/30	bad response	Y	Y	N	N	377
09b2_2	post	pelvic - pubic bone	appendicular	1	1	Y	LUNG+BM+MULTIPLE BONES	Y	COG AEWS0031	N	1	91/30	bad response	Y	Y	N	N	377
10a1	primary	humerus	appendicular	2	0	Y	Lung	N	COG AEWS0031	Y	1	98	good response	N	N	Y	Y	3639
10a2	primary	humerus	appendicular	2	0	Y	Lung	N	COG AEWS0031	Y	1	98	good response	N	N	Y	Y	3639
11a1	primary	soft tissue and illeum	appendicular	1	0	Y	Lung	N	COG AEWS0031	Y	1	100	good response	Y	N	Y	Y	2139
11a2	primary	soft tissue and illeum	appendicular	1	0	Y	Lung	N	COG AEWS0031	Y	1	100	good response	Y	N	Y	Y	2139
15a	primary	palm	appendicular	2	0	N	N	N	COG AEWS0031	N	1	98	good response	N	N	Y	Y	1314
16b	post	femur and soft tissue	appendicular	2	0	N	N	Y	COG AEWS0031	N	1	90	bad response	Y	Y	N	N	241
16d1	metastasis	femur and soft tissue	appendicular	2	0	N	N	Y	COG AEWS0031	N	1	90	bad response	Y	Y	N	N	241
16d2	metastasis	femur and soft tissue	appendicular	2	0	N	N	Y	COG AEWS0031	N	1	90	bad response	Y	Y	N	N	241
17a1	primary	vetebra L5	axial	2	1	N	N	N	COG AEWS0031	N	0	X	NA	Y	N	Y	Y	1432
17a2	primary	vetebra L5	axial	2	1	N	N	N	COG AEWS0031	N	0	X	NA	Y	N	Y	Y	1432
18a	primary	tibia	appendicular	2	1	Y	Lung	N	COG AEWS0031	N	1	97	good response	Y	N	Y	Y	1271
19a1	primary	Sacrum	axial	1	0	Y	Lung	Y	EURO-E.W.I.N.G.	Y	0	X	NA	Y	N	Y	Y	1204
19a2	primary	Sacrum	axial	1	0	Y	Lung	Y	EURO-E.W.I.N.G.	Y	0	X	NA	Y	N	Y	Y	1204
19d1	metastasis	Sacrum	axial	1	0	Y	Lung	Y	EURO-E.W.I.N.G.	Y	0	X	NA	Y	N	Y	Y	1204
19d2	metastasis	Sacrum	axial	1	0	Y	Lung	Y	EURO-E.W.I.N.G.	Y	0	X	NA	Y	N	Y	Y	1204
19d3	metastasis	Sacrum	axial	1	0	Y	Lung	Y	EURO-E.W.I.N.G.	Y	0	X	NA	Y	N	Y	Y	1204
21a1	primary	femur and soft tissue	appendicular	2	1	N	N	N	COG AEWS0031	N	1	100	good response	N	X	N	N	1890
21a2_1	primary	femur and soft tissue	appendicular	2	1	N	N	N	COG AEWS0031	N	1	100	good response	N	X	N	N	1890
21a2_2	primary	femur and soft tissue	appendicular	2	1	N	N	N	COG AEWS0031	N	1	100	good response	N	X	N	N	1890
22a	primary	humerous	appendicular	2	1	N	N	Y	COG AEWS0031	Y	1	98	good response	Y	N	Y	N	931
22c1_1	relapse	humerous	appendicular	2	1	N	N	Y	COG AEWS0031	Y	1	98	good response	Y	N	Y	N	931
22c1_2	relapse	humerous	appendicular	2	1	N	N	Y	COG AEWS0031	Y	1	98	good response	Y	N	Y	N	931
22c2_1	relapse	humerous	appendicular	2	1	N	N	Y	COG AEWS0031	Y	1	98	good response	Y	N	Y	N	931
22c2_2	relapse	humerous	appendicular	2	1	N	N	Y	COG AEWS0031	Y	1	98	good response	Y	N	Y	N	931
22c2_3	relapse	humerous	appendicular	2	1	N	N	Y	COG AEWS0031	Y	1	98	good response	Y	N	Y	N	931
22d1	metastasis	mandible	appendicular	2	1	N	N	Y	COG AEWS0031	Y	1	98	good response	Y	N	Y	N	931
22d2	metastasis	mandible	appendicular	2	1	N	N	Y	COG AEWS0031	Y	1	98	good response	Y	N	Y	N	931
24a	primary	Sacrum and soft tissue	axial	1	0	N	N	N	COG AEWS0031	N	0	X	NA	Y	N	Y	Y	2496
25a	primary	acetabulum	appendicular	1	1	N	N	Y	COG AEWS0017	Y	1	100	good response	Y	N	Y	N	483
25c1	relapse	acetabulum	appendicular	1	1	N	N	Y	COG AEWS0018	Y	1	100	good response	Y	N	Y	N	483
25c2	relapse	acetabulum	appendicular	1	1	N	N	Y	COG AEWS0019	Y	1	100	good response	Y	N	Y	N	483
25c3	relapse	acetabulum	appendicular	1	1	N	N	Y	COG AEWS0020	Y	1	100	good response	Y	N	Y	N	483
25d1_1	metastasis	ishcium	appendicular	1	1	N	N	Y	COG AEWS0021	Y	1	100	good response	Y	N	Y	N	483
25d1_2	metastasis	ishcium	appendicular	1	1	N	N	Y	COG AEWS0022	Y	1	100	good response	Y	N	Y	N	483
25d2_1	metastasis	ishcium	appendicular	1	1	N	N	Y	COG AEWS0023	Y	1	100	good response	Y	N	Y	N	483
25d2_2	metastasis	ishcium	appendicular	1	1	N	N	Y	COG AEWS0024	Y	1	100	good response	Y	N	Y	N	483
27a1_1	primary	rib 10	axial	2	0	N	N	N	COG AEWS0025	Y	1	80	bad response	N	N	Y	Y	952
28a1	primary	illeum and soft tissue	appendicular	1	1	N	N	N	COG AEWS0026	N	1	98	good response	N	N	Y	Y	2043
28a2	primary	illeum and soft tissue	appendicular	1	1	N	N	N	COG AEWS0027	N	1	98	good response	N	N	Y	Y	2043
29b	post	fibula	appendicular	2	0	N	N	N	COG AEWS0028	Y	1	70	bad response	N	N	Y	Y	2006
30b1_1	post	pelvic sacral	axial	1	1	N	N	Y	COG AEWS0029	N	1	40	bad response	Y	Y	N	N	431
30b1_2	post	pelvic sacral	axial	1	1	N	N	Y	COG AEWS0030	N	1	40	bad response	Y	Y	N	N	431
30b2	post	pelvic sacral	axial	1	1	N	N	Y	COG AEWS0031	N	1	40	bad response	Y	Y	N	N	431
30e1_1	progression	pelvic sacral	axial	1	1	N	N	Y	COG AEWS0031	N	1	40	bad response	Y	Y	N	N	431
30e1_2	progression	pelvic sacral	axial	1	1	N	N	Y	COG AEWS0031	N	1	40	bad response	Y	Y	N	N	431
31a	primary	vetebra L5,S1,S2	axial	2	0	Y	lung + bones	Y	COG AEWS0031	N	0	X	good response	Y	N	Y	N	602
31d1_1	metastasis	vetebra L5,S1,S3	axial	2	0	Y	lung + bones	Y	COG AEWS0031	N	0	X	good response	Y	N	Y	N	602
31d1_2	metastasis	vetebra L5,S1,S4	axial	2	0	Y	lung + bones	Y	COG AEWS0031	N	0	X	good response	Y	N	Y	N	602
31d2_1	metastasis	vetebra L5,S1,S5	axial	2	0	Y	lung + bones	Y	COG AEWS0031	N	0	X	good response	Y	N	Y	N	602
31d2_2	metastasis	vetebra L5,S1,S6	axial	2	0	Y	lung + bones	Y	COG AEWS0031	N	0	X	good response	Y	N	Y	N	602
32a1_1	primary	vetebra c1-c2 clivical	axial	2	0	Y	Lung	N	COG AEWS0031	Y	0	X	NA	Y	N	Y	Y	2119
32a1_2	primary	vetebra c1-c2 clivical	axial	2	0	Y	Lung	N	COG AEWS0031	Y	0	X	NA	Y	N	Y	Y	2119
32a2	primary	vetebra c1-c2 clivical	axial	2	0	Y	Lung	N	COG AEWS0031	Y	0	X	NA	Y	N	Y	Y	2119
33d	metastasis	scapula	appendicular	2	1	Y	Lung	Y	COG AEWS0031	Y	1	92	good response	Y	Y	Y	Y	1857
34c1	relapse	femur	appendicular	2	0	N	N	Y	COG AEWS0031	N	1	92	good response	Y	N	NA	N	374
34c2	relapse	femur	appendicular	2	0	N	N	Y	COG AEWS0031	N	1	92	good response	Y	N	NA	N	374
34e1_1	progression	femur	appendicular	2	0	N	N	Y	COG AEWS0031	N	1	92	good response	Y	N	NA	N	374
34e2_1	progression	femur	appendicular	2	0	N	N	Y	COG AEWS0031	N	1	92	good response	Y	N	NA	N	374
34e2_2	progression	femur	appendicular	2	0	N	N	Y	COG AEWS0031	N	1	92	good response	Y	N	NA	N	374
35a2_1	primary	rib 2	axial	2	1	N	N	N	COG AEWS0031	N	0	X	NA	Y	N	Y	Y	1603
35a2_2	primary	rib 2	axial	2	1	N	N	N	COG AEWS0031	N	0	X	NA	Y	N	Y	Y	1603
36a	primary	calcaneus	appendicular	2	1	N	N	N	COG AEWS0031	N	1	100	good response	Y	N	Y	Y	1546
37a	primary	femur	appendicular	2	0	N	N	N	COG AEWS0031	N	1	100	good response	N	N	Y	Y	1483
38a1	primary	pubis	appendicular	1	1	N	N	N	COG AEWS0031	N	1	100	good response	Y	N	Y	Y	1454
38a2_1	primary	pubis	appendicular	1	1	N	N	N	COG AEWS0031	N	1	100	good response	Y	N	Y	Y	1454
38a2_2	primary	pubis	appendicular	1	1	N	N	N	COG AEWS0031	N	1	100	good response	Y	N	Y	Y	1454
39a1	primary	tibia	appendicular	2	0	Y	Lung+Bone	Y	COG AEWS0031	N	0	X	NA	Y	Y	N	N	108
39a2	primary	tibia	appendicular	2	0	Y	Lung+Bone	Y	COG AEWS0031	N	0	X	NA	Y	Y	N	N	108
40a1	primary	6 rib	axial	2	0	N	N	N	COG AEWS0031	N	1	X	good response	Y	N	Y	Y	1343
40a2_1	primary	6 rib	axial	2	0	N	N	N	COG AEWS0031	N	1	X	good response	Y	N	Y	Y	1343
40a2_2	primary	6 rib	axial	2	0	N	N	N	COG AEWS0031	N	1	X	good response	Y	N	Y	Y	1343
41a	primary	femur	appendicular	2	0	N	N	N	COG AEWS0031	N	1	100	good response	N	N	Y	Y	1193
42a	primary	vetebra L1	axial	2	0	Y	Lung	N	COG AEWS0031	Y	0	X	NA	Y	Y	N	N	276
43a2	primary	vetebra C1	axial	2	0	N	N	N	COG AEWS0031	N	0	X	NA	Y	N	NA	NA	971
43a3	primary	vetebra C1	axial	2	0	N	N	N	COG AEWS0031	N	0	X	NA	Y	N	NA	NA	971
44b	post	scapula	appendicular	2	0	Y	?	N	COG AEWS0031	N	1	80	bad response	N	N	NA	NA	938
45a1	primary	femur	appendicular	2	1	N	N	N	COG AEWS0031	N	1	95	good response	N	N	NA	NA	921
45a2_1	primary	femur	appendicular	2	1	N	N	N	COG AEWS0031	N	1	95	good response	N	N	NA	NA	921
45a2_2	primary	femur	appendicular	2	1	N	N	N	COG AEWS0031	N	1	95	good response	N	N	NA	NA	921
46a1	primary	tibia	appendicular	2	0	N	N	N	COG AEWS0031	N	1	94	good response	N	N	NA	NA	915
46a2	primary	tibia	appendicular	2	0	N	N	N	COG AEWS0031	N	1	94	good response	N	N	NA	NA	915
46a3	primary	tibia	appendicular	2	0	N	N	N	COG AEWS0031	N	1	94	good response	N	N	NA	NA	915
47a2_1	primary	sacrum and illeum	axial+appendicular	1	0	N	N	Y	COG AEWS0031	Y	0	X	NA	Y	N	NA	N	548
47a2_2	primary	sacrum and illeum	axial+appendicular	1	0	N	N	Y	COG AEWS0031	Y	0	X	NA	Y	N	NA	N	548
47c	relapse	sacrum and illeum	axial+appendicular	1	0	N	N	Y	COG AEWS0031	Y	0	X	NA	Y	N	N	N	548
48a1	primary	5 rib	axial	2	0	Y	Lung	Y	COG AEWS0031	Y	1	75	bad response	Y	N	NA	N	297
48a2	primary	5 rib	axial	2	0	Y	Lung	Y	COG AEWS0031	Y	1	75	bad response	Y	N	NA	N	297
48b	post	5 rib	axial	2	0	Y	Lung	Y	COG AEWS0031	Y	1	75	bad response	Y	N	NA	N	297
48d1	metastasis	5 rib	axial	2	0	Y	Lung	Y	COG AEWS0031	Y	1	75	bad response	Y	N	NA	N	228
48d2	metastasis	5 rib	axial	2	0	Y	Lung	Y	COG AEWS0031	Y	1	75	bad response	Y	N	NA	N	228
49b	post	femur	appendicular	2	1	Y	Lung	Y	COG AEWS0031	N	1	50	bad response	Y	N	NA	N	228
49d1	metastasis	femur	appendicular	2	1	Y	Lung	Y	COG AEWS0031	N	1	50	bad response	Y	N	NA	N	228
49d2	metastasis	femur	appendicular	2	1	Y	Lung	Y	COG AEWS0031	N	1	50	bad response	Y	N	NA	N	228
50a	primary	5 rib	axial	2	1	N	N	N	COG AEWS0031	N	1	97	good response	N	N	NA	NA	781
53a	primary	pelvis and spinal cord	axial	1	0	Y	spine	Y	COG AEWS0032	N	0	X	NA	Y	Y	N	N	50
53d1	metastasis	pelvis and spinal cord	axial	1		Y	spine	Y	COG AEWS0033	N	0	X	NA	Y	Y	N	N	50
53d2	metastasis	pelvis and spinal cord	axial	1		Y	spine	Y	COG AEWS0034	N	0	X	NA	Y	Y	N	N	50
54a	primary	vetebra L4	axial	2	1	N	N	N	COG AEWS0035	N	0	X	NA	Y	N	NA	NA	666
55a	primary	humerous	appendicular	2	1	N	N	N	COG AEWS0036	N	1	98	good response	N	N	NA	NA	640
56a1	primary	fibula	appendicular	2	1	N	N	N	COG AEWS0037	N	1	100	good response	N	N	Y	Y	4932
56a2	primary	fibula	appendicular	2	1	N	N	N	COG AEWS0038	N	1	100	good response	N	N	Y	Y	4932
56a3	primary	fibula	appendicular	2	1	N	N	N	COG AEWS0039	N	1	100	good response	N	N	Y	Y	4932
56a4	primary	fibula	appendicular	2	1	N	N	N	COG AEWS0040	N	1	100	good response	N	N	Y	Y	4932
59a1	primary	femur	appendicular	2	0	Y	N	Y	COG AEWS0031	Y	1	99	good response	Y	Y	N	N	831
59a2	primary	femur	appendicular	2	0	Y	N	Y	COG AEWS0031	Y	1	99	good response	Y	Y	N	N	831
59d	metastasis	sphenoid	appendicular	2	0	Y	N	Y	COG AEWS0031	Y	1	99	good response	Y	Y	N	N	831
62a2	primary	scapula	appendicular	2	1	N	N	N	COG AEWS0031	N	1	100	good response	Y	N	Y	Y	1428
62a3	primary	scapula	appendicular	2	1	N	N	N	COG AEWS0031	N	1	100	good response	Y	N	Y	Y	1428
63a	primary	radius	appendicular	2	0	N	N	N	COG AEWS0031	N	1	98	good response	Y	N	Y	Y	1551
65a1	primary	skull	axial	2	0	N	N	N	COG AEWS0031	N	0	X	NA	Y	N	Y	Y	2508
65a2_1	primary	skull	axial	2	0	N	N	N	COG AEWS0031	N	0	X	NA	Y	N	Y	Y	2508
65a2_2	primary	skull	axial	2	0	N	N	N	COG AEWS0031	N	0	X	NA	Y	N	Y	Y	2508
66a2	primary	vetebra C4 to hypoPharynx	axial	2	1	N	N	N	COG AEWS0031	N	1	100	good response	Y	N	Y	Y	2154
67a	primary	fibula	appendicular	2	0	N	N	N	COG AEWS0031	N	1	100	good response	N	N	Y	Y	2057
68a	primary	foot	appendicular	2	1	N	N	N	EURO-E.W.I.N.G.	N	1	95	good response	N	N	Y	Y	2524
70a1_1	primary	Sacrum and coccyx	axial	1	1	Y	Lungs	N	cog codense	Y	0	X	NA	Y	N	Y	Y	1230
70a1_2	primary	Sacrum and coccyx	axial	1	1	Y	Lungs	N	cog codense	Y	0	X	NA	Y	N	Y	Y	1230
70a2	primary	Sacrum and coccyx	axial	1	1	Y	Lungs	N	cog codense	Y	0	X	NA	Y	N	Y	Y	1230
73a1_1	primary	fibula	appendicular	2	1	N	N	N	COG AEWS0031	N	1	100	good response	N	N	Y	Y	1930
73a1_2	primary	fibula	appendicular	2	1	N	N	N	COG AEWS0031	N	1	100	good response	N	N	Y	Y	1930
75a	primary	illeum	appendicular	1	0	Y	Lungs	Y	EURO-E.W.I.N.G.	Y	1	100	good response	Y	Y	N	N	600
75d1	metastasis	illeum	appendicular	1	0	Y	Lungs	Y	EURO-E.W.I.N.G.	Y	1	100	good response	Y	Y	N	N	600
75d2	metastasis	illeum	appendicular	1	0	Y	Lungs	Y	EURO-E.W.I.N.G.	Y	1	100	good response	Y	Y	N	N	600
76b1	post	ankle and foot	appendicular	2	0	Y	Lungs and femur	Y	COG AEWS0031	N	0	X	NA	N	Y	N	N	269
76b2	post	ankle and foot	appendicular	2	0	Y	Lungs and femur	Y	COG AEWS0031	N	0	X	NA	N	Y	N	N	269
77a	primary	ramus pubis	appendicular	2	0	Y	Lungs	N	EURO-E.W.I.N.G.	Y	1	90	bad response	Y	N	Y	Y	4324
78d1	metastasis	X	X	X	1	Y	X	N	COG AEWS0031	Y	1	100	good response	Y	Y	N	N	X
78d2_1	metastasis	X	X	X	1	Y	X	N	COG AEWS0031	Y	1	100	good response	Y	Y	N	N	X
78d2_2	metastasis	X	X	X	1	Y	X	N	COG AEWS0031	Y	1	100	good response	Y	Y	N	N	X
83d1	metastasis	femur	appendicular	2	0	Y	Lung+several bones	Y	COG AEWS0031	Y	1	90	good response	Y	Y	Y	N	520
83d2	metastasis	femur	appendicular	2	0	Y	Lung+several bones	Y	COG AEWS0031	Y	1	90	good response	Y	Y	Y	N	520
83d3	metastasis	femur	appendicular	2	0	Y	Lung+several bones	Y	COG AEWS0031	Y	1	90	good response	Y	Y	Y	N	520
84a	primary	foot	appendicular	2	0	N	N	N	COG AEWS0031	N	1	100	good response	Y	N	Y	Y	3740
85a	primary	pubis	appendicular	1	0	Y	BM + femor +tibia +humerus +lungs	Y	EURO-E.W.I.N.G.	N	0	X	NA	Y	Y	N	N	492
86d	relapse	humerous	appendicular	2	1	Y	axilary and supra-clavicular lymph nodes	Y	COG AEWS0031	Y	1	99	good response	Y	Y	Y	N	573
86d2	metastasis	sphenoid	appendicular	2	1	Y	axilary and supra-clavicular lymph nodes	Y	COG AEWS0031	Y	1	99	good response	Y	Y	Y	N	573
90a	primary	tibia	appendicular	2	0	N	N	N	COG AEWS0031	N	1	100	good response	N	N	Y	Y	3485
91a	primary	femur	appendicular	2	0	N	N	N	COG AEWS0031	N	1	100	good response	N	N	Y	Y	3386
93a	primary	tibia	appendicular	2	0	N	N	N	COG AEWS0031	N	1	100	good response	N	N	Y	Y	3351
94a	primary	illeum and pelvic	appendicular	1	0	N	N	N	COG AEWS0031	N	1	98	good response	Y	N	Y	Y	3122
95b	post	humerous	appendicular	2	0	N	N	Y	COG AEWS0031	N	1	50	bad response	NA	Y	Y	N	2841
96a	primary	butt	axial	1	0	Y	lung + lymph nodes	N	COG AEWS0031	Y	1	95	good response	Y	N	Y	Y	2826
97a1	primary	Sacrum and illeum	axial	1	0	N	N	N	COG AEWS0031	Y	0	X	NA	N	N	NA	NA	573
97a2	primary	Sacrum and illeum	axial	1	0	N	N	N	COG AEWS0031	Y	0	X	NA	N	N	NA	NA	573
98a	primary	Humerus	appendicular	2	0	N	N	N	COG AEWS0031	N	1	100	good response	N	N	NA	NA	535
99a	primary	illeum and pelvic	axial	1	0	Y	Lung	N	COG AEWS0031	Y	1	88	bad response	Y	N	NA	NA	525
99b	post	illeum and pelvic	axial	2	0	Y	Lung	N	COG AEWS0031	Y	1	88	bad response	Y	N	NA	NA	525
100a	primary	rib 10	axial	2	0	N	N	N	COG AEWS0031	N	1	92	good response	Y	N	NA	NA	524
101a1	primary	L3-L4	axial	2	0	N	N	N	COG AEWS0031	N	0	X	NA	N	N	NA	NA	660
101a2	primary	L3-L4	axial	2	0	N	N	N	COG AEWS0031	N	0	X	NA	N	N	NA	NA	660
103a1	primary	femur	appendicular	2	0	N	N	N	COG AEWS0031	N	1	98	good response	N	N	NA	NA	424
103a2	primary	femur	appendicular	2	0	N	N	N	COG AEWS0031	N	1	98	good response	N	N	NA	NA	424
104a1	primary	femur	appendicular	2	1	N	N	N	COG AEWS0031	Y	1	50	bad response	Y	N	NA	NA	447
104b1_1	post	femur	appendicular	2	1	N	N	N	COG AEWS0031	Y	1	50	bad response	Y	N	NA	NA	447
104b1_2	post	femur	appendicular	2	1	N	N	N	COG AEWS0031	Y	1	50	bad response	Y	N	NA	NA	447
105a	primary	thigh	appendicular	2	1	N	N	N	COG AEWS0031	N	1	85	bad response	N	N	NA	NA	384

## Sheet: 3
Supplementary Data 3: Patients' clinical and pathological characteristics
Number of patients
Number (%)	74 (100%)
Tumor stage
Primary	61
Post -NACT	9
Local relapse	6
Metastasis	15
Progression	3
Age (years) at diagnosis
mean (range)	13.5 (2.9-22.8)
Gender
Male/Female	45/29
Tumor location
Pelvic/Non- pelvic	19/55
Metastatic disease at diagnosis
Number of partients (%)	25 (33.78%)
Local control by surgery
Number of patients (%)	57 (77%)
Necrosis post NACT
>90%/<90%	42/15
Relpse
Number of patients (%)	25 (33.78%)
Death from disease
Number of patients (%)	17 (23%)

## Sheet: 4
Supplementary Data 4: Processed data table
Protein intensities of different CVs were summarized and log2 transformed
01a1	02a1	02a2	02c2	02e1_1	02e1_2	02e2_1	02e2_2	07d	09a1	09a2	09b1	09b2_1	09b2_2	100a	101a1	101a2	103a1	103a2	104a1	104b1_1	104b1_2	105a	10a	10a2	11a1	11a2	15a	16b	16d1	16d2	17a1	17a2	18a	19a1	19a2	19d1	19d2	19d3	21a1	21a2_1	21a2_2	22c1_1	22c1_2	22c2_1	22c2_2	22c2_3	22d1	22d2	22a
21.3088	22.0056	22.8689	21.4329	21.4487	21.5173	20.7248	18.8267	20.641	23.9364	23.1341	22.8202	21.818	21.1569	19.6762	19.8741	21.5739	21.7828	19.069	20.3577	20.1217	21.0877	20.2913	22.1775	21.8273	20.1336	22.0174	21.5804	22.2271	22.0946	22.1582	20.6784	21.0294	22.1215	22.6518	22.8913	22.727	22.7248	21.8318	21.6531	21.5497	21.1972	21.6731	22.1646	22.2092	22.1799	22.2824	22.2715	22.5546	22.1523
24.0019	22.8207	23.7587	23.7906	23.3762	23.8175	22.5069	22.6813	23.5587	25.7264	25.4263	24.4537	24.205	24.181	23.3898	23.9503	23.9174	24.4639	23.3342	22.261	24.346	22.8957	23.1764	24.6137	24.5567	23.1875	24.9299	25.2689	24.807	23.4378	23.5451	23.5685	23.8663	25.4053	24.4519	24.1077	24.3568	24.6733	23.8535	24.0929	25.0781	24.067	23.6662	23.9837	23.9248	24.189	24.0918	24.791	24.8076	24.2762
NaN	NaN	NaN	NaN	NaN	NaN	NaN	NaN	NaN	16.4332	NaN	NaN	NaN	NaN	NaN	NaN	NaN	15.6029	NaN	NaN	17.2064	17.6577	NaN	17.9136	NaN	NaN	NaN	15.3948	22.1336	NaN	NaN	21.4773	17.5962	20.6724	20.6864	NaN	NaN	NaN	20.0161	NaN	18.588	NaN	NaN	NaN	NaN	NaN	NaN	NaN	21.1595	15.9563
NaN	NaN	NaN	NaN	16.2743	NaN	18.5755	16.9326	15.5656	NaN	NaN	16.3539	15.9267	NaN	16.4379	16.1902	NaN	16.9259	NaN	NaN	NaN	16.2634	NaN	NaN	NaN	NaN	NaN	NaN	NaN	NaN	NaN	NaN	NaN	NaN	NaN	NaN	NaN	NaN	NaN	NaN	NaN	NaN	NaN	NaN	NaN	NaN	NaN	NaN	NaN	NaN
22.2978	22.9939	22.0622	22.118	22.5882	22.0265	22.448	22.0683	22.1187	22.1532	22.1545	22.3602	22.3898	21.9358	22.496	22.3295	22.2194	21.7335	21.6892	22.2412	22.5637	21.439	22.1163	21.9693	22.1827	22.4558	21.6096	21.9666	21.66	22.4177	22.7018	22.7277	22.51	22.9591	21.8195	21.9719	22.1055	22.7676	21.1683	22.7561	21.8732	22.5794	22.4348	21.5686	21.9077	21.688	21.4008	21.481	21.807	21.3217
19.1271	18.9293	17.7925	16.8228	19.6638	16.8147	17.9211	19.3571	19.148	20.5779	19.5954	20.4877	20.8106	21.0375	19.8165	20.7253	19.5699	19.5547	19.5856	18.6846	19.5278	19.2246	19.0356	17.1931	17.7631	20.7171	18.387	19.1693	18.352	20.2702	19.9902	20.108	20.0506	17.9418	19.9889	19.1158	20.2782	19.7022	NaN	18.9369	NaN	18.5847	19.7769	20.3362	20.3864	20.1184	20.0129	19.3527	18.6708	21.2424
NaN	NaN	NaN	15.2687	NaN	NaN	NaN	NaN	NaN	NaN	NaN	NaN	NaN	NaN	15.1481	NaN	NaN	NaN	NaN	NaN	NaN	NaN	NaN	NaN	NaN	NaN	NaN	NaN	NaN	NaN	NaN	17.5761	14.64	NaN	NaN	NaN	NaN	NaN	NaN	NaN	NaN	NaN	16.602	17.862	17.3313	18.5565	17.197	17.6829	17.8619	19.2057
17.2112	17.9998	18.6495	17.9407	18.3057	17.2111	17.5742	16.0825	19.2469	16.8139	NaN	19.3893	18.5755	19.1151	17.7048	16.918	NaN	15.564	16.581	18.1688	16.7179	NaN	18.3778	17.5863	18.084	18.2581	NaN	NaN	18.2208	18.6451	17.9966	NaN	NaN	NaN	18.2225	18.8417	NaN	NaN	NaN	17.1546	16.3932	17.6679	20.2111	20.4162	20.4648	20.3372	19.4707	20.1147	20.5361	20.5793
NaN	NaN	NaN	16.9837	NaN	NaN	NaN	NaN	NaN	17.6074	NaN	17.1651	17.3384	16.9478	NaN	16.8699	NaN	16.4696	NaN	NaN	NaN	NaN	NaN	NaN	17.2611	NaN	NaN	NaN	NaN	17.1217	NaN	NaN	NaN	NaN	16.9918	16.8779	NaN	NaN	NaN	NaN	NaN	NaN	NaN	17.3921	NaN	17.1935	17.1869	16.9506	17.3862	17.3158
17.3004	18.0989	NaN	17.7269	16.5547	NaN	NaN	16.6712	18.153	NaN	NaN	18.9648	18.3675	17.9746	17.4187	17.7528	17.3612	NaN	NaN	NaN	17.4271	13.8015	17.9209	18.0349	NaN	17.8866	18.2949	15.7886	18.0386	NaN	16.7634	18.9648	19.1092	16.5248	17.0836	18.1474	17.5	16.7642	NaN	19.6423	19.0822	18.6071	17.5211	18.2813	17.0609	17.3333	18.2708	17.719	16.9909	17.2333
17.1582	19.6027	19.6933	19.1745	20.6477	19.6388	20.0086	19.0543	21.0287	18.3918	17.9447	19.06	18.9184	19.1511	17.3194	19.4413	17.314	19.1929	18.8487	18.4886	19.7335	NaN	17.0541	19.477	19.1961	21.1221	20.0127	NaN	19.389	19.2781	20.1318	21.3431	19.2903	19.2582	19.1982	18.7949	20.0577	20.6483	NaN	19.9527	19.9069	20.4902	20.7276	19.0393	19.2469	19.0641	17.0778	NaN	NaN	18.796
20.982	20.7331	NaN	NaN	21.3281	18.5687	21.5709	17.7313	19.6793	NaN	NaN	17.0927	NaN	19.4991	20.8211	21.0259	20.7282	17.3489	18.5321	20.9959	21.1427	20.3854	19.9138	20.0567	NaN	19.5475	20.8648	19.2058	21.494	NaN	20.8444	20.2986	20.3791	19.6412	17.2986	17.6718	20.5378	21.5014	20.1996	21.8242	20.6395	21.3974	19.4662	NaN	NaN	19.6373	NaN	NaN	NaN	NaN
18.5948	16.5313	17.3371	17.0715	18.2035	18.1137	18.0625	18.4952	19.219	19.2779	18.7252	19.4714	19.6789	19.7254	18.9356	20.7565	19.0251	18.9725	18.7503	17.9338	17.68	17.7412	19.3511	18.1469	18.3933	20.2677	19.1631	19.1066	18.4524	18.8559	19.2725	19.1903	17.9937	16.6863	20.0533	18.6643	19.7107	19.4301	NaN	19.4625	19.1309	18.7979	18.8778	19.1202	18.9125	18.8399	19.3156	18.543	17.9123	20.1345
18.6599	17.6578	17.6482	18.8325	18.8092	18.7555	18.6228	19.0899	16.3475	18.2774	17.397	19.328	19.3322	19.2909	18.4716	18.0193	18.5488	18.7616	18.3095	17.505	18.2892	17.3351	18.1254	17.8428	17.751	17.8924	17.4604	17.8621	17.7431	18.5299	19.1296	17.7921	18.3756	18.0998	17.8772	19.7056	17.6878	18.0957	17.2818	17.6881	18.3829	17.7111	17.7163	18.2658	17.9825	18.1377	19.6998	17.6813	18.0529	17.6923
21.8775	23.0483	22.6161	22.4616	22.3707	22.462	21.3106	21.4981	22.3836	23.3116	22.0496	22.9084	22.5919	22.9666	22.838	23.6758	23.3374	22.7078	22.551	22.1555	22.7929	21.8612	22.949	22.0064	22.6942	22.0577	22.2105	22.6811	22.9439	23.1648	23.573	22.9875	22.7926	23.2787	22.5102	22.6349	22.8692	23.0278	21.8599	23.0131	21.8134	21.6945	22.1651	22.5679	23.3073	22.2991	22.7758	22.3909	22.5258	24.6178
20.8509	20.7457	21.3918	21.5476	21.3867	20.7208	20.7703	21.2747	21.3706	22.077	21.6849	21.8763	21.7822	21.9096	21.0337	21.6766	18.9858	20.6725	20.2747	20.5431	21.5731	18.2516	21.04	20.695	20.3383	21.4473	21.4713	21.4509	18.6945	20.0798	19.4271	22.1689	21.7824	19.5962	21.3394	21.6255	21.4013	20.6159	18.455	22.9961	21.7848	22.1613	21.0041	21.7765	21.9391	21.4716	20.646	20.5457	22.4718	22.5511
22.5121	21.8301	22.6795	22.1322	22.4874	22.5441	22.8234	22.7382	23.0523	22.5041	22.8942	21.7477	21.9361	21.612	22.4558	22.6067	22.5477	23.0347	22.6902	21.4741	22.3908	21.3084	22.5747	22.2851	22.194	22.4341	21.5189	22.6193	22.2929	22.6299	22.8996	22.1661	22.5674	21.6661	22.3568	22.3094	22.7153	22.6639	20.8446	23.1181	23.4217	23.0363	22.349	22.6402	22.3865	22.6815	22.6125	22.3714	22.2488	22.5079
13.9831	NaN	NaN	16.9792	16.737	16.845	17.8758	17.115	15.481	14.3561	NaN	16.5607	15.4806	16.7395	14.9674	NaN	NaN	NaN	NaN	14.4667	NaN	NaN	NaN	NaN	NaN	16.1604	NaN	NaN	NaN	15.4006	15.7247	NaN	NaN	NaN	16.1024	NaN	16.069	NaN	NaN	NaN	NaN	NaN	16.8454	15.9919	16.9294	16.2224	NaN	NaN	NaN	NaN
21.8105	20.9234	21.4578	21.755	21.9205	21.448	21.3144	21.227	21.1942	22.3336	21.1838	21.4267	21.1254	21.6705	21.0495	21.6946	20.6044	21.2357	21.8487	20.6219	20.7937	19.5659	21.3045	21.0315	21.4069	21.8837	20.1857	21.0497	21.0585	22.5122	22.7548	20.5258	21.3535	19.8445	21.045	21.1302	21.9472	21.7873	18.6526	22.0382	21.0254	21.9483	20.4555	21.2782	21.2906	21.0413	20.5489	20.7612	20.8555	21.4738
21.9489	20.3975	19.9147	19.2499	20.282	18.6927	NaN	19.3645	21.6014	22.5645	21.3524	21.8006	20.6687	21.6682	22.5357	22.7707	NaN	20.896	21.1312	19.9127	22.4139	NaN	21.9484	20.0168	19.8712	22.3556	21.4518	20.2124	19.945	20.5173	21.0627	22.5826	21.5807	18.7418	21.5486	20.3163	21.2978	21.0477	NaN	20.5536	20.2348	20.7388	19.7187	20.1838	21.0578	20.6962	19.9334	20.4507	20.8686	21.5707
21.8136	21.6403	21.6383	21.7637	21.5533	22.0306	22.4927	22.0805	21.5038	20.2947	20.3016	21.29	21.1422	20.7095	21.3296	20.4414	21.8662	21.5705	21.374	22.2287	20.9693	21.2327	21.452	21.3713	21.4231	21.4515	20.4502	21.7868	20.4658	21.4646	21.4195	20.541	21.747	21.7799	20.7301	21.3598	21.0409	20.389	19.8638	21.1211	21.4387	21.0693	21.8084	21.4686	21.1742	21.443	21.8614	20.9185	20.3295	19.0106
19.8939	20.6592	19.2427	20.6526	21.7126	20.2801	21.7231	20.1511	21.0803	20.7599	20.8054	21.7597	21.8656	21.9906	22.5674	23.6176	23.417	18.3945	18.8847	23.3795	23.4229	22.4369	22.5213	20.9073	19.8227	21.0642	21.2461	17.9425	22.0533	20.6286	22.2858	21.8426	21.6994	19.1478	19.8044	20.0633	21.3013	22.179	21.0897	21.4094	20.6611	21.5709	21.9951	20.6325	20.6479	21.0157	19.9331	20.1598	21.0524	20.3798
NaN	13.8553	NaN	15.5982	NaN	NaN	15.1788	NaN	NaN	NaN	NaN	NaN	NaN	14.9153	14.9772	NaN	NaN	14.6853	NaN	15.0471	NaN	15.536	NaN	NaN	NaN	15.2062	NaN	NaN	NaN	NaN	NaN	NaN	NaN	NaN	15.5547	15.7676	NaN	NaN	NaN	NaN	NaN	NaN	NaN	NaN	NaN	NaN	NaN	NaN	NaN	NaN
16.8118	16.8717	16.3479	18.7129	17.2436	13.6713	17.369	17.5301	16.3894	NaN	NaN	18.7545	18.3835	18.0416	18.318	16.965	16.8315	18.5512	19.0656	17.6007	15.7825	16.9895	17.7709	17.7066	16.3817	18.3056	NaN	16.6964	NaN	15.6042	NaN	16.8114	16.4093	20.4767	18.3218	17.7699	17.0805	16.687	NaN	17.1826	16.4817	16.5809	16.954	16.7411	17.1954	17.3837	17.5348	17.1571	17.8784	18.8202
NaN	18.4188	18.0575	17.2217	17.1573	18.1466	17.491	17.7701	20.3355	NaN	NaN	17.591	17.3781	15.9204	17.6529	16.7863	NaN	17.9008	17.4382	NaN	16.605	15.7155	NaN	15.7739	NaN	19.104	18.8779	NaN	NaN	NaN	NaN	NaN	NaN	16.977	NaN	NaN	20.8576	20.8292	NaN	NaN	18.7069	NaN	18.2586	19.3559	18.5756	19.0382	18.8862	18.5949	18.6429	18.6682
15.0112	NaN	NaN	NaN	NaN	NaN	NaN	NaN	18.8117	NaN	NaN	17.3863	16.3543	17.0815	14.4937	17.1214	NaN	19.5163	19.0293	NaN	16.472	NaN	18.9538	19.2165	18.8755	20.3077	20.6376	18.3522	NaN	NaN	NaN	NaN	NaN	NaN	18.7702	18.9209	17.6262	15.2873	17.0136	NaN	NaN	NaN	NaN	NaN	15.4653	NaN	NaN	NaN	NaN	NaN
NaN	NaN	NaN	NaN	NaN	NaN	NaN	NaN	NaN	NaN	NaN	NaN	NaN	NaN	NaN	NaN	NaN	NaN	NaN	NaN	NaN	NaN	NaN	NaN	NaN	NaN	NaN	NaN	NaN	NaN	NaN	NaN	NaN	NaN	NaN	NaN	NaN	NaN	NaN	NaN	NaN	NaN	NaN	NaN	NaN	NaN	NaN	NaN	NaN	NaN
NaN	NaN	NaN	NaN	NaN	NaN	NaN	NaN	NaN	NaN	NaN	NaN	NaN	NaN	NaN	NaN	NaN	19.1171	18.9891	NaN	NaN	NaN	NaN	NaN	NaN	NaN	NaN	NaN	17.8931	NaN	NaN	NaN	NaN	NaN	NaN	NaN	NaN	NaN	NaN	NaN	NaN	NaN	NaN	NaN	17.811	NaN	NaN	NaN	NaN	NaN
17.4852	16.8663	NaN	NaN	NaN	NaN	NaN	NaN	NaN	NaN	NaN	NaN	17.9407	NaN	15.4476	16.6987	NaN	20.8673	18.2416	NaN	17.4635	NaN	NaN	NaN	NaN	NaN	NaN	NaN	18.3336	NaN	NaN	NaN	NaN	NaN	NaN	NaN	16.2222	17.8602	NaN	NaN	NaN	NaN	NaN	NaN	NaN	NaN	NaN	NaN	NaN	NaN
17.1226	NaN	NaN	NaN	NaN	NaN	NaN	NaN	NaN	NaN	NaN	NaN	NaN	NaN	NaN	NaN	NaN	NaN	NaN	NaN	NaN	NaN	NaN	NaN	NaN	NaN	NaN	NaN	NaN	NaN	NaN	17.6201	NaN	NaN	NaN	NaN	NaN	NaN	NaN	NaN	NaN	NaN	NaN	NaN	NaN	NaN	NaN	NaN	NaN	NaN
19.7383	16.1152	15.5383	16.3695	NaN	NaN	15.8388	NaN	20.5313	20.0281	20.0814	19.4924	18.418	18.9383	19.6519	20.2483	19.117	18.7098	18.907	19.2068	20.2967	19.0224	19.5233	19.5356	19.0276	19.8872	20.3468	NaN	20.2153	17.6385	18.2182	20.6479	20.4251	19.6262	20.2219	20.1857	19.6718	19.7557	20.2838	20.0488	19.9976	19.9518	18.4456	19.0645	18.5241	18.5251	NaN	NaN	18.3448	19.479
21.7561	19.4351	20.4919	20.5977	20.6419	20.851	20.2606	20.4469	22.2401	22.0007	21.1952	21.8871	22.1477	22.0219	22.0052	21.8435	21.8579	22.6929	22.6756	21.4621	21.8877	20.999	21.7267	22.9106	22.9142	22.6633	23.202	21.7286	21.5158	21.2472	21.6754	22.2193	22.0548	22.2901	21.6228	21.723	21.9233	21.8768	21.0616	21.7182	21.9201	21.8977	21.7667	21.4798	21.9733	21.4365	21.4345	21.313	21.6468	22.3278
19.9497	19.0032	19.1731	19.1945	19.0791	19.7383	19.1108	19.7185	19.407	21.6851	22.3546	21.3364	21.5297	21.4862	19.6763	21.7989	19.4084	20.7185	20.4161	20.1081	20.2928	19.6205	21.7977	21.2726	20.0713	19.7507	20.0453	19.7046	19.6012	19.6944	19.4608	19.1929	19.6238	19.9713	20.9715	22.1175	19.564	19.4449	19.8598	21.0422	20.9881	20.2773	19.5384	19.1579	19.3632	20.874	19.3897	19.5953	20.3181	20.2062
21.0167	20.2115	20.9257	20.0477	20.7252	20.2323	20.7747	20.5263	20.0405	18.6332	19.5363	20.7408	20.8281	20.5178	20.4979	21.0578	20.5049	20.9626	20.8199	19.7912	20.5793	20.1143	21.118	20.9543	20.1406	21.0451	21.2794	20.8959	19.8238	18.5807	19.6637	21.3115	21.1368	20.8892	20.8351	21.1442	20.3076	20.1206	20.228	20.1799	19.8928	19.8904	20.3822	20.6231	20.4765	20.1335	20.5661	20.2084	19.3976	20.8422
20.1301	NaN	15.8034	18.0903	NaN	20.0451	19.5649	20.1467	NaN	22.2143	22.3461	17.9515	18.362	20.7778	20.6244	NaN	21.7546	NaN	NaN	21.1778	18.9661	21.8577	21.0298	17.9212	19.5977	19.2996	21.7159	23.1962	NaN	NaN	NaN	18.9372	NaN	21.2976	NaN	NaN	NaN	NaN	19.4954	19.7291	NaN	NaN	NaN	NaN	NaN	NaN	NaN	20.0099	19.9825	19.4027
20.7421	19.8314	21.2797	20.9264	20.8038	21.0568	21.0187	21.2147	20.5338	20.0637	20.4388	20.1547	20.8302	20.4724	20.4647	21.0209	20.265	19.8506	19.5449	20.1222	21.0563	19.7697	19.8181	19.5181	18.9922	20.0193	20.3501	21.0048	20.1909	20.5138	20.2295	20.6175	20.8895	19.392	20.6082	20.9402	20.5252	20.7325	20.4733	21.5751	21.583	21.5841	20.3237	20.5295	20.4249	20.7667	20.5996	21.0085	20.7366	20.6363
14.9948	NaN	NaN	NaN	NaN	NaN	NaN	NaN	NaN	NaN	NaN	NaN	NaN	NaN	NaN	NaN	21.1671	NaN	NaN	20.8319	NaN	20.856	NaN	NaN	NaN	NaN	NaN	18.3725	NaN	NaN	NaN	NaN	NaN	NaN	NaN	NaN	NaN	17.9743	16.5313	NaN	NaN	NaN	NaN	NaN	NaN	NaN	NaN	17.7783	17.3946	NaN
20.4445	20.2659	20.4898	20.5322	20.6455	20.5088	21.1955	20.9045	20.8602	22.2945	22.3089	20.7361	20.7966	20.679	21.2804	21.7888	20.5007	19.2049	19.1619	21.2868	21.622	19.2772	20.9409	21.8988	21.8656	19.9145	20.5345	22.7747	18.2972	19.0837	19.3846	20.8953	20.8187	20.1382	21.5755	21.7317	21.7141	21.3412	20.9157	20.2658	20.3542	20.2631	21.9664	21.4393	22.1169	21.4924	21.7523	21.6724	21.7013	22.3869
NaN	NaN	NaN	NaN	NaN	NaN	NaN	NaN	NaN	NaN	NaN	NaN	NaN	NaN	NaN	NaN	20.3267	NaN	NaN	21.06	NaN	19.734	16.5451	NaN	NaN	NaN	NaN	20.593	17.0719	NaN	NaN	NaN	NaN	NaN	NaN	NaN	NaN	NaN	NaN	NaN	NaN	NaN	NaN	NaN	NaN	NaN	NaN	20.3281	20.5159	20.162
19.2612	20.3872	20.9353	20.316	20.0851	20.3011	20.7104	20.9393	19.1253	19.7839	19.1769	20.5788	20.1439	20.2273	19.119	20.4782	18.7631	20.6506	20.5541	18.594	20.4743	17.7528	20.4688	19.6264	18.7697	18.9021	18.8754	19.4515	19.3368	17.6601	16.24	20.055	19.3739	20.2135	20.2512	20.0701	19.4789	19.4632	17.5889	20.4116	20.307	19.5979	16.5432	18.1329	16.528	18.5919	18.5403	19.5158	19.361	19.4986
21.2019	22.0726	22.1621	22.3401	22.0149	22.0404	22.233	22.2807	21.8584	22.7801	22.6541	22.5068	22.8589	22.6928	21.3675	21.8903	20.9942	21.6056	21.8004	19.7273	21.7375	19.6022	22.0337	21.915	21.8016	21.8165	21.8829	21.7914	21.8723	21.8134	21.7317	22.2665	21.7337	21.2568	22.6372	22.3825	22.5902	22.7864	20.389	21.705	21.6379	21.643	21.3777	21.5501	21.4835	21.5358	21.6703	22.1072	22.3803	22.0853
15.336	NaN	15.0074	13.7748	NaN	NaN	NaN	NaN	NaN	NaN	NaN	15.7338	NaN	16.7021	17.3994	17.4006	16.9128	15.4934	15.2002	NaN	16.0652	16.1183	17.6356	NaN	NaN	14.7836	16.5612	NaN	18.1839	14.7998	15.5191	17.6269	18.777	NaN	17.4198	17.0681	14.6123	15.9044	16.437	NaN	NaN	NaN	NaN	14.8691	13.6247	NaN	NaN	NaN	NaN	NaN
22.8357	22.0986	23.019	22.6008	22.8221	22.8731	23.2567	22.9077	22.6645	22.788	22.6945	22.5513	22.3996	22.6323	22.4654	22.5418	23.1497	22.3658	22.4037	22.6806	23.0034	21.7199	22.4584	22.2101	22.5319	22.8658	22.8881	23.3084	22.0943	22.8009	22.9795	22.6714	22.7463	22.1485	22.3675	21.8585	22.7815	22.7409	19.8857	23.3832	22.6853	23.3121	22.1038	22.1329	22.3189	22.2152	22.2238	22.3394	21.8669	21.9711
21.445	21.3209	22.0773	22.1828	21.672	21.7285	21.5054	21.9831	21.3391	22.4545	21.9345	22.4437	22.954	23.106	21.2637	21.7724	21.4201	21.0958	21.3859	21.0755	21.7442	20.8692	21.6979	21.6548	21.8786	21.7377	21.4475	21.9128	22.4929	22.3067	22.4474	21.1987	21.5491	21.5094	22.0169	21.8143	20.9365	21.6476	21.1314	22.5896	22.9582	22.5948	21.5005	21.9906	21.6498	21.9918	21.8741	21.426	21.5167	21.7883
21.5393	21.4354	21.3515	21.4603	22.0668	21.3998	21.8727	21.646	21.7048	21.6368	21.001	22.0303	22.4412	22.0876	21.8806	21.9586	20.8087	21.2006	21.7882	20.3754	21.6154	19.8789	21.928	21.256	21.462	22.3522	21.7733	21.4836	21.4884	21.8904	22.1574	22.0441	22.1706	21.2407	21.4673	21.7124	21.6541	21.383	19.9949	21.9584	21.8489	21.797	21.8819	21.6507	22.0787	21.7218	21.6599	21.588	21.3631	21.6414
21.7563	21.1554	22.3882	21.8543	22.3558	22.1401	22.9202	22.5225	21.1824	22.3864	22.8776	21.9136	22.0743	22.1049	21.0755	21.2476	21.3506	21.6702	21.3456	21.8278	21.357	19.6689	21.5466	21.235	21.7217	21.43	20.9227	21.5374	21.9814	22.075	22.0091	21.6047	20.9508	20.4253	21.1289	21.5313	21.1685	21.388	19.3199	21.1659	21.7459	21.465	21.406	21.5747	21.0108	21.4049	21.3742	21.7748	21.4194	21.0963
NaN	NaN	NaN	NaN	12.9045	NaN	NaN	NaN	NaN	NaN	NaN	NaN	NaN	NaN	NaN	NaN	NaN	NaN	NaN	NaN	NaN	NaN	NaN	NaN	NaN	NaN	NaN	NaN	NaN	NaN	NaN	NaN	NaN	NaN	NaN	NaN	NaN	NaN	NaN	NaN	NaN	NaN	NaN	16.1105	15.7842	16.1384	NaN	NaN	NaN	16.9049
NaN	NaN	NaN	NaN	NaN	NaN	NaN	NaN	NaN	18.8879	19.1812	14.3395	16.056	15.0817	18.6363	16.531	NaN	14.1116	14.5554	NaN	16.9825	NaN	15.9388	NaN	NaN	NaN	17.5775	16.4201	NaN	NaN	NaN	17.2594	16.1303	18.3826	13.6134	NaN	14.3537	NaN	17.088	NaN	NaN	NaN	16.2593	17.1739	16.4595	16.8716	17.0173	16.6405	16.276	17.1781
22.2916	21.9621	21.5683	21.88	22.3009	22.1395	21.9763	22.4413	23.0387	21.6311	21.2667	20.8717	21.7206	21.6876	21.7405	23.9032	22.6173	22.3876	22.4979	23.158	23.4587	20.9488	23.9177	22.2359	22.2146	22.3031	22.2808	21.7912	24.1436	21.9582	22.2057	22.8784	22.7453	22.9675	21.888	22.0101	21.8967	21.6193	20.2743	22.3392	21.6146	21.7768	22.2151	22.3813	22.4255	22.4811	22.4621	21.5614	22.417	22.8535
21.0357	21.4724	21.4031	21.9923	22.3574	22.3586	22.5432	22.6002	20.7323	22.4572	21.7312	21.7852	21.8097	21.9697	21.3728	21.9789	21.6608	20.7777	20.6802	21.0312	21.6626	20.1418	21.7735	21.1181	21.17	21.408	21.9624	21.3727	21.6093	21.4613	20.9728	22.1397	21.5947	21.5491	23.0027	21.855	22.0591	21.9892	21.2087	21.316	20.8725	20.8721	21.0664	21.958	21.6381	21.1762	21.4604	21.1526	21.7051	22.4199
20.4194	20.7624	20.7657	21.5828	21.4835	21.2782	21.4144	20.8643	21.3261	21.1691	21.3634	21.2079	20.9405	20.9117	21.3461	20.2961	19.7867	20.4627	18.9523	20.1782	19.9931	19.5694	20.7625	20.6597	20.6296	21.6313	20.7507	18.451	20.8556	20.8276	21.3713	21.8555	20.7166	20.1122	20.7626	20.8847	20.3217	20.8566	19.5386	19.9202	19.0381	19.8153	20.4558	20.665	20.6193	20.4055	19.866	19.9285	20.2295	20.5661
18.6609	20.2226	21.1029	18.4202	NaN	NaN	20.1843	19.2521	19.6162	NaN	NaN	NaN	NaN	NaN	20.9677	NaN	22.9339	NaN	NaN	NaN	19.6734	20.9376	NaN	20.8956	18.9164	NaN	NaN	NaN	20.8327	19.8161	19.1609	NaN	18.8479	21.7523	17.9665	18.7572	18.0447	19.6215	19.2644	NaN	17.0226	NaN	19.6194	18.6478	NaN	18.5965	19.7786	21.7864	20.3847	NaN
18.3703	18.2913	18.9098	19.1517	18.6942	17.6822	18.9923	17.6584	NaN	19.3422	19.3509	19.6135	19.7485	18.7067	18.839	16.8959	18.3986	16.1543	NaN	18.9802	17.3676	17.2993	19.2653	17.3742	18.2006	18.6255	NaN	NaN	18.8358	20.3048	19.5058	17.9013	NaN	19.0702	18.687	19.6519	19.618	18.1375	NaN	20.5073	NaN	18.2352	19.4096	19.4063	19.0773	18.9795	NaN	19.0561	19.7423	19.9134
NaN	NaN	NaN	NaN	NaN	NaN	NaN	NaN	NaN	NaN	NaN	15.2611	14.6874	NaN	14.5699	NaN	NaN	NaN	NaN	NaN	NaN	NaN	NaN	NaN	NaN	NaN	NaN	NaN	NaN	11.9341	NaN	NaN	NaN	NaN	13.1936	15.2072	NaN	NaN	NaN	NaN	NaN	NaN	15.6972	17.4431	14.8703	16.4841	13.4938	16.7418	16.8565	16.4325
24.1104	22.9963	23.4189	22.4075	22.4448	22.359	21.9888	22.5077	24.1056	23.1905	22.4956	22.9705	22.868	22.9858	23.4397	23.3809	23.8788	23.7322	24.203	22.3947	22.8315	22.9394	22.0549	23.1028	22.8068	22.763	21.9208	23.4639	23.7976	22.0938	22.1989	23.0673	22.4496	23.3815	23.3705	22.7654	23.9925	23.9585	21.3189	21.9918	21.7039	22.1572	24.5614	24.4359	23.7224	24.2147	24.2791	24.2312	23.8252	25.0875
21.9225	21.6393	21.7983	21.3369	21.4198	21.0464	21.2338	21.0386	21.7795	21.9593	21.5553	21.7297	21.5506	21.6431	21.9622	22.3297	21.6756	20.9528	21.4887	21.7615	22.1061	21.0765	22.4599	21.9559	21.6335	22.3443	21.9034	21.5244	22.0198	21.2132	21.7801	21.8426	21.7192	22.2838	22.2609	22.1587	22.4155	22.1094	21.8172	22.389	21.5565	22.1067	22.11	21.7234	22.2625	21.6285	21.136	21.4792	21.9503	22.3111
17.3268	17.1784	NaN	NaN	16.6407	16.0382	NaN	NaN	NaN	NaN	NaN	18.2463	18.5791	18.1164	17.098	18.9367	NaN	17.7951	NaN	17.5415	NaN	17.1389	17.2398	17.1812	NaN	17.1498	18.1826	NaN	NaN	NaN	17.0838	16.9618	NaN	NaN	NaN	17.9285	17.1224	17.4232	NaN	NaN	NaN	NaN	NaN	NaN	17.5491	16.8556	NaN	NaN	18.8697	17.5398
NaN	14.4674	13.9769	16.2538	16.1821	14.5486	14.4601	14.6194	13.8738	17.2701	NaN	17.0403	16.6466	15.9269	NaN	14.2471	NaN	NaN	NaN	15.9124	14.8724	NaN	16.6211	NaN	NaN	NaN	NaN	17.4282	14.1925	14.9083	14.9961	NaN	NaN	NaN	17.0929	17.0992	14.3998	14.0601	NaN	17.4736	14.5871	16.2785	NaN	16.008	16.167	16.1051	NaN	NaN	15.0996	17.2766
NaN	NaN	NaN	12.9566	NaN	NaN	NaN	NaN	NaN	NaN	NaN	NaN	14.3334	12.7234	NaN	NaN	NaN	NaN	NaN	NaN	NaN	NaN	NaN	NaN	NaN	NaN	NaN	NaN	NaN	15.1935	NaN	NaN	14.5941	NaN	15.8167	15.7168	16.0537	14.954	NaN	13.8296	NaN	14.9322	15.2942	16.222	15.9407	16.0596	16.9656	NaN	16.0984	15.9604
16.6226	NaN	NaN	NaN	NaN	NaN	NaN	NaN	NaN	NaN	16.7404	17.1069	17.8204	17.9509	NaN	15.8977	15.0549	16.8744	15.706	16.0065	NaN	15.8976	17.4222	15.7794	15.8142	NaN	NaN	NaN	NaN	NaN	17.1208	16.6993	15.9768	16.7517	15.847	16.9431	NaN	16.1553	NaN	NaN	NaN	NaN	NaN	NaN	NaN	NaN	NaN	NaN	NaN	NaN
NaN	NaN	NaN	NaN	NaN	NaN	NaN	NaN	NaN	NaN	NaN	NaN	NaN	NaN	14.8228	NaN	NaN	NaN	NaN	NaN	NaN	NaN	NaN	NaN	NaN	NaN	NaN	NaN	NaN	NaN	NaN	NaN	NaN	NaN	NaN	NaN	NaN	NaN	NaN	NaN	NaN	NaN	NaN	NaN	NaN	NaN	NaN	NaN	NaN	NaN
NaN	NaN	NaN	NaN	NaN	NaN	NaN	NaN	NaN	NaN	NaN	16.2557	16.8337	16.1781	NaN	NaN	NaN	NaN	NaN	NaN	NaN	NaN	NaN	NaN	NaN	NaN	NaN	NaN	NaN	NaN	NaN	NaN	NaN	NaN	NaN	17.1156	NaN	NaN	NaN	NaN	NaN	14.5593	NaN	NaN	NaN	NaN	NaN	NaN	NaN	NaN
22.7717	23.138	23.6055	23.8395	23.5776	24.7235	24.1068	23.9895	23.3006	23.0355	22.5117	21.5517	22.2112	21.2439	23.4256	23.116	21.3836	24.4601	23.6248	21.1088	23.0299	21.4044	23.0692	22.3079	22.1082	24.6914	24.2095	23.3026	23.4206	24.2667	22.6873	22.9876	23.6754	23.8529	22.416	22.6601	21.7652	22.0008	21.9433	20.8582	21.0262	21.0747	25.4305	24.8622	24.8949	25.369	25.076	25.2807	26.1348	25.092
20.9626	21.3826	20.7605	21.2753	20.5751	20.5179	19.6237	21.0055	20.8325	18.125	15.7293	18.1064	17.0438	18.2944	20.3514	20.9302	21.0105	17.5384	20.4147	18.0346	19.839	20.0049	19.2741	20.3951	20.9025	20.6001	20.9815	19.4573	17.5077	19.3175	19.0294	20.3735	20.6737	16.5135	21.3249	20.5819	20.8846	21.4955	20.2072	20.5957	17.7387	19.3251	19.8716	21.7216	21.4378	20.8503	20.2509	20.3169	20.4646	21.6424
21.0297	20.9329	20.8969	21.9209	21.6477	21.5471	20.7765	21.3238	22.6287	NaN	17.7031	21.6194	21.3479	21.4668	22.3524	21.4818	20.6315	21.3442	21.7114	20.1656	21.5716	19.1476	21.2786	21.1298	21.144	22.1535	21.6666	22.0368	20.7938	21.4135	21.264	22.972	22.9263	20.6274	22.0592	21.3675	22.1816	22.0416	20.9822	22.9168	22.7784	22.386	22.8941	22.6611	22.8625	21.8525	22.6044	22.463	22.1817	23.0502
19.1449	16.5654	17.1328	16.3543	15.9475	NaN	17.1854	NaN	18.9724	19.7594	19.4879	19.4572	19.0639	19.9937	21.0367	19.9051	18.9048	NaN	18.6993	NaN	19.9968	17.2311	NaN	19.2206	19.6786	19.427	20.2495	18.3182	19.0251	17.7498	19.3277	21.4629	20.5321	20.7867	18.5928	18.4888	18.6651	20.5029	19.3907	18.9922	18.2941	18.1958	17.4071	19.1861	18.3623	18.6219	17.1478	18.6878	18.4942	18.7376
NaN	18.8815	19.7079	18.2029	16.8594	NaN	18.2911	18.4035	18.1731	NaN	NaN	NaN	NaN	NaN	17.229	18.4962	20.7972	NaN	16.7354	16.5795	19.074	19.5122	NaN	19.6896	19.2604	NaN	NaN	NaN	20.9685	19.5214	19.3992	18.6983	15.032	20.1615	19.0456	19.0115	18.2636	17.6403	18.1705	NaN	19.24	NaN	NaN	NaN	NaN	NaN	NaN	16.1928	NaN	NaN
18.0256	18.6386	18.7016	19.0454	18.5951	17.8969	17.6108	18.4793	18.3611	NaN	NaN	19.5075	19.2041	18.9779	18.9388	19.3803	19.8801	18.3686	18.1106	17.0115	18.2179	18.5863	19.9268	19.1929	19.0285	18.5849	19.5638	18.205	17.7632	18.7668	19.0544	17.4583	19.4061	NaN	19.1213	18.9052	18.9995	18.859	18.3188	20.5918	19.3872	19.2878	NaN	18.7057	18.6423	18.3386	18.652	18.7634	16.9385	19.276
NaN	16.0768	NaN	NaN	18.7241	NaN	16.8212	17.9573	21.3198	NaN	NaN	18.0891	NaN	NaN	NaN	NaN	16.2544	NaN	NaN	16.6837	16.3429	17.5055	NaN	NaN	NaN	16.8717	NaN	NaN	NaN	NaN	19.587	17.2354	NaN	NaN	NaN	16.4507	17.2317	NaN	NaN	19.5642	18.1935	18.3418	17.6577	17.8881	17.0427	16.3366	NaN	NaN	NaN	NaN
17.3856	14.6874	NaN	15.1279	NaN	16.6757	NaN	NaN	17.003	NaN	NaN	15.6774	16.1413	NaN	17.9616	15.6404	NaN	16.4288	16.5597	NaN	NaN	17.0926	17.5092	16.9725	18.8324	NaN	NaN	NaN	17.8475	15.5762	NaN	16.9827	16.9019	17.623	19.181	16.8112	17.8445	15.9892	17.9185	19.6527	17.4376	16.8931	20.1158	21.0796	21.383	20.9805	20.3645	20.287	20.2924	21.1691
17.9837	17.5478	19.7198	21.0263	NaN	NaN	18.5223	NaN	18.5355	NaN	NaN	NaN	NaN	NaN	NaN	NaN	NaN	18.1879	NaN	18.4407	18.0165	NaN	18.9041	NaN	NaN	NaN	18.6202	16.1888	23.4483	NaN	18.2584	NaN	19.2116	18.585	21.4058	20.9492	18.557	18.5813	22.0957	NaN	NaN	NaN	NaN	20.081	NaN	19.4939	19.4984	17.9504	NaN	19.3286
NaN	NaN	NaN	NaN	NaN	15.9979	NaN	NaN	NaN	NaN	NaN	NaN	NaN	NaN	NaN	NaN	NaN	NaN	NaN	NaN	NaN	NaN	NaN	NaN	NaN	NaN	NaN	NaN	15.7211	NaN	NaN	NaN	NaN	NaN	NaN	NaN	NaN	NaN	NaN	NaN	NaN	NaN	NaN	NaN	NaN	NaN	NaN	NaN	NaN	NaN
20.3043	20.3263	20.4192	20.6712	21.2122	21.0609	21.3319	21.3892	21.8516	20.0428	19.9531	20.7729	20.9153	20.7601	20.631	20.9975	21.3531	20.6705	19.9191	19.843	20.7319	20.5901	20.0946	19.61	20.5668	21.233	19.9538	19.8777	20.1222	20.913	21.1532	20.3341	20.2658	NaN	20.6827	20.7677	21.2102	20.7842	18.6272	21.0417	21.3425	21.1086	19.6144	20.7024	20.1748	20.8043	20.9939	20.3419	19.0559	20.5177
NaN	NaN	NaN	NaN	NaN	NaN	NaN	NaN	NaN	NaN	NaN	NaN	15.4992	NaN	NaN	NaN	NaN	NaN	NaN	NaN	NaN	NaN	NaN	NaN	NaN	NaN	NaN	NaN	NaN	15.2553	NaN	NaN	NaN	NaN	NaN	15.4645	16.0408	NaN	NaN	15.3929	15.3871	NaN	NaN	15.4635	NaN	NaN	NaN	NaN	16.9121	NaN
18.4369	17.4356	17.5146	17.6606	17.8013	17.7399	17.3852	18.8783	17.8299	17.6287	17.8059	18.1965	18.3391	18.0382	17.6763	17.1911	17.8896	18.8163	17.8472	18.1304	17.8373	18.3535	18.1064	17.6153	17.7893	17.5026	17.4907	17.9904	18.2488	17.8771	17.6209	19.3665	18.0961	18.0904	17.4662	18.127	18.2357	18.3834	15.9564	18.2156	19.2362	18.6322	18.1066	18.7641	18.0815	18.0703	18.9206	18.3584	18.1503	18.1566
19.3848	19.0546	19.1146	20.1236	19.2296	19.4143	20.1585	19.3828	18.681	17.7291	18.1313	20.8098	20.5615	20.6042	19.9282	19.5924	20.2273	19.4118	19.0983	20.1814	17.8597	19.59	20.2266	19.3109	19.0018	20.0233	NaN	18.5857	NaN	19.8808	20.0595	19.0914	20.6689	18.7851	18.2879	18.9821	19.4865	19.4637	18.3927	19.8661	19.9325	20.4996	20.1333	20.3377	20.6443	20.7545	19.2304	18.9622	19.8601	18.179
NaN	21.7684	21.0732	22.3232	20.2854	20.2098	22.5628	21.7182	18.2017	NaN	20.3949	NaN	19.3168	18.5651	18.9105	20.7472	22.1176	NaN	NaN	22.2908	19.1994	21.7684	21.7194	NaN	18.5239	19.8317	NaN	19.8115	NaN	19.8924	19.9329	16.487	18.4599	NaN	NaN	18.3341	19.8067	20.9381	17.3647	18.704	18.1597	NaN	19.5218	20.4426	20.4863	20.4627	22.0232	22.3521	22.7111	20.4763
21.0142	22.2921	22.2022	21.9928	21.6413	21.5585	21.5515	21.5769	21.2279	21.5923	21.3841	22.0602	22.1252	22.2391	21.4264	22.7009	21.6666	20.8284	21.6376	19.6782	21.6017	19.8088	21.7992	21.7333	21.549	21.3882	21.5592	21.6494	22.0616	21.1424	20.8436	21.6574	21.4157	22.2875	22.1362	21.9266	22.0347	22.0331	20.9464	20.9778	21.0891	20.4426	20.3195	20.7159	20.8319	20.6737	20.8387	21.8711	22.2168	22.2217
24.9724	23.1959	22.6105	22.4731	23.2998	22.505	23.5316	22.3531	24.1247	21.8769	22.5282	22.8479	22.8758	23.7181	24.7223	25.5958	23.8434	23.03	23.5429	24.5269	25.0631	23.179	24.2026	23.0668	21.7959	23.2086	24.4854	24.2596	24.8023	22.5186	23.4998	25.1191	24.8037	24.5335	24.0337	24.3372	23.5448	24.2724	24.2852	23.8152	24.0536	24.5024	23.735	22.8704	23.188	24.1848	23.0201	23.2966	23.5703	22.8044
22.5717	20.6971	21.2113	21.3467	21.037	21.0233	20.7097	21.3646	21.8059	22.2765	22.2433	21.5086	21.5607	21.7139	21.7775	22.1339	21.9716	22.361	22.2889	21.9436	21.8698	21.2413	22.4023	21.6515	21.7931	22.3891	22.3334	21.6652	21.863	22.1673	21.9699	21.8328	21.87	21.7622	22.8281	22.7179	22.4419	22.6475	21.0028	22.2988	22.1401	22.1031	20.8237	21.3733	21.0471	21.6476	21.5917	21.2279	21.5713	21.8245
21.0114	19.7976	20.4446	20.1246	19.887	19.5419	19.8211	19.3106	NaN	21.4386	20.7345	18.4669	18.3996	16.9391	18.8245	19.5633	17.5722	17.4983	18.7707	19.5395	19.4574	17.581	19.7093	18.3509	18.872	22.4277	22.4695	21.2263	19.4994	20.0407	19.9765	21.1445	20.7954	20.1568	21.7539	22.0755	21.4415	21.2529	18.7209	18.6152	17.5996	18.0097	17.6429	18.6781	19.0276	19.4346	19.3991	19.2628	19.7872	20.8045
18.5333	18.2352	19.3797	19.3972	18.8855	19.4711	19.7622	19.6473	20.7696	20.5705	20.8722	20.7462	20.7999	20.8552	20.4676	20.6303	18.9329	20.7979	20.5652	20.6962	20.5794	19.052	20.5771	20.1955	20.171	19.429	20.0296	20.8701	16.3645	19.0563	16.7258	20.7208	20.6151	19.2496	20.9784	21.1193	20.1183	20.5057	18.8561	19.7513	19.6484	19.2438	20.2466	20.1165	20.0266	19.7712	20.9719	19.0684	21.0306	20.5363
NaN	NaN	NaN	NaN	NaN	NaN	NaN	NaN	NaN	NaN	NaN	NaN	NaN	NaN	NaN	NaN	NaN	NaN	NaN	NaN	NaN	NaN	NaN	NaN	NaN	NaN	NaN	NaN	NaN	NaN	NaN	NaN	NaN	NaN	NaN	NaN	NaN	NaN	NaN	NaN	NaN	NaN	NaN	NaN	NaN	NaN	NaN	NaN	NaN	NaN
22.9343	22.5495	22.8644	22.7142	22.5212	22.2125	22.1758	22.4631	22.4489	23.6752	23.6952	22.8548	22.8842	23.0049	22.1097	23.6783	22.9177	22.5178	23.0287	23.3609	24.0199	21.8347	23.602	22.8832	22.9789	23.3743	23.6206	23.2848	23.0875	22.0982	21.9175	23.285	23.2668	23.6754	23.4907	23.344	23.1315	23.0813	21.9824	23.6813	24.026	24.1712	23.0255	23.0366	23.0236	23.2589	22.8232	23.2399	23.3233	23.5987
23.2956	22.7652	22.8405	22.983	21.6054	22.2125	21.8198	22.6439	23.718	23.0408	22.5841	22.6226	22.7632	23.0363	22.4027	23.2043	22.9301	22.6649	22.5733	23.1913	23.3173	22.5445	22.6539	23.3006	23.3852	23.3392	23.7628	23.0938	23.1875	23.2524	23.0135	23.4216	23.0704	23.9892	23.1797	22.9866	22.4595	22.6509	22.3046	22.7307	22.7267	22.6852	22.9878	23.1989	22.6933	22.9542	22.888	22.9364	23.6522	22.9585
19.4248	18.8074	19.2589	17.3045	17.5726	18.2979	17.3895	17.581	20.1047	NaN	16.7396	18.9484	19.2844	18.7655	19.2587	NaN	16.8927	17.6565	18.0139	17.363	NaN	NaN	17.5896	19.827	19.7023	17.7904	NaN	17.4499	NaN	NaN	19.467	19.6798	18.332	NaN	18.659	19.1726	20.1203	19.4776	NaN	18.6605	20.1732	20.1175	18.0296	19.3929	19.3504	19.2543	19.6684	18.9086	18.5185	NaN
21.6785	20.435	20.9779	20.4991	18.9433	18.2371	17.8427	17.4909	21.5462	21.4642	20.9411	21.5767	21.1692	21.2709	21.497	21.4654	21.9663	21.6135	22.009	22.3739	21.2541	21.0499	21.122	21.5358	21.0488	21.6787	21.8946	21.015	22.1834	20.6674	19.7778	21.6354	21.5517	22.3159	22.7529	22.8596	21.844	21.8864	22.9034	22.1057	21.1852	21.361	21.2718	21.4415	21.3935	21.6281	21.7579	20.9085	21.5426	21.5399
22.8181	18.01	17.5691	18.0865	NaN	NaN	NaN	16.0158	21.635	21.5178	21.6489	21.5201	21.423	21.774	22.2807	20.9865	22.4949	21.9717	22.3621	22.0423	21.0237	22.0215	19.868	21.939	21.908	22.0559	22.5219	21.9244	21.6007	17.71	NaN	21.9351	22.0359	21.9139	21.6095	21.687	20.3183	20.8701	20.3579	20.0763	19.4994	19.0185	21.6941	21.1132	21.5608	21.4328	21.3141	20.7798	21.056	20.6585
20.32	18.6724	18.6455	18.5536	18.4006	19.605	19.3877	18.7585	21.1078	NaN	19.377	19.2014	19.5115	18.5926	21.0541	20.4967	21.0586	20.445	20.3344	19.4502	20.588	20.2328	20.2402	17.5296	18.4394	19.0995	20.2893	19.9901	20.7515	19.7775	19.141	20.5782	20.5145	21.1743	21.0068	20.6286	20.4847	20.1048	20.6431	18.4947	18.7484	17.83	19.4642	20.6902	20.7463	20.5237	20.517	19.5248	20.7055	20.805
24.6833	23.8556	23.8912	23.9589	23.6264	23.3154	23.5659	23.3626	24.3833	23.6259	23.4938	22.9363	23.0456	23.1802	24.5294	24.7181	24.2845	23.9063	24.5775	23.5057	24.3605	23.4069	24.7714	24.4465	24.2272	24.2026	24.2256	24.0476	24.744	23.1166	22.8976	23.9287	23.9384	24.6793	24.8898	24.738	24.3709	24.2675	24.3999	23.0827	23.3455	23.1173	24.3702	23.887	24.1756	24.0136	23.8012	24.5299	24.3875	24.3813
20.4868	21.3218	22.6591	18.2774	20.563	18.7559	19.2297	16.877	NaN	NaN	NaN	NaN	NaN	NaN	NaN	NaN	23.769	20.4023	23.513	NaN	19.3767	21.2561	NaN	24.31	24.2145	NaN	21.3178	21.0715	23.0105	21.5156	20.9224	20.3522	22.0546	22.8152	NaN	18.0622	NaN	NaN	23.9668	NaN	21.2575	NaN	NaN	NaN	NaN	NaN	NaN	23.7677	20.2832	NaN
NaN	NaN	NaN	NaN	NaN	NaN	NaN	NaN	NaN	19.1073	16.6377	16.2837	NaN	NaN	NaN	NaN	NaN	NaN	NaN	NaN	NaN	NaN	NaN	NaN	NaN	NaN	15.3573	NaN	NaN	NaN	NaN	NaN	NaN	NaN	NaN	NaN	NaN	NaN	NaN	NaN	NaN	NaN	NaN	NaN	NaN	NaN	NaN	NaN	NaN	NaN
19.8684	18.5953	16.2169	18.6967	19.5328	18.6088	19.702	20.6364	18.9635	19.9892	20.3188	20.0959	19.0895	19.8514	19.2026	20.0496	20.2992	19.7642	19.4567	19.017	19.7518	18.9125	19.2012	19.9818	19.2436	19.4438	19.5948	19.6236	19.9091	19.6816	19.5521	18.9561	18.9977	19.1407	19.2951	18.659	18.7258	19.2212	18.5484	18.0381	17.9052	17.519	18.4012	19.0004	18.7713	19.2409	18.6403	17.817	17.5017	19.0789
NaN	NaN	13.7105	NaN	NaN	NaN	NaN	NaN	NaN	NaN	NaN	NaN	12.2625	NaN	NaN	NaN	NaN	NaN	NaN	12.8286	NaN	NaN	NaN	NaN	NaN	NaN	NaN	NaN	NaN	NaN	NaN	NaN	NaN	NaN	12.2454	12.3591	NaN	NaN	NaN	NaN	NaN	NaN	NaN	13.253	NaN	11.8708	NaN	NaN	NaN	NaN
18.8469	19.6186	NaN	NaN	18.4324	NaN	NaN	NaN	NaN	NaN	NaN	NaN	NaN	NaN	16.9206	21.931	20.2114	NaN	NaN	NaN	20.7645	20.5183	18.2162	NaN	NaN	NaN	21.0451	NaN	19.4954	NaN	NaN	19.5556	20.2923	20.1532	NaN	NaN	NaN	17.7427	21.2856	20.7776	NaN	NaN	NaN	NaN	NaN	NaN	NaN	NaN	NaN	NaN
23.0439	23.5262	23.5954	23.8827	23.6512	23.7366	23.5082	23.4632	23.8055	22.8615	23.0373	23.8403	23.7738	23.7089	24.5072	24.3753	24.0308	24.1322	23.9167	24.1236	24.4072	23.374	23.6715	23.3854	23.3823	23.4591	24.5539	23.6883	24.9907	23.4301	23.7308	24.5949	23.9657	24.2495	24.4714	24.7138	23.8363	23.9727	23.7823	24.0307	23.2494	22.994	23.5274	23.5736	23.8378	23.8419	24.0761	23.8234	23.7825	23.8849
23.3359	21.9972	23.02	22.7753	21.8393	22.3795	21.3771	21.8816	23.5858	22.18	22.2931	24.2449	24.4375	24.5458	23.4107	23.2426	23.2214	23.9253	24.0569	22.9311	23.0608	22.3665	22.6471	23.3753	23.6824	23.2324	23.3959	23.0854	22.8219	24.8103	24.5815	23.6407	23.2187	22.9972	23.1375	22.8903	22.3328	22.4216	22.0807	24.4769	24.887	24.5713	23.8062	23.7005	24.2123	24.1329	24.9487	23.4929	23.4759	24.4294
21.4839	21.5804	21.5388	21.6547	21.8898	21.7114	21.996	22.2618	21.4147	21.5072	21.4201	21.4433	21.7477	21.703	21.5745	22.2219	22.5495	21.6826	21.9298	20.737	21.7212	21.1672	21.4096	22.0865	21.9778	21.433	22.003	21.0607	22.1667	21.9215	21.8464	21.9786	22.0032	22.0744	22.1169	21.9816	21.74	21.6317	20.536	21.7759	21.6163	21.3603	21.5447	21.9707	21.8453	21.6924	21.8593	21.8872	21.6122	22.0571
18.3926	17.746	18.3562	19.0701	18.9929	18.4893	19.0215	19.5255	18.8125	17.665	17.7376	19.1098	19.3088	17.3326	19.3406	18.2236	18.9722	17.7156	18.625	15.2858	18.2836	17.2797	17.5654	19.012	18.244	18.6718	16.8356	17.18	18.188	19.0474	17.4422	20.4887	19.1765	16.3869	19.6339	20.3373	19.3311	20.1737	18.6231	18.7418	17.0464	18.2564	18.1374	19.4735	18.7927	19.0264	17.0517	18.7464	18.9335	19.7019
20.3099	19.0904	19.8262	19.2801	20.1632	18.2156	18.1852	20.3067	19.7936	21.3605	20.9172	21.0717	20.7606	20.703	20.2162	21.2821	18.1118	17.7726	16.3892	18.2046	20.6046	16.196	18.599	19.9844	20.675	20.7091	17.8809	20.0584	17.9449	20.8091	18.5431	16.4884	19.9629	16.2217	20.1065	20.1892	18.3516	19.2361	16.9615	21.5663	21.8616	21.8505	18.033	19.3756	20.4872	20.2061	20.4349	18.9044	18.6919	20.0741
NaN	NaN	NaN	NaN	17.5434	NaN	NaN	NaN	NaN	NaN	NaN	NaN	NaN	NaN	NaN	NaN	18.861	NaN	17.9377	NaN	NaN	NaN	NaN	17.0668	NaN	NaN	NaN	NaN	NaN	16.8823	16.9841	NaN	NaN	NaN	16.7836	15.8392	NaN	NaN	NaN	NaN	NaN	NaN	NaN	14.096	15.7943	16.4337	NaN	NaN	NaN	NaN
19.4324	18.8585	19.7622	18.8543	19.037	18.7146	18.9922	19.1592	18.7951	18.0077	18.3598	19.8296	20.5602	NaN	18.9139	NaN	NaN	20.2325	NaN	19.2313	18.7507	17.823	NaN	19.6978	18.5107	18.4796	NaN	NaN	NaN	18.8423	19.4514	18.3856	18.7803	18.5382	NaN	19.278	18.4099	18.6318	19.4445	NaN	NaN	18.9916	19.1601	NaN	19.3435	NaN	NaN	NaN	NaN	18.4367
18.4966	15.4677	15.5934	NaN	16.9549	NaN	17.7909	NaN	19.6735	18.0154	17.661	20.3401	20.1547	20.5787	15.9681	21.6952	18.5393	NaN	NaN	20.3043	21.2941	16.4834	20.2567	16.6646	16.4617	NaN	NaN	NaN	20.2869	17.1144	17.6576	18.4514	18.0344	NaN	17.0566	16.5213	20.4887	20.1217	16.8664	NaN	NaN	NaN	22.1542	21.2169	21.1664	21.3308	20.9406	21.7468	21.663	22.0252
NaN	13.3178	15.5641	16.5261	NaN	14.1791	13.6914	NaN	NaN	18.8735	NaN	NaN	12.6854	NaN	NaN	17.3695	NaN	NaN	NaN	NaN	17.9248	NaN	NaN	NaN	NaN	NaN	16.6552	16.9969	15.9596	NaN	NaN	NaN	NaN	16.5862	15.6753	14.6762	NaN	NaN	13.7207	13.6778	NaN	NaN	NaN	NaN	NaN	NaN	NaN	NaN	15.8516	13.4719
NaN	NaN	NaN	NaN	NaN	NaN	NaN	NaN	NaN	NaN	NaN	NaN	NaN	NaN	NaN	NaN	NaN	NaN	NaN	NaN	NaN	NaN	NaN	NaN	NaN	NaN	NaN	NaN	NaN	NaN	NaN	17.7431	NaN	NaN	NaN	NaN	NaN	NaN	NaN	NaN	NaN	NaN	NaN	NaN	NaN	NaN	NaN	NaN	NaN	NaN
24.9447	24.6965	25.3948	25.1835	25.3248	25.6456	25.5063	25.3646	24.8295	23.8115	23.834	25.4296	25.4574	25.1326	25.4575	25.0097	25.3747	25.2738	25.2903	25.0163	25.2813	24.7563	25.3815	25.5726	25.3647	25.0603	25.6211	25.1097	24.884	25.1707	24.7895	25.4474	25.9026	25.5672	24.9108	25.2279	24.5212	25.1507	24.5878	25.0127	25.4744	24.9589	24.7602	25.002	24.6158	24.5303	25.332	25.0401	25.2155	24.7134
23.6639	22.8606	23.7089	23.3628	23.7973	23.499	22.802	23.2393	23.1423	24.7195	23.4568	22.9882	23.1329	22.8185	22.9372	23.7231	23.1842	22.8784	23.2378	22.5578	23.5081	22.2233	23.9537	22.573	23.4593	23.5171	23.6382	23.6122	23.3495	24.2611	23.7687	22.9249	22.9327	23.5912	23.1129	23.3474	23.7212	23.0352	22.1959	23.7159	22.9533	23.4743	23.1777	23.4031	23.4423	23.1921	22.7166	22.7656	23.6065	23.5682
22.5945	22.4657	22.9967	22.582	22.7599	22.7559	21.1474	21.912	23.4449	21.7283	19.607	22.3839	22.7212	22.5798	22.6125	21.7961	22.2059	23.5983	23.4413	22.5207	22.0512	20.7224	22.5221	22.2534	23.0139	22.2449	22.584	22.6345	22.8689	22.6831	22.4066	22.0806	22.4339	22.7379	22.5997	22.5539	23.2261	23.0735	19.3896	23.5038	23.3728	23.4809	23.1216	23.4059	23.3255	23.5463	23.0951	22.9536	23.0501	23.2967
26.1152	25.9664	25.5036	25.4506	25.3486	25.1273	25.7574	25.3626	26.2668	24.5293	24.1254	25.1141	24.6539	24.8459	26.0841	26.0916	25.4484	25.6496	25.5614	25.1575	26.0478	24.2447	25.8718	25.192	25.0732	25.8699	25.313	24.9505	25.8734	24.1848	25.4727	25.6439	25.0507	25.7823	25.3808	25.4728	26.259	26.2202	25.9313	25.3819	25.0019	25.2435	25.6151	24.5376	25.2445	24.6063	24.8009	25.137	25.2027	25.7971
19.782	18.686	17.9655	18.665	18.6048	19.4257	20.1935	19.0757	20.3461	19.2554	19.9073	19.5175	19.3905	18.6896	19.8409	20.1969	19.9059	20.0871	19.5845	18.954	20.4361	19.0338	NaN	19.5461	19.8284	19.8185	20.3419	20.0159	NaN	18.1789	19.7422	18.8671	18.6588	19.517	20.7261	20.2924	20.3365	20.4387	21.0067	18.5656	19.4793	19.3823	NaN	17.6717	NaN	18.1695	19.7285	19.6714	19.7485	NaN
NaN	NaN	NaN	NaN	NaN	NaN	15.6044	15.812	16.3972	17.1576	17.0849	NaN	16.2023	15.3919	18.1994	NaN	NaN	NaN	NaN	NaN	NaN	NaN	NaN	NaN	NaN	15.8862	NaN	NaN	NaN	15.2509	NaN	16.3522	NaN	NaN	13.9976	NaN	NaN	NaN	NaN	NaN	NaN	14.4717	NaN	NaN	NaN	NaN	NaN	NaN	NaN	16.1401
20.6409	21.6094	19.9376	20.1824	19.8568	19.8491	20.2389	19.9351	20.0148	19.6852	20.1013	20.6806	20.1155	19.9991	23.2858	24.3661	23.9506	20.2424	20.801	21.0345	24.0954	22.6981	23.9019	19.8772	19.805	19.983	23.6786	20.0611	23.4845	19.6851	21.7823	23.6441	23.1545	23.3412	21.023	21.0301	20.4873	23.5607	22.6025	24.0177	20.7177	20.9339	19.3963	19.4779	19.3344	20.0581	19.5634	19.7062	20.1806	19.8865
22.9459	22.3247	22.7614	22.9976	23.1813	23.0961	23.1043	22.9428	23.0804	21.6319	22.1893	22.7707	22.7185	22.8725	23.7388	23.8974	23.3494	23.371	23.5486	22.4185	23.7832	21.9662	22.2165	23.3432	22.809	23.1969	23.5035	23.3381	23.2238	22.4347	22.8962	22.428	22.1923	22.9506	24.1925	24.0815	23.7299	24.3581	23.6942	23.024	22.8572	22.9429	23.5335	23.0988	23.4904	22.8852	23.5158	22.6509	23.1541	23.471
21.6255	20.1621	21.4309	22.3626	21.9708	22.1703	22.3675	22.3758	21.4124	22.1341	21.432	21.9693	21.9999	22.4847	21.7119	21.1903	21.7454	21.0003	21.0612	19.6845	20.9424	20.5842	21.3346	20.9294	22.4302	22.3403	23.6366	21.9637	19.0216	22.5099	22.0558	21.244	22.0868	19.271	21.3863	21.5695	20.756	20.5785	19.553	23.1482	22.9164	22.1861	22.0539	22.8177	22.3951	22.125	21.7739	21.9309	21.7824	22.5681
19.7638	20.0263	20.4977	21.1056	20.9703	21.1085	21.4903	21.3544	19.4283	21.3281	21.6728	21.2762	21.2257	21.2415	20.2746	20.2518	19.0243	19.366	19.8164	19.5231	20.6308	17.7376	20.5077	19.9396	20.2191	20.3511	20.3537	19.9513	19.0425	20.489	20.8609	21.6287	19.8303	19.1058	20.2364	20.4243	19.7177	20.5933	19.2512	19.4274	20.1037	19.7591	19.3179	18.8988	18.9761	18.5382	19.3314	19.959	20.2157	20.1265
21.5706	20.6761	21.2149	20.9437	20.7599	20.3864	20.5032	20.2249	21.5916	21.4297	21.0923	20.9	20.6645	20.7583	21.9397	22.5186	21.2449	21.4413	21.8035	20.3454	21.6105	19.2731	21.9051	21.5913	20.9471	21.4782	21.4625	20.9605	22.2419	20.61	20.3405	21.4268	21.1152	21.3161	21.8629	21.3915	21.4492	21.5376	19.2452	21.5479	21.3339	21.3809	20.7496	21.0859	20.9712	21.1175	21.0146	21.6337	21.3052	21.7185
21.4594	21.4839	21.658	22.4518	22.0102	22.4936	22.4768	22.8188	21.4319	22.7959	22.4562	22.1564	22.469	21.9641	21.6799	22.8197	21.8391	21.7144	21.918	20.3606	22.3164	20.6173	21.9693	21.7481	21.8722	21.7409	22.3298	21.5683	22.0318	21.9081	21.786	21.9224	21.5986	22.2442	22.4767	22.3438	22.0577	21.876	20.6677	22.1461	21.961	21.6965	21.5273	22.2082	21.8366	21.3383	21.7123	22.3439	22.5871	22.6088
NaN	NaN	NaN	NaN	NaN	NaN	NaN	NaN	NaN	NaN	NaN	NaN	NaN	NaN	NaN	NaN	NaN	NaN	NaN	NaN	NaN	NaN	NaN	15.6642	NaN	NaN	NaN	NaN	NaN	NaN	NaN	NaN	NaN	NaN	NaN	NaN	17.5457	16.4135	NaN	NaN	NaN	NaN	NaN	NaN	NaN	NaN	NaN	NaN	NaN	NaN
18.0877	17.2767	17.8454	18.484	19.0431	18.8789	20.0407	19.3569	18.5705	17.9343	18.4849	17.5912	17.5123	17.1173	17.4518	18.7423	17.9867	17.6616	17.3444	16.2562	18.774	17.3456	17.0811	17.978	16.8088	18.4912	18.7853	16.8814	17.8884	17.4306	17.6891	17.2218	17.8837	17.291	17.5857	17.668	18.3094	18.1833	NaN	17.7172	17.1961	17.745	17.108	17.3467	17.5504	16.6112	16.9746	17.4765	17.1623	16.9938
16.6944	15.3398	NaN	16.606	NaN	NaN	17.3454	16.4634	NaN	NaN	NaN	NaN	14.8933	17.3366	17.3824	17.5355	18.6104	15.9275	17.5352	16.3548	17.7397	NaN	NaN	16.6439	NaN	NaN	NaN	NaN	NaN	18.0608	17.8035	17.6623	18.2672	NaN	17.37	NaN	NaN	17.1759	NaN	17.517	NaN	18.0721	NaN	17.8564	16.5586	17.7106	17.4996	NaN	NaN	15.0511
23.4245	23.2634	23.0043	23.1552	23.0312	22.9742	23.4118	23.1548	24.1291	24.2904	23.1399	23.8971	24.1963	23.8738	23.7495	23.1699	24.0701	23.1417	22.9441	21.2976	23.5578	23.5507	23.3345	22.9003	22.9095	24.0603	23.4688	23.7457	23.2777	24.2194	24.3582	23.6116	23.9122	23.3508	23.1767	22.8921	23.7563	23.3466	23.15	24.403	24.1448	24.4726	24.1439	23.6986	24.0459	23.7102	23.5569	23.3965	23.4069	23.6646
20.8565	21.3793	21.51	22.0335	22.1023	21.4892	20.195	20.7983	20.2411	21.4488	20.5789	20.6247	18.9431	20.1388	20.9867	21.2265	20.6178	20.7913	21.761	21.0054	21.0157	19.4511	20.6881	21.7984	21.6472	21.4589	20.3103	21.3553	20.8473	22.4303	22.0426	21.4124	20.9593	20.6492	21.6776	21.5417	21.3239	21.3309	20.0502	21.5065	20.209	21.3003	20.9476	21.4604	21.2696	20.3637	20.7279	21.3011	21.4505	22.0063
21.1306	16.892	18.0576	17.3235	18.8579	NaN	16.2049	NaN	19.5947	21.1591	20.4328	18.4239	16.8744	17.557	18.1863	NaN	18.6321	19.4031	20.9801	NaN	NaN	NaN	NaN	21.2241	22.4562	18.2202	19.2434	19.5454	NaN	17.4552	17.9483	23.9256	23.4097	22.2718	18.8038	18.6215	20.1583	20.6947	21.7206	16.4622	NaN	16.6068	16.247	17.1484	18.2387	18.2749	18.2651	22.3649	20.281	18.0497
17.02	NaN	NaN	14.1994	15.6544	14.3662	15.7706	15.1384	17.3037	NaN	NaN	NaN	NaN	NaN	16.2526	16.0458	15.3818	16.3853	16.934	16.1314	16.2171	14.5772	16.8846	15.0737	14.4158	16.134	NaN	NaN	13.4145	14.3603	14.4751	16.4174	16.9411	NaN	14.5689	17.9538	16.0673	15.6151	NaN	17.8432	15.3121	17.1236	16.469	16.3751	16.0639	16.1049	NaN	NaN	NaN	17.3556
NaN	NaN	NaN	NaN	NaN	NaN	NaN	NaN	NaN	NaN	NaN	NaN	NaN	NaN	NaN	NaN	NaN	NaN	NaN	NaN	NaN	NaN	NaN	NaN	NaN	NaN	NaN	NaN	14.9604	NaN	NaN	NaN	NaN	NaN	16.0556	NaN	NaN	NaN	NaN	NaN	NaN	NaN	NaN	NaN	NaN	NaN	NaN	NaN	NaN	NaN
NaN	NaN	NaN	NaN	NaN	NaN	NaN	NaN	NaN	21.0448	21.3883	22.4055	21.978	21.9816	NaN	NaN	16.0808	NaN	NaN	19.6432	NaN	16.3272	NaN	NaN	14.1782	20.2059	20.051	20.3871	NaN	19.0855	16.0921	17.0665	NaN	NaN	21.9793	21.3179	20.931	21.0839	17.3787	NaN	NaN	NaN	NaN	19.3476	20.4176	20.4838	16.2292	14.9815	NaN	17.26
NaN	NaN	NaN	NaN	NaN	NaN	NaN	NaN	NaN	NaN	NaN	NaN	NaN	NaN	NaN	NaN	NaN	NaN	NaN	NaN	NaN	NaN	NaN	NaN	NaN	NaN	NaN	NaN	NaN	NaN	NaN	NaN	NaN	NaN	NaN	NaN	NaN	NaN	NaN	NaN	NaN	NaN	NaN	NaN	NaN	NaN	NaN	NaN	NaN	NaN
15.7871	18.3456	18.0407	17.7609	NaN	NaN	NaN	NaN	19.2935	NaN	NaN	17.3492	17.2902	17.0156	20.7988	NaN	20.3291	NaN	16.8411	17.2776	NaN	18.8364	17.8552	18.9097	15.7724	NaN	NaN	NaN	19.8658	16.4869	17.7173	15.9833	NaN	19.2927	18.669	17.8665	19.6325	19.9068	19.6209	NaN	NaN	NaN	17.5239	18.4719	17.9113	17.9404	18.0982	NaN	NaN	19.2035
20.9489	20.0353	19.7021	20.5634	20.6469	19.9077	20.5499	19.9951	20.6425	20.1153	18.6786	19.6505	19.969	19.6798	21.8255	21.7817	21.908	19.7355	20.3463	21.3	21.588	20.7734	22.3868	20.0879	20.7264	19.7244	21.2636	20.558	21.1826	19.119	18.3885	22.2875	21.5436	21.1335	21.2794	21.9553	20.1565	19.6518	20.543	21.9888	17.7632	19.8182	19.8052	20.4423	20.4295	20.945	19.7159	19.3976	20.7531	20.6114
20.3465	21.8404	22.3058	22.9025	22.8407	22.6086	22.9623	22.7256	21.4892	22.8853	23.0526	21.9798	21.417	21.5392	20.9969	20.8369	22.9273	19.8162	20.3244	22.0868	21.7469	21.8913	21.0948	21.5465	21.2137	23.7983	24.2137	22.7592	23.6941	20.0385	19.7773	21.7115	21.5127	21.3956	22.7219	22.7647	21.7691	22.2779	23.9134	20.312	21.2776	20.9052	20.9539	21.1452	21.2847	21.4976	21.3352	21.3007	21.0872	20.8876
21.5078	19.8524	21.8787	21.0691	20.5974	20.7945	21.2086	20.9353	21.4311	22.1771	23.0341	21.8951	22.1704	21.8953	19.9331	20.8041	21.8481	21.8844	21.4791	20.4699	21.1005	20.0563	21.5023	22.5907	22.1269	20.8276	22.1471	19.9673	23.1178	22.7354	22.2145	20.9993	22.4112	22.184	21.3348	21.5235	21.0644	20.2504	21.4554	21.9189	21.8349	21.488	21.7435	21.4231	21.4934	21.6283	22.094	22.1287	21.8939	21.7018
20.2048	18.3152	19.528	19.4885	19.1458	19.6488	19.2496	18.9135	20.1038	20.5476	20.3939	20.4054	20.0905	19.7759	19.6344	20.7932	21.2286	21.3569	21.7567	20.1403	21.0667	20.7339	20.3692	20.4252	20.9353	20.8821	20.8643	19.5878	20.6154	20.0226	20.104	19.6067	20.0445	20.1818	20.0183	20.114	19.7906	19.9702	19.6695	18.7825	18.9917	17.775	20.1901	20.0411	20.369	20.1546	20.7233	20.8831	20.692	20.6478
NaN	NaN	NaN	NaN	NaN	NaN	NaN	NaN	17.303	18.9022	18.9918	NaN	NaN	NaN	NaN	NaN	NaN	NaN	NaN	NaN	16.9912	NaN	NaN	16.7411	NaN	NaN	18.0349	17.1631	NaN	NaN	NaN	14.7266	NaN	18.0061	NaN	NaN	17.6031	18.991	19.2081	NaN	NaN	NaN	NaN	NaN	NaN	NaN	NaN	NaN	18.512	NaN
NaN	NaN	NaN	NaN	NaN	NaN	17.2627	NaN	18.214	NaN	NaN	16.0141	NaN	16.3396	16.8692	NaN	17.1393	NaN	NaN	17.2446	NaN	17.2188	NaN	15.9861	15.7481	16.7635	16.1169	NaN	NaN	NaN	NaN	NaN	NaN	NaN	15.7915	NaN	15.5864	17.4487	NaN	15.2606	15.0475	16.6864	NaN	NaN	NaN	15.4785	NaN	NaN	NaN	15.5856
21.2437	21.275	20.8708	22.5789	22.4063	22.5521	22.7942	22.3853	22.7885	21.529	22.0013	22.6274	22.1655	22.5407	21.854	23.8552	21.1996	22.1143	22.0701	21.0813	23.3481	20.5296	22.0004	22.3416	22.2453	22.9414	23.144	20.9505	22.9904	21.6078	21.6894	21.7704	21.048	22.3647	22.2906	22.0516	21.7487	21.5889	22.39	20.3785	NaN	NaN	21.4206	20.7888	21.4243	20.8406	21.0236	20.5563	20.5736	20.4047
22.0982	20.7784	20.7319	21.3072	21.5115	20.6312	21.9623	21.2838	20.461	22.0031	21.4439	21.4399	20.8354	21.8268	21.4772	22.1778	22.3589	21.7802	21.7867	21.688	21.2594	21.3164	22.0936	20.9565	21.0421	21.9331	22.0828	21.6273	22.0936	22.0787	22.0803	21.6214	21.6858	21.2271	21.9338	21.4175	22.0903	22.2346	19.1966	20.8447	20.7446	21.1863	21.3871	21.8377	21.1688	21.7682	20.3086	20.6807	20.4392	21.1146
22.0821	17.373	18.1061	NaN	NaN	NaN	NaN	NaN	23.2107	22.7952	23.0718	22.8641	22.5827	22.6975	22.854	23.7657	23.1245	22.1204	20.8269	22.9868	23.309	21.7786	23.4716	22.7885	22.4157	22.2551	21.9384	21.9931	19.8098	NaN	NaN	22.7346	22.4946	22.4621	21.4104	21.7257	21.562	21.0313	22.3123	20.4047	19.9278	19.5898	NaN	21.9441	NaN	NaN	NaN	20.7884	21.5105	NaN
24.9839	24.3254	26.0456	24.9688	24.818	25.0092	26.9246	27.9544	25.2537	24.081	23.8518	23.5783	25.595	23.4592	23.5001	24.5669	28.8858	28.0369	24.0771	24.7109	27.5576	23.2061	24.3955	26.3616	23.8593	24.8033	27.989	24.1973	28.4145	24.3668	26.0673	25.0834	28.5779	27.3661	26.2215	26.4377	24.9723	24.9327	26.755	23.6894	27.127	25.5071	25.1304	23.7363	24.7174	25.4256	23.8414	24.2381	23.5275	24.5545
26.2762	25.0273	26.6318	27.4119	27.4471	26.1482	25.431	26.7301	26.7586	25.9501	26.27	23.9302	27.555	25.8995	26.9997	27.3277	26.0045	25.3447	26.5279	25.3648	26.191	22.6914	24.6716	24.8503	26.0479	25.7681	27.0222	25.9857	28.7804	28.1348	24.2803	21.5724	26.6583	27.2094	28.0797	26.1899	25.5637	24.3554	24.0126	25.7111	27.6007	25.7355	26.3834	27.4998	24.3267	25.972	25.8465	28.0096	27.8491	27.7187
28.6494	28.4231	28.9264	28.7283	28.0746	28.3008	27.7078	27.8367	28.2811	28.728	28.7824	28.2027	28.5248	27.9102	28.5311	28.2606	29.0209	28.2454	28.3821	27.9369	28.7379	28.32	28.387	28.7477	29.1619	27.8837	28.7561	28.5363	30.453	28.5823	28.8209	29.4734	28.4561	29.3816	28.8936	28.7375	28.7658	29.4246	29.5679	28.3948	28.5719	28.5633	28.6156	28.2687	27.5075	28.0551	28.3677	28.4691	28.2038	28.3089
22.4678	23.4558	24.2831	22.965	22.1355	23.996	22.1665	21.142	21.9783	20.8981	23.5373	24.4136	24.9025	24.3389	21.9518	21.5216	21.7995	21.5552	21.9017	21.9793	24.2171	20.5535	22.8174	26.8084	21.7748	21.6923	23.3185	25.0791	25.5908	22.0096	22.8009	24.8085	24.165	23.5322	24.3093	23.0151	22.5024	23.1851	24.4464	24.491	22.8656	21.4332	21.9408	21.5838	22.0124	21.4028	21.9119	22.4957	21.3241	21.5388
23.0833	22.5849	23.0539	23.0458	22.7769	22.9615	21.9619	22.0947	22.6272	23.0664	22.6251	23.06	23.2534	23.2524	23.2641	23.4047	22.7382	23.3491	22.9697	21.4173	23.0428	22.2963	23.0174	23.5665	22.9642	22.628	22.6895	23.2606	22.2239	23.2119	23.2652	23.6162	23.6495	23.4761	23.3702	23.1718	22.6516	22.7516	22.59	23.3749	23.5729	23.0015	23.0301	23.0557	22.9652	23.3737	23.5053	23.5509	23.339	23.2891
NaN	NaN	NaN	NaN	NaN	NaN	NaN	NaN	NaN	NaN	NaN	19.8182	NaN	NaN	NaN	NaN	NaN	NaN	NaN	NaN	NaN	NaN	NaN	NaN	NaN	NaN	NaN	NaN	NaN	NaN	NaN	NaN	NaN	NaN	NaN	NaN	NaN	NaN	NaN	NaN	NaN	NaN	NaN	NaN	NaN	NaN	NaN	NaN	NaN	NaN
16.6734	17.9141	17.2183	17.7965	NaN	NaN	18.308	18.1	NaN	NaN	NaN	NaN	17.1753	NaN	15.894	NaN	18.4725	18.1843	16.5181	NaN	16.3468	17.9965	NaN	18.8178	19.0438	NaN	19.094	17.6988	18.3195	18.7075	NaN	16.0798	NaN	17.6862	17.923	17.5522	NaN	16.7366	17.4582	NaN	17.8469	NaN	NaN	17.4965	16.6461	18.1829	18.3423	17.8797	15.8462	16.2877
24.2804	24.0267	24.8681	24.4518	23.6422	24.7878	23.9232	23.8764	23.3191	24.202	23.9435	24.3021	24.0706	24.2846	23.8304	24.1429	24.5113	24.3452	24.4298	22.7598	24.465	23.2437	23.861	24.8705	24.4518	23.8683	25.1056	24.7071	25.5269	24.2989	23.935	24.3978	24.6767	25.7847	24.618	24.5448	24.3785	23.9609	24.6397	22.4882	23.3013	21.9	24.5547	24.4967	24.2518	24.568	24.842	24.8712	24.7785	24.5839
NaN	22.8376	24.4058	24.147	21.7289	23.211	23.9587	21.2123	NaN	NaN	17.0027	NaN	NaN	NaN	20.1777	20.5597	21.8319	18.6683	21.5435	18.5056	18.185	20.4849	20.1603	21.2467	16.6667	19.8798	23.4354	21.0104	26.3953	NaN	16.9217	21.905	NaN	20.1615	24.2715	23.6552	15.6144	16.2215	24.6994	19.7496	23.5552	17.2365	NaN	18.9979	19.1476	19.4507	22.7095	NaN	NaN	21.043
NaN	20.3686	21.7839	21.3141	16.3461	20.0952	21.8384	NaN	NaN	NaN	NaN	NaN	NaN	NaN	NaN	18.5185	NaN	NaN	17.6017	NaN	17.9498	NaN	NaN	NaN	NaN	NaN	NaN	NaN	24.5279	NaN	NaN	18.0148	NaN	NaN	18.1497	17.5524	NaN	NaN	23.0443	NaN	NaN	NaN	NaN	NaN	NaN	NaN	16.642	NaN	20.3693	NaN
NaN	NaN	NaN	NaN	NaN	NaN	NaN	NaN	NaN	NaN	NaN	NaN	NaN	NaN	NaN	NaN	NaN	NaN	NaN	NaN	NaN	NaN	NaN	NaN	NaN	18.4511	NaN	NaN	NaN	NaN	15.5325	NaN	NaN	NaN	16.0573	NaN	18.1967	17.6181	NaN	NaN	NaN	NaN	NaN	NaN	17.5984	17.5258	15.9523	NaN	NaN	16.6778
26.1477	25.2739	25.4765	25.222	25.1511	24.9605	24.7028	24.8603	26.3234	24.5999	23.9862	25.0127	24.7893	25.143	25.9982	25.541	26.5325	26.2493	26.0455	25.6823	25.483	25.2399	25.8253	26.4598	25.915	25.492	25.5848	25.9179	26.1779	25.6998	26.0472	25.7794	25.3298	26.2825	26.2625	26.3412	26.4348	26.3274	25.0945	24.9355	24.6482	24.9192	26.3107	25.6231	26.3705	26.1908	26.1644	25.7881	25.7795	26.2565
18.1636	17.8923	19.1847	18.3158	18.5848	18.7604	18.7193	18.5634	18.06	18.8096	18.4186	18.4811	19.2231	19.0913	19.0454	19.08	17.7849	18.9383	18.7936	17.7988	19.256	18.3378	18.9028	17.6491	18.4334	19.9514	19.2583	18.8648	18.7751	19.0747	18.9092	17.8462	18.3333	19.1302	19.2003	19.0545	18.4824	18.5678	NaN	19.2766	19.0271	19.1547	17.9305	18.7194	19.1912	18.6277	18.8277	18.204	18.8829	18.4768
21.8292	21.4624	22.0341	21.5652	21.6663	21.8159	20.9669	21.7344	21.3582	21.4136	21.3752	21.683	21.8408	21.5406	21.4636	21.6513	21.1446	21.4766	21.7832	21.7075	21.6071	20.1493	21.1743	21.9448	21.9297	21.6778	22.0329	22.14	21.5317	21.8247	21.4606	21.6256	22.2183	21.7126	21.351	21.9088	21.519	21.5081	20.5901	21.9874	21.9859	22.1976	21.6667	21.2003	21.2528	21.4865	21.4253	22.0541	21.7453	22.0068
19.6502	20.4342	20.4836	19.918	20.6966	20.6201	19.2671	19.704	20.6985	20.3983	20.9755	20.9557	20.801	21.1471	20.3007	20.1707	19.7894	19.8858	20.4247	19.4709	20.1187	19.2678	20.1849	20.077	20.0651	22.0224	20.9784	21.195	20.4622	20.926	20.9261	20.7708	20.1871	20.0159	19.9981	19.9619	20.9361	21.2338	19.3269	20.3531	20.4197	21.6288	20.3956	20.1583	20.7889	20.7226	19.862	20.0547	19.5589	20.1938
23.475	23.3783	23.3819	23.3222	23.1469	22.9481	22.2466	22.7158	23.5653	24.2446	23.659	23.4192	23.3614	23.432	23.3509	23.6836	23.7928	23.3326	23.9334	22.7884	23.2342	23.4945	23.7072	23.5515	23.8105	23.5319	23.4779	23.6434	23.9919	23.756	23.4572	23.402	23.2085	24.082	23.8351	23.7481	23.8284	23.6702	23.3515	23.6403	22.9844	23.7197	22.9985	23.7107	23.43	23.281	23.2857	23.4603	23.3614	23.9063
24.2277	23.6304	24.3301	24.0326	23.7618	24.2462	23.3851	23.8743	24.7317	25.2232	24.6703	24.4433	24.3519	24.4029	24.3141	24.826	24.9165	24.9839	24.9614	24.1057	24.5357	24.2912	24.6808	24.669	24.9168	24.1921	24.69	24.843	24.9158	24.685	24.286	24.2624	24.9156	25.0386	25.01	24.4915	24.7595	24.3428	24.149	24.794	24.4844	24.4273	24.251	24.3949	24.1603	24.1478	24.2062	24.547	24.5286	24.5768
16.5762	NaN	NaN	15.69	16.4635	NaN	15.6433	15.8703	15.9014	18.5955	NaN	19.9693	20.0667	20.489	NaN	17.2244	16.152	17.2511	16.9375	15.9731	NaN	15.9456	17.6954	18.5497	18.8746	15.2831	NaN	18.2418	NaN	17.8545	16.2958	17.2687	17.3273	NaN	18.4138	17.1153	18.3264	16.5122	NaN	18.5679	18.0022	18.6936	NaN	16.403	NaN	17.4109	14.3037	NaN	NaN	NaN
16.0415	18.105	18.7208	19.1883	19.2772	18.5425	17.055	17.8042	17.0816	NaN	NaN	19.3151	18.8359	18.5888	17.9873	17.0354	NaN	16.9647	18.116	18.5645	NaN	16.9098	16.6111	17.3277	18.2872	18.6308	NaN	18.5369	NaN	19.5072	18.0202	17.4716	17.4807	NaN	18.7338	18.7147	17.2666	17.1303	NaN	19.0974	18.0123	18.1791	18.5034	18.7124	19.2846	18.742	18.4068	18.469	19.3009	19.3216
18.3064	18.4466	18.4412	18.9258	18.3615	NaN	16.5044	17.6068	17.2772	18.8243	NaN	18.294	17.7949	18.9015	18.738	18.9966	NaN	NaN	17.9406	17.5228	18.7104	16.1235	18.302	18.1078	18.1748	18.5753	16.6541	17.4474	NaN	18.9953	18.2188	17.2658	18.3082	18.269	18.935	18.405	18.3252	17.2506	17.7275	19.0226	16.73	18.2793	17.7077	18.846	18.8036	18.5869	17.1776	16.7596	17.5261	18.5537
20.1382	18.9984	18.9212	19.8258	20.1472	18.3885	20.5346	20.0465	18.3125	18.4271	19.4744	19.5315	19.6466	19.346	19.1207	18.4084	19.5916	20.0678	19.25	20.1155	19.0809	18.5813	18.7704	19.975	19.8657	20.0342	18.8662	19.8622	NaN	19.7877	19.0253	18.1598	18.4347	NaN	18.2832	19.577	16.8198	19.1765	17.7102	18.821	19.6954	19.5482	20.3868	20.3276	20.2256	20.2674	20.4261	20.0465	19.1665	18.995
NaN	17.1821	17.0654	NaN	16.436	16.5074	17.3988	17.6056	NaN	NaN	NaN	16.8745	NaN	17.1162	NaN	NaN	17.4744	NaN	NaN	NaN	NaN	17.6531	NaN	17.0879	NaN	16.2473	NaN	NaN	NaN	NaN	17.4641	16.6028	NaN	NaN	17.5182	17.103	NaN	NaN	NaN	16.9592	16.5381	NaN	16.9149	NaN	18.7036	NaN	17.2796	NaN	17.0174	18.4055
17.4048	16.3569	18.9685	20.4218	19.4031	19.3346	NaN	17.1104	20.5258	NaN	NaN	20.2352	20.0778	19.9426	20.3507	NaN	22.0361	19.8209	20.6402	20.8778	NaN	20.3299	19.9426	17.9649	19.9844	19.4619	18.6244	19.4455	19.9123	19.9047	18.8399	20.8334	19.6724	NaN	19.9946	20.0322	20.6372	20.2742	NaN	21.0525	19.6799	19.9563	NaN	18.8171	19.1435	19.3873	19.1385	19.3423	19.2679	18.5005
22.5559	22.5257	19.9052	19.8156	22.7997	20.9036	23.1998	20.8024	22.5303	18.5069	18.2641	20.702	21.1252	21.4255	22.6352	22.2207	22.4502	20.5206	21.3175	21.8397	22.1502	20.3652	21.5124	21.0925	20.3809	22.0384	21.9684	20.8683	21.2982	20.676	22.8285	21.0134	21.0355	21.2319	20.4733	20.5745	22.5103	22.9104	19.8081	22.0634	20.158	22.6873	23.5313	21.4501	22.0053	22.0073	21.4129	20.8256	20.0949	21.3228
21.6767	20.3002	22.0951	21.3402	19.0865	20.6155	20.7778	19.5668	20.9465	19.1505	19.1191	19.7866	19.6188	20.0376	20.6276	19.8806	21.179	20.2046	20.3779	20.8779	19.7724	20.5016	19.6597	20.1405	20.7502	20.6437	21.4027	19.1172	23.8659	19.6135	19.3974	21.4693	21.0248	19.6932	21.8338	21.1629	19.2034	19.9506	20.8029	20.5097	20.3211	20.4282	19.4458	19.881	19.6105	19.3305	19.7611	19.6358	19.4618	20.0636
19.3533	19.3515	19.3277	19.5968	19.9165	20.1505	18.4015	18.8407	16.047	16.5509	NaN	19.4961	19.4521	18.9227	17.4652	18.1468	18.0262	19.7343	19.6813	17.3982	18.5757	16.4665	15.9571	18.9198	19.6573	19.1914	19.8679	18.0326	17.9805	19.8002	18.6327	20.1322	20.3517	18.055	19.1792	18.9368	20.1098	19.9255	18.7019	18.5432	18.559	18.0131	18.4077	18.9476	18.7942	18.9629	19.2267	18.4751	17.6499	17.7714
18.0542	NaN	NaN	NaN	NaN	NaN	NaN	NaN	16.5217	17.2462	17.2681	NaN	NaN	NaN	NaN	16.9207	NaN	NaN	NaN	NaN	NaN	16.9683	NaN	16.4741	17.3452	16.3968	NaN	NaN	NaN	NaN	NaN	17.454	NaN	17.2733	NaN	21.3214	NaN	17.4807	18.1615	NaN	NaN	NaN	18.897	19.5941	18.6704	17.7044	16.8913	19.2243	17.1854	19.7483
17.5583	17.163	15.7671	18.1874	17.6356	18.0389	15.399	18.7294	NaN	NaN	NaN	15.671	18.0541	17.6772	18.1861	14.7002	NaN	18.5517	18.8919	17.6369	NaN	NaN	17.4788	17.2937	18.4669	16.6118	13.3017	16.2426	NaN	18.1905	17.2897	18.7615	18.0927	NaN	18.2736	17.3176	18.1554	17.7191	NaN	17.0822	17.8545	17.1386	14.113	18.9456	17.4355	18.6825	18.8326	17.6046	17.1984	19.0023
20.6529	21.8959	19.7235	19.8012	21.8764	20.4169	21.3094	20.6492	20.5427	19.5363	19.871	19.1271	19.433	19.3377	21.2764	20.9946	21.2942	19.3251	19.8448	20.7693	21.3799	20.2659	21.5872	20.8962	20.6979	20.9719	21.2497	20.8352	21.2333	19.1797	20.891	21.5472	21.3247	21.1799	19.1591	20.7586	20.971	21.8404	21.1264	20.8159	18.8397	20.1172	20.8246	19.1613	20.8158	20.712	20.1135	19.6222	19.4442	18.8454
NaN	16.574	NaN	16.0427	NaN	NaN	NaN	16.1333	NaN	NaN	NaN	19.078	17.381	17.979	18.2821	16.8636	NaN	17.3113	NaN	16.529	NaN	NaN	16.8731	NaN	NaN	18.688	NaN	NaN	NaN	NaN	NaN	17.6438	NaN	NaN	17.0352	NaN	NaN	17.7744	NaN	16.2825	17.2721	16.6461	18.3179	18.8815	19.0295	19.6506	19.5039	20.2387	NaN	17.8739
16.7553	17.7118	17.0707	17.3485	16.0809	14.4923	18.245	17.1766	14.9463	13.8856	14.8233	15.0024	15.0354	16.75	17.5477	16.6816	18.2859	13.2363	NaN	17.0295	15.4739	17.2338	16.0489	17.6776	16.3387	18.4712	17.7483	NaN	NaN	16.9894	16.9839	16.8079	NaN	NaN	16.9909	16.495	17.2184	17.3757	15.0937	16.1092	13.6505	15.0681	17.4192	16.8882	17.0195	17.2436	16.0457	16.1293	15.6598	17.6499
NaN	NaN	NaN	15.4447	NaN	16.2257	NaN	15.8807	NaN	NaN	NaN	15.1721	NaN	NaN	NaN	NaN	NaN	NaN	NaN	NaN	NaN	NaN	NaN	NaN	16.6875	NaN	NaN	NaN	NaN	15.6988	NaN	NaN	NaN	NaN	15.0185	NaN	NaN	NaN	NaN	NaN	NaN	NaN	NaN	NaN	NaN	NaN	NaN	NaN	NaN	15.4192
17.9376	NaN	NaN	NaN	NaN	NaN	NaN	NaN	18.6612	19.287	19.8186	19.9342	18.1591	19.481	13.991	NaN	20.755	21.1653	21.307	19.6535	NaN	18.7597	NaN	19.2867	18.7527	19.5	20.1956	18.986	14.8412	18.6652	19.3297	NaN	15.9698	NaN	17.3513	17.8138	NaN	NaN	NaN	15.4613	NaN	NaN	NaN	NaN	17.3133	17.9072	NaN	NaN	NaN	NaN
NaN	NaN	NaN	NaN	NaN	NaN	NaN	NaN	NaN	NaN	NaN	NaN	NaN	NaN	NaN	NaN	NaN	NaN	NaN	NaN	NaN	NaN	NaN	NaN	NaN	NaN	NaN	NaN	NaN	NaN	NaN	NaN	NaN	NaN	NaN	NaN	NaN	NaN	NaN	NaN	NaN	NaN	NaN	NaN	NaN	NaN	NaN	NaN	NaN	NaN
NaN	NaN	NaN	NaN	NaN	NaN	NaN	NaN	NaN	15.3154	NaN	14.511	NaN	NaN	NaN	NaN	NaN	NaN	NaN	NaN	NaN	NaN	NaN	NaN	NaN	NaN	NaN	NaN	NaN	NaN	NaN	NaN	NaN	NaN	NaN	NaN	NaN	NaN	NaN	NaN	NaN	NaN	NaN	NaN	NaN	NaN	NaN	NaN	NaN	NaN
17.4017	NaN	NaN	18.4959	17.5266	NaN	NaN	17.8013	16.8325	18.7872	19.0051	18.768	18.2184	17.9073	16.25	16.6823	17.7679	17.5948	NaN	NaN	16.6883	NaN	17.2373	17.9234	NaN	NaN	18.3859	17.4725	18.1222	18.6013	17.5159	17.0634	18.406	17.7165	18.0402	17.772	NaN	NaN	NaN	18.5225	18.5413	NaN	NaN	18.0592	NaN	18.349	16.7004	18.8825	18.6636	16.6818
NaN	18.0365	17.6581	18.5828	17.6012	NaN	18.7887	16.525	NaN	NaN	NaN	NaN	NaN	17.9765	NaN	18.6571	18.8559	20.054	NaN	18.6558	19.456	NaN	19.5766	14.8388	NaN	17.6465	17.585	17.4482	NaN	19.8565	19.9511	NaN	16.7943	NaN	18.2533	17.3099	19.0334	17.067	NaN	18.2732	17.3144	18.0708	20.7969	20.2522	18.6283	19.511	19.017	21.3417	18.9166	NaN
NaN	NaN	NaN	NaN	NaN	NaN	NaN	NaN	NaN	NaN	NaN	NaN	NaN	NaN	NaN	NaN	NaN	NaN	NaN	NaN	NaN	NaN	NaN	NaN	NaN	NaN	NaN	NaN	NaN	NaN	NaN	NaN	NaN	NaN	NaN	NaN	NaN	NaN	NaN	NaN	NaN	NaN	NaN	NaN	NaN	NaN	NaN	NaN	NaN	NaN
NaN	NaN	NaN	NaN	NaN	16.1065	NaN	NaN	NaN	NaN	NaN	NaN	NaN	NaN	NaN	17.0752	NaN	NaN	17.053	NaN	NaN	NaN	NaN	NaN	NaN	NaN	NaN	NaN	NaN	NaN	NaN	15.329	NaN	NaN	NaN	NaN	NaN	NaN	NaN	NaN	NaN	NaN	NaN	NaN	NaN	NaN	NaN	NaN	NaN	NaN
19.7317	16.3908	15.867	18.7397	19.9098	19.6636	20.4889	19.9292	14.4091	17.1994	17.0272	NaN	17.0693	14.575	15.932	16.9268	17.6838	15.5767	18.3552	NaN	15.9025	16.0351	16.303	15.1766	16.9051	14.333	NaN	15.1981	16.4252	17.5875	17.4979	16.4673	16.9856	16.3086	16.2724	16.0048	14.9082	16.2964	15.7489	NaN	NaN	NaN	17.6946	19.5672	17.9195	17.4378	18.0167	15.0181	15.1952	NaN
NaN	15.0341	NaN	14.387	16.2595	NaN	NaN	NaN	NaN	NaN	NaN	18.0396	17.6838	17.7009	14.942	14.0104	NaN	NaN	NaN	NaN	NaN	NaN	NaN	NaN	NaN	15.2764	NaN	NaN	NaN	NaN	NaN	NaN	NaN	NaN	17.0988	17.2483	15.3443	NaN	NaN	18.5008	NaN	16.7518	NaN	17.2654	16.6548	17.0748	NaN	NaN	NaN	17.5936
23.2906	23.2024	23.0182	22.9174	23.5785	22.9479	23.2267	23.0298	22.8559	22.7836	22.084	22.7371	22.7843	22.9779	23.442	23.3205	23.2905	22.2648	22.0871	22.2455	23.6997	22.1495	23.5224	22.5531	22.462	22.943	23.5636	23.1472	23.3296	22.2927	23.0296	22.6812	23.5219	23.9348	22.8967	22.7936	22.5381	22.5271	21.7746	24.0911	23.0719	24.0178	23.4931	23.2342	23.2493	23.4711	22.005	22.3033	22.9675	22.6467
21.4661	21.3739	21.6921	21.5531	21.4345	21.4174	21.1597	21.5425	20.172	20.1052	19.781	21.1356	21.2275	20.5441	21.6195	20.2606	21.2391	21.032	21.038	19.5237	18.0053	19.9385	21.2632	20.8431	21.0989	21.0705	20.4504	18.7987	19.321	20.4795	20.0116	20.9864	20.7905	21.5354	20.586	20.8441	19.5201	19.1092	19.2295	20.2447	20.6916	20.2102	18.9048	19.3691	19.4722	19.7287	19.7261	20.9733	21.114	20.5484
NaN	NaN	NaN	NaN	NaN	NaN	NaN	NaN	NaN	NaN	NaN	NaN	NaN	NaN	NaN	NaN	NaN	NaN	NaN	NaN	NaN	NaN	NaN	NaN	NaN	NaN	NaN	NaN	NaN	NaN	NaN	19.2103	20.6014	NaN	NaN	NaN	NaN	NaN	NaN	17.6377	NaN	19.2857	NaN	NaN	NaN	NaN	NaN	NaN	NaN	NaN
17.9526	18.5553	16.9085	18.1117	19.1176	16.6008	18.623	18.3859	17.3638	NaN	NaN	16.8065	16.4744	NaN	19.3706	16.2033	NaN	NaN	17.7059	NaN	NaN	NaN	18.7288	NaN	NaN	16.4158	NaN	17.5713	NaN	18.0954	17.6605	17.3618	18.091	NaN	17.8729	18.3249	18.9997	17.8231	NaN	NaN	NaN	17.434	17.726	18.664	19.2625	17.9568	17.3023	16.4274	18.84	NaN
17.4886	15.6453	NaN	18.884	19.0845	19.1723	18.3839	18.7806	NaN	18.9802	NaN	19.2356	18.7975	18.6709	NaN	NaN	19.1158	18.9187	NaN	NaN	NaN	18.5444	18.246	NaN	19.3177	NaN	18.9921	NaN	NaN	19.1381	NaN	NaN	NaN	NaN	18.3891	18.3594	17.9271	16.7221	NaN	18.6873	18.2601	16.6961	17.8753	18.6858	16.9538	NaN	18.4804	18.2177	NaN	NaN
17.8973	16.6978	17.9129	18.4595	17.8696	17.9657	18.2393	18.1819	17.0451	16.8255	17.5366	17.867	18.4602	17.6563	18.1631	18.3416	18.26	18.319	17.0814	18.2752	18.3724	17.284	19.2266	18.2677	18.3471	17.4614	NaN	16.1186	NaN	17.3315	17.6491	16.7165	15.3222	NaN	19.1587	19.4197	18.9521	18.8599	17.5887	NaN	17.204	NaN	18.2812	18.5898	18.2209	18.3458	18.4325	18.7503	18.5096	18.7823
NaN	15.5417	NaN	18.8746	17.5228	17.6969	18.1084	19.1324	15.9121	17.5224	NaN	NaN	NaN	16.4558	17.1136	18.3053	18.7485	16.6812	17.3768	17.7816	NaN	17.9859	18.4375	15.0529	17.6313	15.8326	18.0335	17.5778	NaN	17.5029	15.2364	16.5507	15.6926	NaN	19.3488	19.1044	19.4687	18.3131	NaN	17.7962	NaN	NaN	NaN	18.638	NaN	17.095	NaN	NaN	NaN	17.7085
NaN	20.0868	NaN	16.8223	NaN	17.8839	NaN	17.652	16.9679	16.5564	18.0077	21.6141	21.509	21.5063	17.9124	16.8366	16.9231	18.026	NaN	22.0342	NaN	21.4567	NaN	17.6267	17.5779	20.8133	17.1459	NaN	NaN	20.5747	16.8211	16.1157	16.9983	NaN	22.3281	21.4702	NaN	NaN	NaN	NaN	NaN	NaN	NaN	21.5449	20.9528	21.7318	20.7643	20.6398	22.6818	22.7079
NaN	NaN	NaN	NaN	NaN	NaN	NaN	NaN	NaN	NaN	NaN	NaN	NaN	NaN	NaN	NaN	NaN	NaN	NaN	NaN	NaN	NaN	NaN	NaN	NaN	NaN	NaN	NaN	NaN	NaN	NaN	NaN	NaN	NaN	NaN	NaN	NaN	NaN	NaN	NaN	NaN	NaN	NaN	NaN	NaN	NaN	NaN	NaN	NaN	NaN
13.3255	NaN	12.8453	NaN	NaN	NaN	11.6697	NaN	13.0098	15.6242	NaN	NaN	13.4713	14.3362	NaN	NaN	NaN	NaN	NaN	NaN	13.8474	NaN	NaN	NaN	NaN	NaN	13.4199	14.9857	NaN	NaN	NaN	NaN	NaN	NaN	NaN	NaN	NaN	NaN	NaN	NaN	NaN	NaN	NaN	14.7969	NaN	15.6278	NaN	NaN	14.3273	14.1485
17.8888	NaN	NaN	NaN	NaN	NaN	NaN	NaN	NaN	NaN	NaN	NaN	NaN	NaN	16.7632	NaN	20.1826	18.8007	17.8761	19.5979	NaN	19.3072	18.1422	16.8006	NaN	NaN	NaN	19.5748	NaN	NaN	NaN	NaN	NaN	NaN	20.0456	20.6536	19.4613	19.7319	18.5402	NaN	NaN	NaN	NaN	NaN	NaN	17.9525	NaN	NaN	NaN	NaN
22.1675	21.4177	20.6647	21.1942	20.9395	20.2475	20.7034	19.7796	23.1667	22.0026	19.5911	23.6732	21.4054	21.6369	21.7643	23.9346	24.7193	22.0336	21.879	23.1991	23.8144	23.7585	23.284	22.524	21.5105	22.7844	24.5445	23.4718	23.8636	20.7802	21.421	23.1281	23.6231	24.81	22.6495	22.8162	23.2708	22.477	23.0025	23.0624	23.7349	22.0966	22.393	22.2336	23.0449	23.906	22.2308	22.2445	21.7894	22.5848
18.3781	17.4634	17.6145	19.8753	16.6636	19.2098	20.2616	17.3307	21.384	21.6082	20.6013	19.0411	19.5587	18.8618	19.265	20.8422	NaN	18.8846	18.95	NaN	21.1499	NaN	16.6651	17.5861	18.937	19.0271	21.483	21.1843	NaN	20.1609	NaN	19.8292	20.5114	21.4867	18.5065	16.9097	16.5446	17.4128	20.2345	20.1252	20.4059	20.1893	18.2295	18.5344	18.9106	18.7433	19.0862	19.7746	20.6832	18.8843
23.09	20.0633	20.4747	20.6528	19.8947	19.5257	18.6687	19.7091	21.4423	20.496	20.081	20.8301	21.6358	21.8174	22.2225	22.1834	23.7027	22.5084	22.5652	22.8684	22.6228	23.0846	23.0055	23.4046	22.8896	22.9631	22.9199	23.0824	23.0584	20.9168	21.2915	21.4768	21.7317	23.4067	22.9916	22.5673	22.7236	23.1898	22.0898	21.3466	20.5369	21.0438	22.2147	22.953	22.7101	22.808	22.2531	21.7188	21.4991	23.1573
NaN	NaN	NaN	NaN	NaN	NaN	NaN	NaN	NaN	NaN	NaN	NaN	NaN	NaN	NaN	NaN	NaN	NaN	14.6904	NaN	NaN	NaN	NaN	NaN	NaN	NaN	NaN	NaN	NaN	NaN	NaN	NaN	16.5439	NaN	NaN	NaN	NaN	NaN	NaN	16.8768	NaN	16.757	NaN	NaN	NaN	NaN	NaN	NaN	NaN	NaN
17.5689	14.5639	NaN	NaN	NaN	NaN	NaN	NaN	NaN	NaN	NaN	16.1213	16.7844	16.3498	17.9372	16.0268	17.1586	NaN	14.215	17.5136	NaN	17.0716	16.3253	14.8682	NaN	NaN	NaN	NaN	NaN	NaN	NaN	NaN	NaN	NaN	NaN	15.8163	NaN	NaN	NaN	15.4559	NaN	NaN	17.8932	17.7641	16.5506	17.7294	18.0351	18.5788	18.4973	17.9779
NaN	NaN	NaN	13.0246	NaN	NaN	14.0898	NaN	NaN	NaN	NaN	NaN	NaN	NaN	12.2922	NaN	NaN	NaN	NaN	NaN	NaN	NaN	NaN	NaN	NaN	NaN	NaN	NaN	NaN	NaN	NaN	NaN	NaN	NaN	NaN	NaN	NaN	NaN	NaN	13.6078	NaN	13.5044	NaN	15.116	NaN	14.7238	NaN	NaN	NaN	NaN
NaN	NaN	NaN	15.7459	16.2357	16.7722	17.2468	16.2122	NaN	NaN	NaN	NaN	NaN	NaN	NaN	NaN	NaN	NaN	NaN	NaN	NaN	NaN	18.1011	NaN	NaN	NaN	NaN	NaN	NaN	NaN	NaN	NaN	NaN	NaN	NaN	NaN	NaN	NaN	NaN	NaN	NaN	NaN	NaN	NaN	NaN	NaN	NaN	NaN	NaN	19.1817
NaN	NaN	NaN	NaN	NaN	NaN	NaN	NaN	NaN	NaN	NaN	NaN	NaN	NaN	NaN	NaN	NaN	NaN	NaN	NaN	NaN	NaN	NaN	NaN	NaN	NaN	NaN	NaN	NaN	NaN	NaN	NaN	NaN	NaN	NaN	NaN	NaN	NaN	NaN	NaN	13.44	NaN	NaN	NaN	NaN	NaN	NaN	NaN	NaN	NaN
14.1743	NaN	NaN	13.3953	NaN	NaN	NaN	NaN	NaN	NaN	NaN	NaN	NaN	NaN	NaN	NaN	NaN	NaN	NaN	NaN	NaN	NaN	NaN	NaN	NaN	NaN	NaN	NaN	NaN	NaN	NaN	NaN	NaN	NaN	NaN	NaN	NaN	NaN	NaN	13.8745	14.8554	13.6948	NaN	14.4182	13.8204	13.9875	14.8432	16.7993	16.5638	15.8936
NaN	NaN	NaN	NaN	NaN	NaN	NaN	NaN	NaN	NaN	17.1325	NaN	NaN	NaN	NaN	NaN	NaN	NaN	NaN	NaN	NaN	NaN	NaN	NaN	NaN	NaN	NaN	NaN	NaN	NaN	NaN	NaN	NaN	NaN	NaN	NaN	NaN	NaN	NaN	NaN	NaN	NaN	NaN	NaN	NaN	NaN	NaN	NaN	NaN	NaN
21.2116	17.6363	17.8096	18.7475	19.8259	18.9958	19.1208	18.5795	21.6202	18.7662	19.8842	22.4094	20.894	21.6996	21.6847	NaN	23.1913	21.1922	22.12	20.5706	18.247	21.1971	22.3307	NaN	NaN	21.8337	21.4696	21.2681	19.7612	22.3457	22.8696	NaN	NaN	19.3388	22.315	23.0713	22.5725	22.652	19.9389	NaN	NaN	NaN	22.2606	23.7463	23.2594	23.8784	24.396	23.9223	24.1214	25.207
NaN	NaN	NaN	NaN	NaN	NaN	NaN	NaN	NaN	NaN	NaN	NaN	NaN	NaN	NaN	NaN	NaN	NaN	NaN	NaN	NaN	NaN	NaN	NaN	NaN	NaN	NaN	NaN	NaN	NaN	NaN	NaN	NaN	NaN	NaN	NaN	NaN	NaN	NaN	NaN	NaN	NaN	NaN	NaN	NaN	NaN	NaN	NaN	NaN	NaN
20.4182	19.9949	19.42	22.4414	21.8851	21.5976	21.3888	21.1335	17.7795	18.3792	18.1657	19.4676	18.0008	19.1843	20.599	20.2348	20.7545	19.6115	19.007	20.0114	20.1825	19.5025	20.2435	18.6777	18.0357	17.958	18.3098	21.5651	NaN	17.6962	18.8296	18.8676	17.9977	17.4369	20.6629	20.8541	20.9823	21.0332	20.2363	18.5576	19.8463	17.3977	18.1678	18.3927	19.7362	18.2632	18.9938	18.9534	19.9919	18.3383
15.3591	NaN	NaN	NaN	NaN	NaN	NaN	NaN	17.1329	NaN	NaN	NaN	14.3556	NaN	13.5025	17.2209	NaN	NaN	NaN	NaN	NaN	NaN	NaN	NaN	NaN	NaN	NaN	NaN	NaN	NaN	16.695	NaN	NaN	NaN	NaN	NaN	18.4402	18.582	NaN	NaN	NaN	NaN	NaN	NaN	NaN	13.353	NaN	17.5262	NaN	NaN
16.7247	NaN	16.5674	NaN	NaN	NaN	NaN	NaN	NaN	NaN	17.0776	NaN	NaN	NaN	NaN	17.013	16.1224	NaN	NaN	NaN	NaN	NaN	NaN	17.8041	NaN	15.8804	NaN	NaN	17.5538	15.9206	16.9582	16.3454	NaN	NaN	NaN	15.8604	NaN	NaN	17.6761	NaN	NaN	NaN	NaN	NaN	16.1396	15.8538	15.9085	NaN	NaN	NaN
NaN	17.6106	NaN	20.792	NaN	NaN	19.5829	NaN	23.534	NaN	NaN	NaN	NaN	NaN	21.3341	19.5064	NaN	17.9879	NaN	NaN	23.4016	NaN	NaN	NaN	NaN	NaN	20.177	NaN	18.9251	NaN	NaN	NaN	NaN	NaN	NaN	NaN	24.4624	23.8056	21.0407	NaN	NaN	NaN	18.9458	NaN	NaN	15.1692	NaN	NaN	NaN	NaN
24.1004	23.4244	23.6787	22.8922	24.1838	23.2612	24.7841	23.5927	23.8108	23.4002	22.2776	24.0697	23.9635	22.6952	23.8212	23.9759	24.9415	24.1934	22.9144	23.4077	23.8458	23.9365	23.328	22.5335	23.4713	23.5703	24.0935	23.6406	24.3171	23.6179	23.8607	23.6503	24.2735	23.9835	23.9042	22.5419	22.6948	24.4972	22.4852	24.2856	23.4359	24.1675	23.9474	23.7723	22.0889	22.3962	24.0325	23.4664	23.0257	23.8607
NaN	NaN	NaN	NaN	NaN	NaN	NaN	NaN	NaN	NaN	NaN	NaN	NaN	NaN	NaN	NaN	NaN	NaN	NaN	NaN	NaN	NaN	NaN	NaN	NaN	NaN	NaN	NaN	NaN	NaN	NaN	NaN	NaN	NaN	15.3457	14.3885	NaN	NaN	17.1107	NaN	NaN	NaN	NaN	NaN	NaN	NaN	NaN	NaN	NaN	NaN
18.1014	17.1664	17.9141	18.5065	19.0022	18.8936	19.3315	18.2985	19.3421	18.3238	17.4686	18.6743	18.6944	18.9319	18.4908	19.1139	18.8516	19.3183	19.266	17.8302	17.4835	17.2269	17.1885	18.1267	19.9761	18.0015	17.3063	18.7195	NaN	18.5556	18.1741	19.7433	19.4251	NaN	18.3276	18.7048	20.0355	19.4398	NaN	18.1302	16.4504	18.0732	16.6446	18.4124	18.4386	18.8183	NaN	16.8967	16.7645	NaN
NaN	17.1758	NaN	NaN	NaN	NaN	NaN	16.6123	NaN	NaN	NaN	NaN	NaN	NaN	14.6459	NaN	NaN	NaN	NaN	NaN	NaN	18.2553	NaN	15.4535	NaN	NaN	18.7289	16.8095	NaN	NaN	NaN	17.114	NaN	NaN	NaN	NaN	NaN	NaN	NaN	17.3406	15.7004	NaN	NaN	NaN	NaN	NaN	NaN	NaN	NaN	NaN
NaN	NaN	NaN	NaN	NaN	NaN	NaN	NaN	NaN	NaN	NaN	NaN	NaN	NaN	16.1612	NaN	16.7532	NaN	NaN	NaN	NaN	NaN	NaN	NaN	NaN	NaN	NaN	NaN	NaN	NaN	NaN	18.0756	NaN	NaN	NaN	NaN	NaN	17.295	NaN	NaN	NaN	NaN	NaN	NaN	NaN	NaN	NaN	NaN	NaN	NaN
22.2284	21.8916	22.4081	22.4632	22.62	22.4178	22.7001	22.9896	22.4831	22.0181	23.0953	22.0305	21.9821	22.3111	23.2188	22.6623	23.6525	22.9902	23.0326	23.0812	22.8253	22.149	23.1533	22.2399	22.7017	22.0575	22.3195	22.8898	22.6745	22.3114	22.0939	22.4472	22.5051	22.2794	22.5161	21.7467	23.0271	23.3286	20.9109	22.2737	22.1296	22.1099	23.5565	22.4374	22.0861	23.2221	22.248	23.5495	23.1759	22.4376
21.8139	21.3581	21.6886	22.0607	21.8672	21.8766	22.2988	21.8724	21.0921	21.5736	20.729	21.3258	21.5989	21.2382	22.3536	22.3484	21.6451	21.5888	21.2767	20.3073	22.3966	20.235	21.7873	21.5392	21.0681	22.1642	21.9271	21.8118	20.5549	21.0261	21.751	22.4343	22.6411	22.1808	21.2168	21.5157	21.1746	21.5003	19.9699	22.246	21.8079	21.7035	21.4396	21.4854	21.805	21.6543	21.5955	21.3906	21.7956	20.5989
15.4575	17.4631	17.0626	16.9441	16.4355	NaN	17.484	16.8548	NaN	17.1712	16.6711	17.8161	18.1126	18.1186	16.3353	15.873	NaN	NaN	NaN	15.8067	17.6947	NaN	14.4842	16.0805	NaN	16.3847	NaN	16.4213	NaN	17.4511	16.4647	NaN	15.6553	NaN	16.0976	16.9962	14.6598	NaN	NaN	NaN	17.2129	15.5679	NaN	15.7213	16.1041	16.1092	17.0312	NaN	16.4016	NaN
21.1754	21.4715	20.7979	19.8384	21.8405	21.1644	21.7046	21.6979	20.2902	19.2232	NaN	NaN	19.5518	20.9076	21.898	22.0595	22.0868	20.728	21.6155	22.0867	22.2815	20.3609	21.4175	21.4258	19.2854	21.9963	22.6954	21.9764	NaN	NaN	NaN	21.4112	21.2852	21.6548	20.269	20.8741	21.4821	21.5156	20.6844	21.6824	20.4376	20.5828	21.3382	19.767	20.6802	21.104	20.414	20.1014	20.0459	19.3641
19.2071	18.9824	19.7295	19.1686	19.1727	19.0973	18.4564	18.1899	18.0344	19.1581	17.8723	19.8667	19.8023	20.056	19.6846	19.8076	17.849	17.584	19.4024	17.0772	18.6312	16.8843	17.338	20.2808	19.9929	18.95	19.2349	19.2648	17.8336	19.1801	19.1988	18.3054	19.1429	18.5352	19.1782	19.0615	18.5028	19.0672	16.7376	18.884	18.5029	18.8623	18.1381	18.8919	18.94	19.5412	18.9727	19.6511	19.7061	19.5972
18.074	16.3918	17.3539	17.0422	16.2916	16.523	NaN	NaN	17.6867	NaN	NaN	16.8949	16.7366	16.582	17.4131	NaN	16.5368	18.5655	18.5639	NaN	NaN	16.6577	17.6474	17.8904	17.6478	16.7708	16.2806	16.1815	19.1003	16.8128	16.7065	16.9407	16.6796	16.8822	17.1682	17.3004	17.8021	17.6081	18.1255	NaN	NaN	NaN	17.2335	17.0428	17.3463	17.0574	16.9058	18.0894	17.8237	17.5527
NaN	17.1222	19.365	19.3899	NaN	17.9561	18.0152	NaN	17.5474	NaN	NaN	16.7932	18.0029	19.0407	NaN	NaN	NaN	NaN	NaN	NaN	NaN	NaN	NaN	NaN	NaN	NaN	16.9764	NaN	21.4936	NaN	NaN	19.197	NaN	NaN	19.558	18.9579	NaN	NaN	NaN	NaN	NaN	NaN	19.5696	20.2772	19.387	19.127	19.6591	17.8324	17.0365	18.4893
22.4209	22.1762	22.5863	22.6862	22.7126	22.8121	21.0316	21.8915	22.4751	20.379	20.4129	23.2529	23.1543	23.2068	22.0507	22.6063	21.246	22.5951	22.8547	22.0695	21.7143	19.6449	22.0277	21.8267	22.3162	22.3557	21.4226	22.8888	21.9267	22.989	22.2693	23.1853	22.137	20.457	22.3706	22.0292	22.4816	22.4661	20.3702	22.692	22.7014	22.3255	22.8822	23.2976	23.0874	23.1354	22.9104	23.0742	23.2352	23.485
NaN	NaN	NaN	NaN	NaN	NaN	NaN	NaN	NaN	NaN	NaN	NaN	NaN	NaN	NaN	NaN	NaN	NaN	NaN	NaN	NaN	NaN	NaN	NaN	NaN	NaN	NaN	NaN	NaN	NaN	NaN	NaN	NaN	NaN	NaN	NaN	NaN	NaN	NaN	NaN	NaN	NaN	NaN	NaN	NaN	NaN	NaN	NaN	NaN	NaN
NaN	NaN	NaN	NaN	NaN	NaN	NaN	NaN	NaN	NaN	NaN	NaN	NaN	NaN	NaN	NaN	NaN	NaN	NaN	NaN	NaN	NaN	NaN	NaN	NaN	NaN	NaN	NaN	NaN	NaN	NaN	NaN	NaN	NaN	17.7033	NaN	NaN	NaN	NaN	NaN	NaN	18.4013	NaN	NaN	NaN	NaN	NaN	NaN	NaN	NaN
15.7862	NaN	NaN	18.7065	NaN	17.9939	NaN	15.9107	NaN	NaN	NaN	16.5499	15.965	17.6468	16.4546	18.8473	17.2055	19.49	18.3656	17.136	17.8963	18.0078	16.2345	16.6534	18.5302	NaN	NaN	NaN	NaN	18.2103	NaN	NaN	16.2123	NaN	18.1082	17.6087	NaN	16.2325	NaN	NaN	NaN	NaN	16.6716	18.3261	16.3323	16.9705	NaN	19.2242	19.0815	19.4339
22.5952	18.3768	NaN	21.2657	21.0288	20.9902	21.0458	20.9195	NaN	NaN	NaN	21.274	21.4248	21.3751	21.4578	20.8849	22.9072	21.7592	21.7883	22.9903	21.2977	22.082	21.8597	21.9687	22.1152	23.061	23.2291	20.742	21.5478	19.8426	20.2622	20.2377	20.2268	20.9454	21.4785	21.7503	20.6454	21.215	20.6373	19.9649	18.8001	18.3339	20.3156	20.514	19.9652	20.3487	20.5397	20.986	21.152	20.7787
16.7635	17.1863	17.1448	18.4049	18.1726	17.3602	18.3607	18.3004	NaN	19.0543	17.3936	17.636	18.2054	18.4878	17.3267	18.3699	18.479	16.5827	17.9502	15.2121	17.7171	18.0634	17.587	17.2524	17.536	16.2921	16.1316	16.571	16.9436	18.7744	17.5961	17.6775	17.2763	16.5946	18.1285	17.9439	17.0881	16.6846	NaN	17.8756	17.0386	17.2895	NaN	18.3425	16.9224	18.3127	17.1669	17.1947	17.5065	18.0324
21.3007	21.1829	21.2485	21.4832	21.7554	21.2622	21.6258	20.897	20.8552	21.01	19.3869	22.5172	22.6749	21.908	21.2764	20.8173	21.6666	21.3942	21.5366	21.0511	21.4785	20.7342	21.6739	20.2128	20.5777	21.8928	21.5427	22.6753	22.0067	21.532	21.6419	20.0486	20.8763	20.088	21.9212	22.3443	21.8092	21.7896	20.8433	22.7478	21.0704	21.8613	21.6751	21.9453	21.9837	22.144	21.0351	20.8942	21.7667	22.7981
21.0316	20.5516	21.0679	21.05	21.3018	21.0552	20.924	21.0749	21.497	21.9097	22.4801	21.1316	21.5712	21.3425	22.0225	20.7256	21.1968	21.7627	21.7613	20.3218	20.2087	20.2521	20.2806	21.1861	21.5803	21.3041	20.7674	21.097	20.2894	21.8737	21.8793	21.4797	20.8412	19.9175	21.6979	21.5297	21.9572	22.0558	19.9239	21.1166	21.3107	21.3112	21.4857	21.6983	21.276	21.1498	21.1069	20.8936	20.6241	21.5403
NaN	17.4327	18.7378	18.4388	15.5594	16.3563	18.3619	15.4847	NaN	NaN	NaN	14.1407	14.7826	NaN	18.3599	14.0418	15.3467	17.214	NaN	NaN	14.7546	16.5086	NaN	19.0468	19.723	19.4823	20.2989	NaN	22.0156	14.108	NaN	NaN	NaN	NaN	18.9955	18.5322	16.0841	14.3411	16.5519	16.4565	18.6744	14.9492	NaN	NaN	NaN	NaN	NaN	NaN	NaN	NaN
20.1472	21.2319	22.1719	20.6208	19.8994	19.8157	22.066	21.4351	18.5001	19.7105	19.3865	19.2986	20.2698	19.3892	17.8237	18.6384	21.8303	21.9862	22.2988	17.3985	18.9163	20.0638	20.0519	21.7644	21.9149	20.037	19.9045	20.2489	23.1139	21.8286	22.3386	21.3448	21.0186	23.2663	21.1411	20.6465	19.7327	19.7339	20.0878	16.2703	19.6879	17.957	18.2392	18.0984	16.9693	18.6762	18.2966	20.8538	18.4582	17.0575
17.5567	14.8866	18.1361	17.3479	18.1695	17.0424	18.4387	18.0118	16.8632	17.2706	NaN	18.2247	18.3805	18.1724	17.8981	17.7005	NaN	NaN	NaN	NaN	16.523	NaN	NaN	18.4002	17.6736	18.2238	17.1767	NaN	NaN	17.6638	17.6968	NaN	17.4041	NaN	16.8495	17.4152	15.5899	17.1484	NaN	16.923	18.3858	16.4679	15.9085	NaN	16.8303	NaN	17.674	NaN	NaN	NaN
21.3745	20.7197	20.8534	21.1146	20.8957	21.2114	20.8678	20.8325	21.0889	20.2963	20.2303	20.9411	20.5366	20.4708	21.5109	20.9007	20.1728	21.4973	21.1891	20.9379	20.957	20.1921	21.1212	20.2248	20.0865	21.3651	20.8994	20.3172	20.5517	20.6829	20.9876	22.4157	22.244	20.9162	20.6459	20.6763	20.5932	20.6898	19.6385	20.9269	21.4703	21.1475	24.243	22.4651	21.8416	21.4662	21.6533	21.6581	21.8651	21.8832
17.9025	18.0193	17.9911	19.0263	18.1591	17.0649	17.3076	17.8396	19.0793	16.3246	NaN	18.711	NaN	18.9687	19.7474	19.9222	17.6213	17.4837	17.4812	20.0186	19.683	19.2869	20.6725	20.497	19.257	19.5119	20.1789	20.6102	17.0495	18.2851	19.701	NaN	NaN	NaN	19.3499	20.7183	18.9313	19.3262	NaN	19.408	NaN	17.255	18.9693	19.8368	19.0259	20.1124	18.4438	19.2084	20.4264	19.9631
17.2796	NaN	14.4341	15.4632	NaN	NaN	NaN	NaN	NaN	NaN	NaN	NaN	14.7388	NaN	NaN	14.7675	19.275	15.1548	NaN	18.4715	NaN	18.6023	17.309	17.5035	14.7237	NaN	NaN	NaN	16.8236	17.4969	14.089	15.1173	15.0767	NaN	16.949	NaN	16.6253	14.8985	NaN	NaN	NaN	NaN	19.4794	19.1461	19.1955	19.4498	19.4928	20.0885	19.9922	19.851
NaN	NaN	NaN	NaN	NaN	NaN	NaN	NaN	17.0484	NaN	NaN	NaN	16.1641	NaN	17.8373	16.1634	NaN	NaN	NaN	15.8001	NaN	NaN	NaN	16.1581	NaN	16.5459	NaN	NaN	NaN	16.8417	16.9343	17.6637	NaN	NaN	16.7214	16.1192	16.5988	17.0916	NaN	16.959	17.0237	16.3467	16.8833	16.6766	17.0809	16.8956	16.6508	16.2283	17.0062	16.6036
19.8291	19.8313	20.2877	19.8479	NaN	NaN	NaN	18.1919	22.0165	20.8813	20.505	20.8196	21.3022	20.5412	22.3675	21.4521	20.7461	20.2751	19.4855	20.2791	21.6187	19.5884	19.7163	21.2028	21.5405	21.9883	21.3651	20.9125	20.2999	22.294	21.9996	21.0106	20.9619	21.3687	21.6911	22.1287	21.8945	21.4941	20.1136	22.9073	22.4539	22.6352	21.8174	22.2271	22.155	22.1235	22.011	21.8679	22.0061	22.8441
15.7892	17.531	18.6356	18.2762	18.7633	18.119	19.4564	18.7461	17.2901	NaN	NaN	18.8569	18.6142	18.6563	18.2906	17.3613	17.6737	18.9866	16.4679	17.3546	17.751	15.1682	17.2957	18.3171	18.18	18.7833	18.4585	NaN	17.0537	18.2629	17.8999	16.2519	18.1668	16.7873	NaN	NaN	16.4312	17.6412	NaN	18.1656	18.3428	18.171	18.2337	18.331	18.0982	18.0054	18.4406	NaN	NaN	NaN
19.9693	18.5565	19.2371	19.7456	19.5221	19.6267	17.9789	18.252	19.8057	16.6424	18.1133	19.8778	19.8863	19.8308	20.0436	20.3981	20.1672	20.0912	20.5826	20.0642	20.1397	19.2008	20.1486	20.2365	20.3729	19.9062	19.5704	19.0803	20.6323	20.8487	20.6284	19.9422	20.1803	18.6902	20.0026	19.7525	20.3928	20.4187	19.2521	19.8484	19.8714	19.7417	19.8707	19.9348	19.7492	19.6731	20.0333	19.9747	19.6464	20.1446
20.067	20.1311	20.2763	19.9555	19.7311	19.8658	20.2652	20.643	19.7935	16.1071	NaN	19.8615	20.215	19.9144	21.0054	19.2603	19.2699	20.4662	19.0156	20.0495	19.2078	18.4296	20.2783	20.3524	19.5722	20.3324	19.5218	20.3409	18.355	19.9426	19.7955	19.7318	20.1542	20.205	20.0123	20.2616	19.2735	19.7809	18.2939	20.0837	20.7818	20.2429	19.3555	19.6238	19.8086	19.9314	20.0271	19.9552	20.2171	18.6975
19.4192	18.1062	17.3315	18.7631	16.4545	16.5597	17.0505	17.5014	18.0622	18.4976	18.9475	18.506	18.18	18.1217	19.0359	17.7128	18.9091	18.4246	16.5735	20.4618	14.2585	16.1112	19.7996	19.3184	18.58	18.3677	17.1696	18.0979	NaN	16.1215	15.6333	18.8617	17.5233	14.374	19.4192	19.6678	18.6098	18.9653	NaN	16.4314	16.0621	17.7912	NaN	NaN	16.8574	15.5428	NaN	17.8474	17.8347	15.9917
24.7549	24.3486	24.1978	24.6773	24.6303	24.5197	25.1861	24.6049	24.5975	24.7342	25.3374	23.5212	23.4299	24.0105	23.9804	24.6858	24.2816	23.3277	24.059	24.6674	24.7235	23.2639	24.3235	24.572	24.4437	24.2919	24.3673	24.2645	24.2476	24.4228	24.8587	25.0312	24.76	24.0988	24.5097	23.5724	24.1994	24.1385	23.5296	24.4818	23.5992	24.5928	24.0673	23.8251	24.0079	23.8717	23.4508	23.1037	23.527	23.953
19.5323	19.9893	20.694	18.9781	20.2029	20.9999	20.8725	19.7876	18.2706	21.6781	22.2673	20.0109	19.8342	19.3771	16.3489	19.438	21.6131	19.998	13.9494	17.597	17.5111	19.9069	18.3705	20.8442	20.5005	18.6753	20.8172	19.3583	20.7158	20.5313	19.3244	18.8353	18.9625	20.4421	19.7473	19.9959	20.3831	20.7125	18.6087	19.9469	20.5987	19.7742	19.6912	20.1636	19.2511	20.0891	19.4499	20.7824	20.389	19.9621
17.3715	16.9699	15.2883	17.4173	17.2984	17.4453	NaN	17.4133	17.8581	NaN	NaN	17.1793	17.3574	17.5867	16.9928	16.7419	17.6665	17.0653	16.7713	17.4436	16.1206	17.9771	17.0287	15.9468	16.888	18.0518	17.4309	15.6679	14.8943	17.0845	14.9967	17.3241	17.3732	16.9942	17.7704	17.6279	17.5146	17.2033	NaN	18.1922	18.3753	17.6457	17.5645	17.8319	17.6011	18.0934	17.6391	17.4523	17.293	18.1513
19.843	19.3834	19.5713	19.4617	19.2503	19.2677	18.7512	18.7395	20.208	18.6104	19.5001	19.5971	19.721	20.1859	19.9702	20.8587	19.6904	20.1139	21.158	19.4126	19.9603	18.9955	20.1106	20.9054	20.1891	18.7091	17.7909	20.1622	NaN	18.8677	18.5532	20.1217	19.5666	19.6675	20.0455	19.5876	19.6408	20.1075	19.2838	19.3848	19.1177	19.2426	19.9535	20.8739	20.1784	20.8465	19.6805	19.9526	20.2158	21.0105
19.44	18.7257	19.6924	18.806	18.6582	19.0942	16.3821	18.4064	20.0242	19.9856	17.0042	17.651	18.9421	18.4098	17.9337	19.125	17.4785	19.814	20.5944	17.9311	18.467	16.481	19.2814	18.3911	19.9892	18.6087	NaN	17.9164	18.9123	19.646	18.7918	18.3044	17.4416	18.5705	19.8252	21.0273	20.9648	20.8741	16.9751	20.3421	18.9741	19.499	19.0953	20.0536	19.8582	19.75	18.325	19.8437	21.1625	20.3824
NaN	NaN	NaN	NaN	NaN	NaN	NaN	NaN	NaN	NaN	NaN	NaN	NaN	NaN	NaN	NaN	NaN	NaN	NaN	NaN	NaN	NaN	NaN	NaN	NaN	NaN	NaN	NaN	NaN	NaN	NaN	NaN	NaN	NaN	NaN	NaN	NaN	NaN	NaN	NaN	NaN	NaN	NaN	NaN	NaN	NaN	NaN	NaN	NaN	NaN
19.0688	19.4582	20.6347	20.485	20.18	20.724	19.363	20.0277	19.6073	20.1976	17.9345	20.7221	20.5668	20.2104	19.6201	19.2027	17.4616	19.3867	19.214	18.5698	19.2495	17.5705	18.9805	17.7266	19.1083	19.2291	17.381	19.3559	18.3982	19.6364	19.5683	19.663	19.3909	17.2143	18.8734	19.8482	19.0302	19.1426	16.6544	20.113	19.8251	19.472	18.6298	19.9523	18.8555	19.4549	19.2347	19.5214	20.2976	20.2083
18.9129	17.0375	19.0517	18.586	19.2516	19.8583	16.3245	18.0492	19.7059	17.164	NaN	18.9137	19.1044	19.6193	18.5966	18.6158	18.311	19.7656	20.0564	17.7736	18.0389	15.9269	18.0654	18.9695	19.0985	18.2627	18.229	19.6907	16.8059	17.7806	17.4329	NaN	17.1119	17.1395	19.5417	19.7042	19.5753	19.6231	NaN	18.8957	19.3341	18.1739	17.6206	17.7189	19.311	19.2573	19.5367	19.346	19.3785	16.2242
NaN	NaN	NaN	NaN	NaN	NaN	NaN	NaN	21.3513	NaN	NaN	NaN	NaN	NaN	NaN	NaN	NaN	NaN	NaN	NaN	NaN	NaN	NaN	NaN	NaN	NaN	NaN	NaN	NaN	NaN	NaN	NaN	NaN	NaN	NaN	NaN	22.929	22.346	NaN	NaN	NaN	NaN	NaN	NaN	NaN	NaN	NaN	NaN	NaN	NaN
23.0422	21.8881	16.3887	17.3661	21.6553	18.4358	21.9458	16.429	20.7283	17.922	15.5775	21.116	19.9675	20.3578	22.7527	22.9213	23.5496	19.7902	19.4419	20.9513	22.8134	22.278	21.9697	20.733	17.1143	21.1944	23.1651	19.9301	22.5953	18.7525	22.9662	22.6409	23.3376	23.1524	21.2985	19.9571	19.9114	22.669	21.7749	22.673	20.7567	22.494	21.1613	19.6136	19.4723	20.1403	20.4654	19.8067	20.1531	20.2679
14.6293	14.5007	15.1419	15.7794	14.3299	NaN	15.5322	14.1558	NaN	15.9629	NaN	16.3555	16.233	16.642	15.8319	15.267	15.9202	NaN	14.649	16.2112	15.2751	15.8777	NaN	13.6091	14.8989	13.6054	NaN	14.2579	13.6276	15.9859	13.0157	NaN	NaN	NaN	13.9368	15.9687	15.1223	NaN	NaN	NaN	NaN	NaN	13.312	16.6872	16.1435	16.703	NaN	16.1082	16.5626	16.3665
21.7441	20.8881	21.2995	21.4823	21.2993	21.0671	21.2256	21.1616	21.7785	22.7553	22.4257	22.5574	22.6861	22.3108	21.1567	22.582	21.5476	21.7266	21.3494	21.5755	22.0207	20.8948	22.0343	21.4696	21.4181	22.1417	21.6816	21.6992	21.7183	21.793	21.4902	22.1236	21.5779	21.4831	22.024	22.2121	21.6269	21.8838	20.7191	21.535	21.0994	21.2373	21.23	21.838	21.6312	21.0113	21.5456	20.8246	21.7373	21.8024
24.0572	22.5406	23.9006	23.6724	23.1201	23.1809	23.2838	22.6914	22.747	22.3284	22.1893	22.2761	22.0366	21.6618	23.0235	23.0342	25.7978	24.4912	24.3339	25.4328	23.1811	24.7549	24.2356	22.8849	23.5304	23.3144	23.261	24.4024	25.6837	21.9876	21.8168	22.9372	22.7458	22.994	24.0846	23.848	24.4381	24.8547	22.9094	20.6466	21.5725	20.3454	22.7807	22.6979	22.9338	22.6317	22.6106	23.0087	23.2047	23.6009
21.5121	21.443	21.8719	21.7408	21.6076	21.6324	21.896	21.718	21.986	21.3322	20.9761	21.8066	21.7692	21.5509	22.2387	21.5279	21.9294	21.9417	21.698	21.8699	21.5343	21.6588	22.09	21.317	21.2758	21.1477	20.8317	22.215	22.2978	21.563	21.4257	21.5389	21.4907	21.6593	21.4319	21.3878	21.5821	21.6064	20.7185	21.8573	21.8242	21.6536	22.4169	22.5217	22.3514	22.5204	22.1833	22.5301	22.669	22.6858
19.6906	19.7404	20.2595	20.5023	20.5143	20.2219	20.7231	20.4173	19.3874	21.0009	18.0745	19.996	20.2627	20.1988	20.3316	20.6228	20.9514	19.8733	20.1737	19.2272	20.3704	20.2124	20.5581	19.5163	19.4147	19.7193	20.6261	20.886	20.4059	20.2175	20.2258	19.6717	20.5156	20.6451	20.7162	20.225	19.8093	19.3621	20.32	20.8425	19.4988	19.8395	19.0098	20.127	19.808	19.8289	19.9277	20.22	20.6769	20.5154
20.7269	20.3798	20.6471	20.2125	19.9114	19.969	20.1897	20.7031	20.5968	19.9839	19.8061	21.0123	20.7997	20.5356	20.8713	20.4561	20.7463	21.1919	20.7915	20.2835	20.1487	19.9628	20.9534	20.3394	20.4725	19.4104	19.601	20.9654	20.6232	21.3072	21.0789	20.5019	19.7429	20.4955	20.5713	20.8019	20.892	20.668	19.274	21.1105	21.2405	21.0787	20.7969	21.4846	20.8982	21.1839	21.3847	21.048	20.8732	21.5739
NaN	15.8336	NaN	NaN	14.6327	NaN	16.0566	15.4798	15.1861	NaN	NaN	NaN	NaN	NaN	17.233	16.3296	NaN	NaN	15.335	NaN	16.5623	15.7613	15.9811	NaN	NaN	NaN	NaN	NaN	NaN	NaN	NaN	16.3232	15.768	NaN	15.8066	16.0085	15.5737	NaN	NaN	16.5075	NaN	16.1207	NaN	NaN	15.4817	16.0403	15.4973	NaN	16.5556	NaN
23.418	22.7179	22.3936	22.4992	22.144	22.2821	23.2401	22.3882	23.3944	22.4312	22.6273	22.1918	22.3534	22.3405	23.2928	22.887	23.2451	22.7584	23.1945	23.1437	22.8316	22.4125	23.2612	23.1431	23.0413	23.5498	23.5909	22.6218	23.42	22.7284	23.6048	23.2927	22.8559	23.2695	22.6386	22.1777	22.9278	23.3775	22.3814	23.2585	22.8865	23.4138	22.8167	22.1939	22.4273	21.7749	21.97	22.3568	22.4164	22.5749
20.0897	20.0149	20.3996	20.646	20.5043	20.4999	21.4978	20.9767	17.9939	20.3903	20.3809	21.2958	22.3344	21.8048	19.5823	20.8326	21.9173	20.5653	20.0504	20.7969	20.6771	22.2041	20.4948	22.5153	20.5535	20.6596	22.1647	20.1185	19.7973	20.7332	20.7408	20.5238	19.8854	20.9742	20.7163	21.2077	20.5845	20.4874	20.1625	20.1059	20.0367	20.1511	20.0558	20.6845	20.6288	21.3972	20.4713	20.4938	20.8453	21.7478
21.4683	20.8249	20.6294	20.8271	20.7014	20.2674	21.7359	21.3451	20.8231	21.4642	21.2214	22.1202	21.7936	21.2797	21.5826	20.9675	22.8646	21.8652	21.5062	22.2164	21.1165	21.2893	21.7831	22.0463	22.087	22.8104	21.8021	21.4779	20.3421	21.3756	20.9444	20.7968	20.8289	21.0522	21.9086	22.2428	21.5509	21.5379	19.5832	20.4115	20.3093	20.6336	21.1807	21.1618	21.2204	20.9613	20.9252	20.684	21.256	20.969
NaN	17.7836	15.5206	NaN	17.9659	NaN	16.8559	18.1993	18.3156	16.3408	NaN	NaN	NaN	12.9777	16.9975	NaN	18.6028	NaN	NaN	NaN	NaN	19.1317	17.7907	18.1934	15.7246	18.8605	19.1019	NaN	18.5487	17.9956	18.5619	NaN	19.6289	NaN	NaN	NaN	18.3174	NaN	NaN	17.9385	NaN	16.19	NaN	NaN	NaN	15.601	NaN	NaN	NaN	NaN
17.1102	16.1814	18.2888	20.1194	18.6087	18.9703	19.5727	18.6352	17.9598	19.4194	19.8571	19.6521	19.6282	19.4568	19.3019	19.0505	18.5034	17.5436	17.2618	21.0937	18.8034	17.2177	18.8446	17.9063	NaN	18.0307	18.1446	18.7746	17.9446	20.1168	19.4864	18.2573	17.891	NaN	17.6891	17.8035	NaN	15.5518	17.0849	19.7575	20.2322	19.8973	NaN	18.7054	17.5944	18.9356	18.8571	19.4667	20.4366	18.6549
19.081	18.2845	19.7274	19.3954	18.9703	19.526	19.7347	19.7268	19.7318	21.0637	20.5649	20.38	20.7437	20.1844	19.1031	20.563	18.6777	19.6257	19.6396	17.9541	19.9967	18.1041	19.4705	19.8736	19.5353	19.6069	19.5811	19.3375	18.231	19.499	18.504	20.9006	19.8029	18.1722	20.0096	20.2317	19.7364	20.0629	18.8326	20.0533	19.9719	19.9987	18.1014	19.0751	18.7747	18.9321	19.3917	19.3478	19.4502	18.9968
NaN	NaN	NaN	NaN	NaN	NaN	NaN	NaN	19.9862	NaN	NaN	NaN	NaN	NaN	NaN	13.8403	NaN	NaN	NaN	NaN	15.1564	NaN	NaN	NaN	NaN	NaN	NaN	NaN	NaN	NaN	NaN	NaN	NaN	NaN	NaN	NaN	20.3106	20.7811	NaN	NaN	NaN	NaN	NaN	NaN	NaN	18.4149	NaN	NaN	NaN	NaN
NaN	NaN	NaN	NaN	NaN	NaN	NaN	NaN	16.8438	NaN	NaN	NaN	NaN	NaN	NaN	NaN	NaN	NaN	NaN	NaN	NaN	NaN	NaN	NaN	NaN	NaN	NaN	NaN	NaN	NaN	NaN	NaN	NaN	NaN	NaN	NaN	18.7841	19.7799	NaN	NaN	NaN	NaN	NaN	NaN	NaN	NaN	NaN	NaN	NaN	NaN
22.0989	21.4313	22.065	21.559	21.147	20.9904	21.1808	20.9633	20.9705	20.0827	20.2821	20.9917	21.5982	21.0221	21.2473	21.1695	21.6693	22.6547	21.4771	21.0253	21.7323	20.3756	22.8239	22.266	21.3628	21.6	20.5297	22.1103	22.3083	21.8342	21.4587	20.5971	20.2903	22.4159	21.7061	21.4304	22.0468	22.0776	20.2233	20.4474	20.0872	20.4331	23.2457	23.2402	22.9127	23.3262	22.5659	23.246	22.7046	21.6739
18.6555	19.3092	20.1257	18.8647	17.9561	18.7362	18.2381	16.4369	16.1943	20.7088	20.5437	20.7538	19.6036	19.0371	15.151	18.2896	18.444	19.1367	17.1347	19.3823	18.8114	17.2306	18.6308	19.198	18.4292	18.3881	19.1488	20.0878	17.7393	19.9245	19.8006	17.1105	17.138	19.2115	19.2356	19.7769	19.1997	19.5472	17.1483	19.5511	18.5749	19.1706	17.1357	18.5639	19.0704	19.5788	18.9277	19.7288	19.66	20.0521
NaN	13.5043	12.8072	12.9724	NaN	NaN	NaN	NaN	NaN	16.5456	14.2661	15.7482	15.8244	14.0574	14.0494	14.2418	NaN	NaN	NaN	14.7306	NaN	NaN	NaN	NaN	NaN	14.0556	15.5714	NaN	NaN	15.9819	NaN	13.9429	NaN	NaN	12.1856	14.003	NaN	NaN	NaN	15.216	15.4108	15.8703	NaN	14.9757	13.9392	14.6204	12.8143	12.4205	NaN	NaN
20.3223	18.2518	19.7178	19.1842	19.1077	19.312	18.341	18.8255	19.5676	20.2959	20.3899	20.7431	20.9219	20.5367	19.3798	19.4916	20.4445	21.1275	20.6008	18.7523	19.7614	19.204	18.544	20.0303	19.2026	20.0904	20.0625	19.5585	19.4932	19.0351	20.0666	18.6928	19.5182	20.5868	20.3949	20.245	19.8272	20.6284	20.4107	18.7654	17.6968	19.1745	19.7427	19.6167	20.0434	20.3098	20.1928	19.6929	19.5803	19.9235
21.5619	21.6572	21.4939	21.5309	21.618	21.6203	21.8047	21.6127	21.2669	21.3628	20.9245	21.2479	21.1956	21.1582	21.5119	21.2619	20.7741	21.335	21.0548	21.2987	21.5865	19.9863	21.3852	21.7013	21.2446	21.4983	21.1113	21.3114	20.9358	20.4281	21.0142	21.5236	21.762	21.4137	21.1687	21.6872	21.368	21.232	20.1561	21.448	21.5027	21.2062	21.43	21.1337	21.1667	21.1986	21.4421	21.1896	21.4024	20.8368
27.4147	26.2971	26.5222	26.4291	27.3428	26.4694	26.5953	26.1773	26.2613	25.4682	24.9571	26.0756	26.7947	26.334	26.5646	27.4261	28.8275	26.4938	27.1612	27.2098	27.5798	27.4702	28.39	25.5685	24.7154	25.6256	26.7821	27.2056	26.8672	26.3803	27.0732	26.7589	27.4873	26.2953	26.8163	26.7393	26.6339	27.5106	26.1494	26.9406	26.2164	26.9322	26.7516	25.8895	25.9288	26.532	26.6822	26.7229	26.4741	25.4981
23.5825	22.9694	21.249	22.1458	23.8405	23.428	24.0699	23.6864	23.1011	21.9332	22.3728	21.774	22.0851	22.6864	23.8594	22.6642	24.4018	22.3085	23.1289	22.5163	22.4643	22.6951	23.5019	23.485	21.9787	23.6368	22.6655	23.611	23.7678	21.897	23.7718	23.1254	23.2184	22.9896	22.5059	22.6697	24.138	24.2024	21.8953	23.3573	22.6795	23.2566	23.7604	21.6672	23.4488	23.4813	22.6495	23.2193	21.7216	21.2353
20.8183	19.9827	18.433	19.2052	21.7718	19.6901	21.7291	19.9632	20.3397	20.053	NaN	17.8797	NaN	17.236	21.2756	18.5125	22.258	19.1377	17.9383	21.1334	20.5304	20.7094	21.9177	19.9876	16.7393	21.6743	21.2365	20.3142	22.5903	19.3109	20.9217	20.9639	20.3329	21.4198	20.2705	19.5268	20.5356	21.8114	21.7922	21.8553	20.6623	21.2709	21.6417	19.2043	18.7817	20.6458	19.6216	20.6767	20.707	20.6484
20.0079	19.958	19.9777	18.5059	19.8145	19.1738	19.671	17.9688	18.2706	NaN	NaN	19.2861	18.7375	19.2994	20.0486	17.625	15.4324	19.3857	17.892	19.4104	18.033	NaN	17.5942	19.0736	17.6094	15.3811	NaN	19.6837	17.4558	16.944	18.9811	18.8362	18.1206	18.096	17.185	18.7284	19.6117	17.3111	NaN	18.3902	19.896	20.4814	18.8686	17.6948	18.0319	19.4578	17.6429	18.7866	19.8902	16.5366
NaN	NaN	NaN	NaN	NaN	NaN	NaN	NaN	NaN	NaN	NaN	NaN	NaN	NaN	NaN	NaN	NaN	15.6115	NaN	NaN	NaN	NaN	NaN	NaN	NaN	NaN	NaN	NaN	NaN	NaN	NaN	NaN	NaN	NaN	NaN	NaN	NaN	NaN	NaN	NaN	NaN	NaN	NaN	NaN	NaN	NaN	NaN	NaN	NaN	NaN
25.8158	24.8884	25.2909	24.935	24.7274	24.7286	24.0834	24.3934	24.1165	22	21.3238	24.4682	23.9712	24.2	25.2769	24.6708	26.1925	25.915	25.497	24.798	24.8069	24.7449	25.5651	25.3722	25.2463	23.9667	24.7291	24.6576	26.7195	24.3213	24.6606	24.5556	24.5602	26.0946	25.374	25.2839	25.3284	24.9374	24.2671	22.5169	23.2218	22.6254	24.2146	24.3237	24.0315	24.2245	24.652	25.2315	24.6792	23.7909
18.7401	20.4964	21.578	21.1722	20.8057	21.0278	17.6623	21.455	22.3523	18.5117	18.0006	20.2916	NaN	19.054	21.9518	21.7318	21.8507	21.4326	21.0055	20.7394	21.5723	20.3973	19.7638	20.5581	19.6186	20.5658	20.9961	22.1618	21.6928	16.8256	20.7678	19.5945	18.0568	20.6517	21.8541	21.9039	20.7797	20.614	18.0017	19.524	19.1071	17.7917	21.4811	21.7615	21.9453	21.6731	21.9066	22.0497	21.5636	21.7082
16.2203	NaN	17.3937	NaN	NaN	NaN	14.6101	NaN	NaN	NaN	NaN	16.5254	17.7773	17.8194	NaN	NaN	16.8808	NaN	15.0435	NaN	NaN	NaN	NaN	15.6607	NaN	NaN	NaN	17.8987	20.982	NaN	13.2263	19.3416	17.1578	17.6069	16.8717	16.8137	18.1352	18.1209	16.2691	NaN	NaN	NaN	NaN	NaN	NaN	NaN	NaN	18.5022	17.2724	16.2061
22.8162	22.9196	23.2301	23.3384	23.7911	23.7593	23.2334	23.6174	22.8085	23.5665	23.2932	23.7505	24.2717	23.8413	22.7893	23.1516	22.695	23.1367	23.2503	21.6918	22.59	21.6043	23.1003	22.2739	23.1025	23.0587	23.1944	23.6316	23.0666	23.4886	23.6222	22.8445	22.9633	22.6914	23.8141	23.4291	23.9046	23.7901	21.952	23.1698	23.1345	23.2998	23.1297	23.5831	23.3437	23.6099	23.5113	22.7944	22.7093	23.5596
21.4802	19.2907	19.9076	17.4984	17.958	18.6008	18.4438	14.2854	NaN	18.1067	18.1189	19.2445	18.5748	18.3831	20.849	22.3971	24.4711	18.704	18.0735	16.8223	22.2633	21.391	22.6548	19.4494	22.2144	NaN	24.7137	19.5232	23.5549	18.3318	19.6093	25.8085	25.087	27.1554	19.3409	19.7103	18.8717	20.6117	23.2197	23.3108	18.8592	18.8544	17.3737	20.3396	19.842	20.4421	18.3362	20.0707	20.2251	20.8168
NaN	NaN	NaN	15.2679	NaN	15.2886	NaN	NaN	NaN	20.6522	20.5563	15.5461	15.9716	NaN	17.3893	20.0194	NaN	16.2411	18.857	NaN	20.5976	NaN	NaN	NaN	15.836	NaN	21.6659	21.0382	NaN	NaN	NaN	NaN	NaN	20.5161	NaN	NaN	16.4954	NaN	22.1987	NaN	15.93	15.6475	NaN	NaN	NaN	NaN	NaN	15.9505	20.0866	NaN
20.0667	19.2888	20.2973	20.478	20.4715	20.0056	20.3134	20.094	20.103	20.4881	20.2168	20.2876	20.0317	20.235	20.0817	20.8327	20.0831	19.7658	20.5337	19.1726	20.3537	19.4197	20.9033	20.3581	20.5818	20.9537	20.9779	20.8885	20.5199	20.2022	19.9909	20.2764	19.7499	21.666	20.7869	20.65	20.7484	20.5611	19.2569	21.1962	20.9695	21.3809	19.8505	20.6718	20.45	20.2163	19.3949	20.0029	20.0627	20.7815
16.8078	17.6376	NaN	NaN	19.6977	NaN	NaN	NaN	17.406	NaN	NaN	15.654	NaN	15.8209	NaN	NaN	NaN	NaN	16.6501	NaN	NaN	NaN	NaN	17.2325	17.7359	NaN	NaN	16.7751	18.4305	16.4886	NaN	16.05	NaN	18.0282	17.488	16.4017	NaN	18.2585	17.8983	NaN	NaN	NaN	NaN	16.6106	NaN	NaN	16.1605	NaN	NaN	NaN
NaN	NaN	NaN	NaN	NaN	NaN	NaN	NaN	NaN	NaN	NaN	NaN	NaN	NaN	NaN	NaN	NaN	NaN	NaN	NaN	NaN	NaN	NaN	NaN	NaN	NaN	NaN	NaN	NaN	NaN	NaN	NaN	NaN	NaN	NaN	NaN	NaN	NaN	NaN	NaN	NaN	NaN	NaN	NaN	NaN	NaN	NaN	NaN	15.6163	NaN
23.5585	23.0027	23.192	23.2851	23.1125	22.9575	23.4448	23.1601	22.9138	22.8831	22.2844	23.1075	23.0521	22.8857	23.1395	24.0442	23.0266	23.3247	23.1092	22.4213	23.5608	22.5192	23.521	22.8994	22.8889	22.7022	23.116	22.8714	23.4002	22.9717	23.4031	23.1811	23.0821	23.1623	23.579	24.5812	23.4341	23.8894	23.1711	23.4329	23.2236	23.0293	23.0488	23.0067	23.0904	23.0622	23.2028	22.7397	23.0735	23.3063
16.4889	17.5509	18.0605	NaN	16.2616	NaN	NaN	NaN	NaN	NaN	16.8505	17.1808	NaN	17.073	17.8077	17.1781	NaN	18.9845	18.9459	16.9631	17.7811	17.3083	18.8493	NaN	NaN	NaN	NaN	18.5081	NaN	16.7684	17.884	17.3108	16.1119	NaN	19.4204	19.1662	18.944	19.3392	19.1542	NaN	NaN	15.7016	NaN	16.4783	NaN	NaN	16.8493	17.196	NaN	17.647
23.0431	22.9574	22.196	22.3533	23.9346	22.6896	23.024	22.017	23.5516	21.8901	20.7827	22.2926	22.3374	22.4082	22.8224	23.3282	23.1436	22.1028	21.9221	21.3795	23.2926	21.802	22.6925	22.2165	22.4115	22.4282	23.0675	22.3543	23.4704	22.4813	23.2744	22.9354	23.2279	22.5245	22.4276	22.6019	22.5672	23.4519	21.9029	23.699	22.1707	23.228	23.3145	22.6773	22.8588	22.9103	22.4856	22.4685	22.8343	23.2043
20.3716	19.7261	20.5213	20.3987	20.6722	20.3861	20.0062	20.433	20.9624	18.621	17.8546	20.307	20.2981	20.1717	20.647	20.1817	19.7893	20.3502	20.3814	17.9746	19.5617	18.8612	20.0522	20.4139	20.5282	20.4508	19.7967	20.4041	20.5945	20.5127	20.8081	20.4858	20.6131	19.4582	20.3808	20.5332	21	20.9773	18.371	20.5429	20.1824	20.1403	21.1234	20.9469	21.3625	20.9711	21.2747	20.6447	20.7502	21.5967
21.3996	21.6329	21.5781	22.2885	22.0742	22.0879	22.4322	22.6803	21.9862	21.4813	21.4771	22.2241	21.9081	22.0604	21.6743	21.2814	21.2207	21.4727	21.4723	20.5718	21.1049	20.6287	20.3913	21.022	21.4231	21.8206	20.7747	21.1702	20.8039	22.6255	22.4542	21.8909	21.165	19.3375	21.4151	20.9042	21.6329	21.7617	20.1145	21.4133	21.6861	21.5992	22.084	22.1458	22.2938	21.7032	22.0238	21.7054	21.5181	21.8086
16.5693	17.5726	17.0112	18.4389	18.6294	17.8808	18.1892	18.6087	17.8799	NaN	15.756	18.4797	18.9129	18.8904	18.7952	17.587	17.6298	NaN	NaN	18.2049	15.7634	17.6837	19.0152	16.237	NaN	17.7298	NaN	16.5629	NaN	18.3032	18.786	17.4876	18.088	NaN	18.2493	17.0669	18.1391	16.802	NaN	19.2054	19.4638	19.1237	NaN	17.3305	17.2286	16.7736	17.6819	14.2186	NaN	NaN
24.189	23.4643	24.257	24.3511	24.1356	24.235	23.6779	23.1792	24.5072	24.5831	23.0029	24.4882	24.2038	23.8146	23.8747	24.0627	23.5359	23.7129	24.4077	21.4955	24.2175	21.7687	23.048	23.6543	23.6953	23.9526	24.6765	24.5209	23.9649	24.03	24.2188	23.2745	24.2481	24.4065	24.1534	23.8458	24.6723	24.2575	22.545	23.8969	23.7844	24.2483	23.3914	23.5399	23.5167	23.2693	23.4572	23.8324	24.0615	23.6895
25.8839	26.4651	26.1543	26.1534	26.2063	25.8121	25.7395	25.1835	26.7635	23.1834	22.7441	26.2456	25.7659	25.7413	26.5961	24.9578	25.117	25.6703	25.6172	24.9735	25.4778	23.4462	25.8573	25.299	25.3437	26.1012	25.287	25.3759	25.6785	25.8933	26.3396	25.5818	24.9195	25.2613	26.446	26.285	26.501	26.6285	24.3202	25.9494	25.0736	25.6101	26.2556	26.3666	26.6433	26.1075	25.7764	25.6412	26.5003	26.9816
24.1882	22.8819	22.9385	22.7412	22.2578	22.6292	22.1356	22.5804	26.2698	21.5513	21.327	21.7566	20.9494	20.4321	23.7782	25.0125	25.3707	23.8183	23.8651	25.6509	24.9591	24.4122	24.1476	25.004	24.5222	23.5359	23.9207	24.4446	23.518	22.8169	22.9007	24.15	23.4764	23.3745	24.7285	24.9335	24.5398	24.3974	23.8722	23.4861	23.2527	23.4461	25.4524	25.1931	25.2879	24.7911	25.017	25.2438	25.5035	25.4699
20.6277	18.6054	20.4833	19.3332	19.5229	19.8233	20.2191	20.158	22.4477	19.1214	19.3847	21.7824	20.9	21.0265	20.9759	19.9521	20.9628	21.004	20.7345	20.3367	19.8744	19.5775	18.3483	20.8487	20.2591	19.6573	19.1977	21.3307	18.1742	18.1467	16.6542	20.154	20.4035	18.4456	19.8846	20.7075	20.603	20.4052	18.4849	19.6777	19.0394	19.4438	18.0394	19.1917	19.159	18.9964	18.45	19.5605	19.546	19.2829
NaN	NaN	NaN	NaN	NaN	NaN	NaN	NaN	NaN	NaN	NaN	NaN	NaN	NaN	NaN	NaN	NaN	NaN	NaN	NaN	NaN	NaN	NaN	NaN	16.3358	NaN	NaN	NaN	NaN	NaN	NaN	NaN	NaN	NaN	NaN	NaN	NaN	NaN	NaN	NaN	NaN	NaN	NaN	NaN	NaN	NaN	NaN	NaN	NaN	NaN
NaN	17.4194	NaN	17.6805	18.304	18.4071	20.1084	18.5259	NaN	20.2189	20.143	NaN	NaN	NaN	NaN	19.271	19.1257	NaN	NaN	NaN	18.1196	16.9546	NaN	NaN	19.3731	19.7682	NaN	NaN	NaN	NaN	18.0878	18.8485	NaN	NaN	18.2312	NaN	18.4934	NaN	NaN	18.2379	NaN	18.4713	NaN	18.1814	19.7417	18.9441	18.53	NaN	NaN	NaN
17.6261	17.5412	18.6775	20.85	NaN	19.6912	NaN	NaN	18.8713	NaN	NaN	19.1424	19.2728	19.8096	18.8012	18.7271	NaN	NaN	17.8814	17.6565	17.8712	NaN	NaN	19.428	NaN	NaN	17.9654	19.357	NaN	NaN	NaN	16.8682	NaN	NaN	19.2894	19.0269	NaN	19.1921	18.609	17.4631	18.8386	NaN	18.6592	20.0202	19.5818	18.7106	17.5808	20.8831	19.1078	19.3356
18.6079	19.1445	18.266	19.7173	20.1136	19.9007	18.3037	19.526	18.323	20.14	18.8611	19.9287	19.5207	20.4267	19.9017	21.5618	19.0255	19.5477	19.9053	18.7577	18.3457	18.7902	17.9208	18.4904	19.427	19.0648	17.9983	19.804	19.3892	20.395	18.5501	19.025	18.9664	16.339	20.5477	20.276	20.5784	20.4138	17.6215	17.2889	18.3064	17.2674	18.5944	20.3917	20.3355	20.1382	19.82	20.015	18.4377	20.7058
18.2676	16.4791	NaN	16.4816	13.2672	NaN	NaN	NaN	17.2278	NaN	NaN	17.8424	18.1038	17.034	17.7256	16.9665	18.6184	17.5105	16.4317	NaN	16.5391	NaN	17.6464	NaN	NaN	17.6819	17.5658	NaN	18.6157	NaN	18.1004	NaN	16.1191	17.0201	17.1533	16.6068	17.6956	16.4604	NaN	NaN	15.3723	NaN	17.202	18.215	NaN	NaN	17.9922	17.223	16.3818	18.0675
19.4987	19.0924	18.9747	18.1338	NaN	NaN	NaN	NaN	NaN	NaN	NaN	17.2232	16.9903	18.2521	20.8496	15.1402	17.7439	16.2158	15.4233	14.8625	17.2761	15.5796	17.5941	20.1163	16.3587	NaN	NaN	NaN	20.9063	15.278	18.1826	18.8747	15.8332	NaN	21.5882	21.5927	21.2198	20.9977	20.059	20.0469	19.556	19.8514	NaN	NaN	NaN	NaN	21.008	20.4513	21.1085	16.3172
19.9079	18.961	19.5705	19.7672	20.301	20.2031	19.8648	20.6823	18.9709	20.3839	20.0868	19.9934	20.3514	20.1539	19.1547	20.972	20.8202	19.7816	19.9504	20.0551	20.1818	19.9144	19.2424	19.8018	19.198	20.4381	19.6925	18.7059	19.8933	20.3133	19.6032	19.9957	20.0817	19.186	20.9048	20.6301	20.9652	20.9019	18.311	19.8742	19.287	19.2787	19.4841	20.3176	20.1193	20.0846	20.1189	19.4999	18.0217	20.643
21.3503	21.3432	21.928	22.0073	21.9277	21.804	21.9229	22.2169	20.5919	20.9645	19.9663	21.6992	21.6915	21.6024	21.5196	21.2785	20.9851	20.9933	21.0645	21.2672	20.8659	19.6329	21.4184	21.4154	21.1209	21.1816	21.1785	21.4528	20.2275	21.2409	21.0857	21.0295	21.5827	21.5808	21.3964	21.4249	20.8943	21.0177	20.1573	21.529	21.3852	21.2581	21.2806	21.8056	21.6074	21.2511	21.2272	20.8982	21.5358	21.4441
17.6936	16.7661	NaN	NaN	16.5913	NaN	NaN	NaN	17.4166	NaN	NaN	NaN	NaN	NaN	17.0712	18.2642	17.4723	NaN	18.6808	NaN	18.6347	17.6021	18.4405	NaN	17.7636	17.0739	NaN	NaN	NaN	NaN	NaN	17.5594	NaN	17.7622	NaN	NaN	NaN	NaN	NaN	NaN	NaN	NaN	NaN	NaN	NaN	NaN	NaN	NaN	NaN	NaN
20.9311	20.2775	20.7998	20.3844	19.8406	19.6297	NaN	18.9827	20.6467	18.8634	18.6753	17.4237	18.1005	19.1571	20.9481	20.913	20.8982	20.488	21.6678	20.0776	20.6831	19.9925	21.1173	21.2987	20.9278	20.3902	18.9129	17.8214	19.8005	16.7973	16.7544	20.6627	20.3221	21.2683	19.8875	19.2688	20.4536	19.9055	19.0877	18.2873	17.8922	17.8362	19.1598	18.6271	18.9023	18.7748	19.2444	19.528	18.6894	19.3809
NaN	NaN	NaN	NaN	NaN	NaN	NaN	NaN	NaN	NaN	NaN	15.799	NaN	NaN	NaN	NaN	NaN	15.3918	17.0716	17.1056	NaN	NaN	NaN	NaN	NaN	NaN	NaN	NaN	NaN	NaN	NaN	NaN	NaN	NaN	NaN	NaN	NaN	NaN	NaN	NaN	NaN	NaN	NaN	NaN	NaN	NaN	NaN	NaN	NaN	14.8085
18.4676	16.1366	19.535	17.8219	17.4176	18.0901	17.3308	18.1479	19.4327	15.7072	18.1558	20.7283	19.9657	20.1471	18.6657	20.4283	19.4497	19.3712	19.1681	20.048	20.1929	17.983	18.8486	17.8554	18.4183	17.5805	17.1261	18.3047	18.3986	18.7018	19.2249	19.9324	20.3812	18.8994	19.9521	20.4393	19.9739	19.6621	18.2383	21.045	21.1836	20.8946	16.4228	16.4545	16.7681	18.4546	17.1726	18.6084	18.5378	18.2084
19.1916	18.7074	19.2552	19.6526	19.4054	19.0901	18.5398	19.0725	19.2448	17.8512	18.6488	19.4687	19.4392	19.3441	19.1367	18.9669	18.7426	19.1171	18.8563	20.332	19.7235	18.8507	19.1094	19.2554	18.8724	19.3147	19.0884	18.7216	NaN	19.0838	19.0709	19.365	19.1334	19.3064	18.8599	19.3639	18.8941	19.2231	18.9757	18.9628	19.2175	18.5654	19.4746	19.4366	19.5737	19.2253	19.9757	18.8867	19.6224	18.8381
21.9055	22.3458	21.4325	21.8512	22.2946	21.3936	22.5404	22.4168	20.8904	20.6116	20.0578	21.2829	21.3658	21.6279	21.8916	22.1274	21.786	21.1745	21.3325	20.5836	21.4296	20.3141	22.0896	21.3793	20.9054	21.293	21.0646	21.7783	21.2272	21.1352	21.2588	21.3001	21.2298	22.321	21.759	21.6742	21.6971	21.4045	20.2015	22.0014	21.1549	21.4103	21.2565	21.3742	21.2031	21.9753	21.3526	21.5363	21.7712	21.1525
20.1514	20.3993	20.4443	20.1554	20.2528	20.1008	20.2896	20.7334	19.734	20.235	19.7341	20.2328	19.9727	19.9573	20.4058	20.1668	20.9415	20.1895	19.603	20.8891	20.2925	19.7309	20.2232	20.2314	19.86	20.3062	20.2746	19.8299	17.5938	20.1437	19.9237	19.4375	19.8927	19.9457	20.6817	20.7033	20.298	19.6435	17.5571	20.0342	20.2488	19.8636	19.8123	20.1968	20.0084	20.2343	20.3246	20.3303	20.2415	20.3636
23.18	22.6566	22.6857	22.5973	23.2466	22.759	22.6277	22.8534	24.1775	23.6377	22.8033	23.4779	23.4065	23.3811	23.123	23.3763	23.9602	23.24	22.734	22.4171	23.3383	22.6714	23.4363	22.9368	22.5732	22.6049	23.3002	23.2482	24.2277	23.0862	23.8871	23.8713	23.7983	22.8366	23.0236	22.9022	24.0107	23.4855	22.4102	23.7512	22.9779	23.4736	24.2501	23.5714	24.1546	24.0831	22.9437	23.0773	23.5877	23.8203
24.3136	22.443	21.944	21.0505	22.0403	21.9633	23.3808	22.9557	23.1859	21.5258	20.9366	22.6915	21.9607	21.2952	24.0895	24.4219	25.2377	20.5187	20.2104	22.4939	24.4258	23.7447	23.4658	22.2616	21.0991	21.8533	24.9595	23.8225	25.7808	19.7145	21.6787	24.0239	25.464	24.4684	21.3071	20.517	21.4314	22.7512	22.9977	24.5753	22.2801	23.6385	22.0058	21.7809	22.2924	23.1144	21.7703	21.6073	21.438	21.205
21.2574	NaN	NaN	NaN	NaN	NaN	NaN	NaN	NaN	24.152	23.4702	21.1839	23.1331	23.2212	NaN	19.9977	NaN	NaN	NaN	NaN	19.0175	NaN	NaN	NaN	NaN	NaN	NaN	NaN	20.5256	NaN	NaN	NaN	NaN	NaN	NaN	NaN	NaN	NaN	NaN	NaN	NaN	NaN	NaN	NaN	NaN	NaN	NaN	NaN	NaN	NaN
NaN	NaN	NaN	NaN	NaN	NaN	NaN	NaN	NaN	NaN	NaN	NaN	NaN	NaN	18.8667	NaN	17.7017	NaN	NaN	NaN	NaN	NaN	NaN	NaN	NaN	NaN	NaN	NaN	20.8381	NaN	NaN	NaN	NaN	NaN	19.9088	19.745	18.7747	18.979	NaN	NaN	NaN	NaN	NaN	NaN	NaN	NaN	NaN	NaN	NaN	17.6458
21.3751	21.0094	21.5134	20.1981	19.9146	19.9563	18.8218	19.6356	21.1474	21.2511	19.7798	19.1075	19.1227	18.9019	22.8295	21.1292	21.5911	20.7954	21.316	19.1192	21.521	20.4736	21.8978	20.6791	21.4121	19.6976	20.2897	22.8234	23.9094	21.9817	21.455	21.7625	21.2492	21.8962	22.3956	21.3471	22.2527	22.0718	20.8611	18.4468	17.654	18.8048	23.5449	23.9467	23.9704	23.8423	23.6906	23.4137	23.4527	24.0406
23.9888	21.7868	20.0445	17.7768	22.0728	21.7334	24.0867	20.6327	22.8965	20.9898	19.0981	21.3761	21.4109	22.0934	NaN	NaN	NaN	19.7308	22.9114	19.4526	21.5516	20.827	20.7399	19.7733	19.8913	22.9275	20.5304	21.6182	24.1502	18.7809	21.5809	23.7413	21.2315	23.3039	19.4746	21.3805	21.7081	22.093	20.7674	21.5402	21.1741	24.3402	22.5851	17.8035	22.112	20.0219	21.0336	20.5542	18.9801	17.9038
21.8018	20.7363	21.7689	21.611	21.2855	21.3389	22.5351	20.8971	21.4423	21.3232	20.1139	21.4397	21.3467	21.6193	22.605	23.2758	23.4128	21.6274	22.009	22.2771	21.7219	21.0897	22.802	21.5546	22.2185	21.8766	22.0784	22.3067	23.0545	21.8095	21.6675	23.3703	21.3901	23.2392	21.9501	22.1169	21.8833	21.7651	20.4927	23.7007	21.4418	21.6283	21.6699	22.2229	22.0673	23.1066	22.0448	22.2795	22.2154	22.5287
NaN	NaN	NaN	NaN	15.5743	14.0485	NaN	NaN	NaN	NaN	NaN	NaN	NaN	NaN	NaN	NaN	NaN	NaN	NaN	NaN	NaN	NaN	NaN	NaN	NaN	NaN	NaN	NaN	NaN	NaN	NaN	NaN	NaN	NaN	NaN	NaN	NaN	NaN	NaN	NaN	NaN	NaN	NaN	NaN	NaN	NaN	NaN	NaN	NaN	NaN
20.8346	20.0745	20.8362	21.1796	20.876	20.7005	20.872	21.3683	20.4142	21.1881	21.0353	21.629	21.6458	20.8659	21.8031	21.3695	21.1002	21.8151	21.5767	21.1219	21.6848	19.8545	21.1786	20.3333	20.7814	20.9656	20.4535	20.7235	21.0479	21.4006	20.8525	21.3946	20.9425	19.8802	21.2166	21.827	20.9617	21.0719	19.5505	20.9772	21.0295	20.78	20.3655	20.6863	20.5613	20.7299	21.0887	21.4759	21.3433	21.3307
18.189	17.6494	18.7441	19.1709	18.5702	18.1933	NaN	15.8378	17.4058	NaN	NaN	18.3956	17.5043	18.4064	18.376	17.9911	17.0123	17.5322	18.346	19.0286	NaN	NaN	19.3592	17.82	18.1963	18.651	18.065	18.1241	19.3165	17.4827	17.684	18.3655	16.9857	NaN	19.2709	19.2413	18.9924	17.7686	NaN	18.9948	16.973	18.7455	18.1066	18.8083	18.7669	18.7915	17.1465	NaN	18.4509	18.8695
20.3927	20.0278	20.7728	20.7132	20.9074	20.4998	20.6309	20.5558	19.6949	21.3454	20.9305	20.3185	19.9751	20.0226	20.7811	20.7374	20.409	19.6267	20.0129	19.5025	20.9361	19.1145	20.9046	19.9192	20.3716	20.4327	19.0759	21.118	21.3566	20.9223	21.1393	19.7974	19.9863	17.8893	21.001	21.0264	20.5664	20.7965	19.1186	20.27	19.5535	20.0377	19.8063	20.4982	20.33	20.765	20.1509	19.9031	20.733	20.2934
NaN	16.0473	16.7511	16.7928	14.3968	NaN	NaN	15.4251	15.7713	NaN	NaN	NaN	16.2508	NaN	NaN	NaN	NaN	NaN	NaN	NaN	NaN	NaN	NaN	15.6151	NaN	NaN	NaN	NaN	NaN	16.6224	14.668	NaN	NaN	NaN	17.0496	16.0093	NaN	NaN	NaN	16.7402	NaN	NaN	NaN	NaN	NaN	NaN	NaN	16.1208	NaN	NaN
18.2883	16.9995	17.7806	17.7769	17.9136	17.8386	18.8491	17.8664	17.9069	17.4409	13.0776	17.9655	18.2408	17.8756	18.6269	18.3099	18.3759	18.2751	18.1474	16.0613	17.9266	15.7326	17.5622	17.3552	16.3325	17.0984	14.9068	17.013	16.1582	18.3198	18.2955	15.7199	17.7031	17.4017	17.4224	17.9699	17.955	17.694	NaN	18.2442	16.6736	16.5112	18.8392	19.09	19.1377	18.8314	18.9032	19.2972	19.43	19.6669
22.1367	22.1315	21.7804	23.9314	21.477	22.7695	20.6498	20.7594	21.3416	25.2015	22.1755	22.7355	23.2399	23.614	22.398	24.8676	22.956	22.5973	23.8638	19.5567	24.7755	21.1385	22.9731	22.12	23.3641	22.2583	24.7357	25.6328	22.9913	22.0225	20.8507	21.6054	22.219	25.0076	23.6173	22.5629	22.1548	22.2481	22.0226	23.3829	22.7777	22.342	21.6732	23.0419	21.9924	22.888	22.3509	23.4036	24.9641	24.3365
31.2467	30.4441	30.8178	28.9898	29.8295	30.5609	30.4674	28.7113	30.3818	30.3974	29.9601	29.7918	30.2418	30.4269	29.374	29.5258	30.5573	30.8569	29.9139	29.5247	30.6149	30.2145	30.3264	30.0544	30.4404	29.8555	31.3863	31.2123	31.5944	29.8274	30.605	30.6051	30.5796	31.4151	29.5052	29.6402	30.7422	30.8005	29.623	30.2683	30.8987	30.941	30.3843	30.0452	30.0709	30.7115	29.7247	30.366	30.4644	29.7956
22.942	22.3899	22.4015	21.873	22.0082	22.0238	21.8159	22.0517	21.7423	19.9366	20.4243	21.4899	20.6404	20.8811	22.0323	20.9399	23.1624	22.2322	21.9127	22.9862	20.8663	21.8294	23.7339	22.2244	22.5738	19.9643	20.2654	22.5476	18.6938	19.551	19.0568	22.9107	22.4371	19.9918	19.9044	21.0998	21.6742	21.8155	19.4467	20.1025	21.286	20.1284	23.3867	22.8135	23.3637	23.529	22.9392	24.1674	23.8007	23.5907
20.7226	19.8375	19.9905	20.8252	20.9202	20.2652	20.7789	20.2897	19.8417	20.5332	19.032	20.3826	20.031	20.2043	20.9196	20.3405	20.2801	20.8853	21.2227	19.1549	20.0604	19.1386	19.9069	20.0272	20.2621	20.3242	19.8879	20.9521	19.9926	20.4131	20.302	21.4753	21.1244	20.0323	21.8314	21.1505	21.2304	21.6266	19.5691	21.5146	20.12	20.4582	19.7648	20.1954	20.3859	20.2443	20.2052	19.8595	20.3391	21.0407
22.4194	22.5786	23.0692	23.1673	22.8865	22.9817	23.4144	23.6354	23.0463	22.6697	22.7105	23.1397	23.2752	23.1389	22.5245	23.2186	22.1098	22.1767	22.5343	21.2483	22.9398	21.4206	22.936	22.9617	22.627	22.3083	23.3547	22.6475	22.3318	22.7006	22.2473	23.2367	23.0944	22.8834	23.4166	23.6099	22.2098	22.6636	22.6626	23.4955	23.4281	23.1338	22.3577	23.1739	22.967	23.2082	23.3763	23.4715	23.4037	23.6509
19.8014	21.438	22.0472	21.3547	19.1433	20.4287	18.9022	18.3838	23.1147	21.8376	20.5913	20.1892	21.14	20.4359	20.8892	23.5197	21.7032	20.6783	20.4607	18.4523	23.6898	21.4153	23.9292	23.6035	24.5339	22.0104	22.5968	23.2583	24.5286	21.9752	21.9483	21.1115	20.8662	23.4503	21.3666	20.8481	22.4798	22.6268	21.7516	19.7617	21.2097	20.0539	19.3833	18.0852	18.8865	18.3416	20.2574	22.2672	22.3641	21.7632
NaN	NaN	NaN	NaN	NaN	NaN	NaN	NaN	NaN	NaN	NaN	NaN	NaN	NaN	15.3927	NaN	NaN	NaN	NaN	NaN	18.868	NaN	19.2491	NaN	NaN	NaN	NaN	NaN	NaN	NaN	NaN	21.9935	20.9242	NaN	NaN	NaN	NaN	NaN	NaN	NaN	NaN	19.1852	NaN	NaN	NaN	NaN	NaN	NaN	NaN	NaN
15.6012	16.579	17.1711	17.0539	NaN	NaN	15.0837	NaN	NaN	17.3959	17.5711	NaN	NaN	NaN	NaN	NaN	NaN	NaN	NaN	NaN	NaN	16.8788	16.5424	NaN	NaN	NaN	NaN	NaN	18.1871	NaN	NaN	21.1976	17.6118	NaN	18.059	16.4667	16.4202	16.6437	17.3467	NaN	NaN	NaN	NaN	NaN	NaN	15.8625	18.9004	17.0833	NaN	NaN
19.4526	17.9379	20.2764	20.1855	16.7505	18.2514	19.419	16.4274	21.7243	18.8399	18.8227	19.3673	19.4418	18.9757	21.897	18.3692	18.216	20.06	20.2445	18.5252	15.7869	17.4636	20.2552	19.6939	19.1268	17.894	19.5515	19.8359	21.3877	18.6809	18.3787	21.0288	20.4888	19.15	20.8027	20.8188	18.6673	19.1962	20.3162	20.3502	20.2738	20.2003	20.7436	21.4211	20.8087	21.4504	21.377	21.7445	21.8859	21.8743
20.8232	19.8233	20.9682	19.5851	18.5422	16.8687	17.6757	16.2902	19.7157	20.9422	21.5819	22.7265	22.3726	22.8342	22.6307	21.63	21.6027	22.7	23.3051	22.1768	21.7688	20.2057	21.8161	20.8868	19.6631	20.2228	21.0762	21.0156	23.8241	22.8421	23.5064	22.9531	22.4304	21.9085	22.8465	22.5256	22.5491	22.5552	19.9742	21.2131	18.909	18.1344	20.9266	20.956	20.8484	21.5311	21.8646	23.1001	22.7903	21.4007
19.8762	20.0944	21.4673	19.9307	19.4367	NaN	NaN	17.6704	19.407	21.4309	20.8593	21.3239	21.1009	21.3161	20.16	20.1942	21.6028	20.8338	20.4045	19.9254	21.1354	20.0022	21.8855	20.9751	20.3587	21.0883	21.6501	21.9713	22.2894	21.1306	20.8031	22.927	22.7769	21.3848	21.7292	21.1742	19.5487	19.8972	20.4986	19.3962	18.259	NaN	21.7334	21.7708	21.6394	22.503	22.1045	22.7729	22.8861	22.9021
22.5666	21.915	22.0974	21.5619	21.4007	20.7488	21.3049	20.7988	23.4622	22.4092	22.5462	22.8124	22.8361	22.9939	25.0171	24.0688	23.4055	22.0688	22.457	22.7444	24.1492	22.674	22.6865	21.8915	21.6433	23.0571	24.0662	20.8965	24.4754	22.4758	23.2511	24.107	25.0273	24.1243	22.4462	22.3388	23.4985	24.366	23.7016	24.0096	21.2127	21.1068	22.1838	21.2899	21.9747	22.0597	21.6896	22.0287	22.3107	22.0093
NaN	NaN	NaN	NaN	NaN	NaN	NaN	NaN	NaN	NaN	NaN	NaN	NaN	NaN	NaN	NaN	NaN	NaN	NaN	NaN	NaN	NaN	NaN	NaN	NaN	NaN	NaN	NaN	NaN	NaN	NaN	NaN	NaN	NaN	16.3763	NaN	NaN	NaN	NaN	NaN	NaN	NaN	NaN	NaN	NaN	NaN	NaN	NaN	NaN	NaN
22.1123	22.5367	22.9418	23.1019	22.3596	22.7581	22.5573	23.0017	22.1241	22.6658	22.3851	22.2327	21.8548	21.5008	22.6479	22.6649	22.5046	23.2682	22.9672	21.8283	22.5259	21.692	22.1167	22.5047	22.856	21.6528	21.8827	22.3778	22.675	22.1842	22.0319	21.4443	21.6679	21.711	23.5726	23.1577	22.907	23.0758	22.1698	22.3326	22.8206	22.1892	22.2759	22.7953	22.4097	22.5913	23.2241	23.316	23.2525	23.5751
NaN	NaN	NaN	NaN	NaN	NaN	NaN	NaN	16.5648	18.453	18.3312	17.2587	NaN	NaN	NaN	NaN	NaN	NaN	NaN	NaN	NaN	NaN	NaN	NaN	NaN	15.939	NaN	NaN	NaN	NaN	NaN	NaN	NaN	NaN	NaN	NaN	16.6262	16.8068	17.6864	NaN	NaN	NaN	NaN	NaN	NaN	NaN	NaN	NaN	NaN	NaN
22.235	20.325	21.7557	21.4673	20.8964	22.0848	21.1688	21.5737	22.8554	22.8625	24.5089	23.6424	23.5132	21.9931	22.7856	21.05	21.3911	23.4796	23.1318	22.2861	21.3608	20.5572	23.4421	21.9831	22.0108	20.9044	22.1859	21.9781	24.3709	21.746	21.1975	24.5163	24.4686	24.6381	22.482	22.8764	22.0911	21.2028	22.5433	23.7772	22.7316	20.7371	22.3126	22.1396	21.1558	22.2894	22.8984	22.3165	22.4788	21.9846
21.2532	18.4696	19.6049	19.5189	19.5635	19.4604	18.9829	18.1792	20.9743	20.4224	19.7384	23.2524	21.8628	21.2384	21.5896	23.0525	20.4672	21.2819	20.9049	22.8029	22.1455	19.6093	22.952	20.6773	20.5188	21.7133	20.3729	21.651	19.842	21.159	20.7922	21.3987	19.6437	19.6341	23.2734	24.0815	22.8018	21.4709	19.4119	23.786	21.2505	22.2592	21.5455	22.2483	23.0313	22.2998	20.4316	20.4807	21.8244	22.3388
23.5208	22.8913	23.2215	22.7868	23.3752	22.9373	23.0217	23.0041	23.8926	24.2334	24.0703	24.7775	24.2647	23.34	24.3097	25.1116	23.0931	24.3827	24.6525	22.899	24.5377	21.7748	23.0137	23.6328	23.2114	23.8916	23.6494	23.5143	23.7394	23.3787	23.43	23.4574	23.5899	24.345	24.3202	24.5859	24.3143	23.7612	22.6243	22.9107	22.4179	22.7647	22.9334	23.1635	23.4987	23.6312	22.9245	23.5131	23.6228	23.7735
NaN	NaN	NaN	NaN	NaN	NaN	NaN	NaN	NaN	NaN	NaN	NaN	NaN	NaN	NaN	16.4633	NaN	NaN	NaN	NaN	16.8469	NaN	17.2686	NaN	NaN	NaN	NaN	NaN	NaN	NaN	NaN	NaN	NaN	NaN	NaN	NaN	NaN	NaN	NaN	NaN	NaN	NaN	NaN	NaN	NaN	NaN	NaN	NaN	NaN	NaN
26.9425	23.6963	23.2209	22.0881	22.9243	22.9805	21.0686	22.2285	25.7403	25.4801	25.4238	24.7529	23.9159	24.8758	25.5703	28.3433	26.0112	25.1662	25.9324	27.2783	28.3665	25.4653	27.7538	27.5303	27.777	27.1717	27.6303	25.3554	25.5901	23.2754	24.1009	25.2204	25.1202	23.8499	27.0426	26.6046	26.3295	26.1305	26.0561	24.3015	23.5294	24.048	23.5667	22.4835	23.7098	24.0921	23.4763	22.9946	23.1019	22.4567
23.7478	22.5369	22.9602	22.2598	22.4986	23.2651	21.8239	22.1823	23.5021	23.1801	22.9258	23.497	23.6604	23.9725	23.7437	24.5562	24.502	23.3024	23.3835	23.5808	24.7	23.2309	23.8506	23.5007	22.965	22.9997	24.9939	23.8026	24.4167	22.7795	23.7105	23.434	24.8202	23.2813	23.5192	23.6316	23.1322	23.2831	23.0488	25.0396	24.1134	24.198	23.4	23.3074	23.2763	23.6642	23.4547	23.2877	23.09	23.0568
25.4367	24.7822	24.676	24.9799	24.9129	25.5545	24.7252	24.6895	24.9732	23.4454	22.7711	25.3261	25.0091	24.7162	25.0452	25.215	25.5724	25.9264	25.9	24.11	25.4623	24.4689	25.4036	24.4499	25.0774	25.0092	25.5015	25.1304	27.1421	25.4118	25.2191	24.558	25.4363	25.5371	25.0327	24.8091	25.1433	25.8307	24.0969	25.5141	25.2513	25.3456	25.0526	24.5335	25.2004	24.2671	24.9854	24.6659	24.4358	24.9361
21.5795	19.4743	19.7121	21.2848	22.4583	22.8927	22.1866	22.3446	20.6652	19.036	18.3452	20.4927	20.7914	20.8728	20.9534	22.3949	21.1716	22.8283	22.6902	19.6975	22.335	19.1236	22.6073	21.5425	21.2609	20.6862	21.6604	22.5849	22.5042	20.8805	21.8459	21.9847	22.2288	20.7241	19.3827	19.1989	23.4034	23.1054	17.749	22.0738	20.496	20.601	21.8502	20.6422	21.4013	20.6334	20.6663	20.7497	20.3447	21.513
19.1516	19.1897	19.5882	19.6011	19.5699	19.3779	19.7328	19.4532	18.4861	20.283	18.5053	20.3344	20.4802	20.06	20.0325	19.3881	19.7216	18.8146	19.4598	19.5321	20.1101	20.049	20.1612	19.3782	19.6893	19.336	19.299	19.0123	18.8926	19.6241	19.6422	19.4502	19.2268	18.5831	20.0261	19.9977	19.1375	19.447	17.7102	19.8699	17.5904	19.146	19.2742	19.5915	19.7696	19.8112	19.3707	19.0173	19.3661	20.2303
21.6435	21.3252	21.177	20.4295	21.5751	21.9686	21.5285	21.8247	21.5236	22.2033	22.8353	22.1388	22.1719	22.0585	22.3401	21.7447	22.6136	21.9655	21.9588	21.4477	21.433	21.392	21.3703	22.4947	21.4665	21.5483	22.0906	22.0443	20.8595	21.338	22.2487	21.6788	22.4781	21.5469	20.6748	21.0724	21.4193	21.0714	19.4879	20.9784	21.2326	20.5245	21.4645	21.0661	21.1402	21.3533	21.6553	21.2783	20.7326	21.2985
18.1558	19.0576	19.3527	18.8398	18.7923	18.301	19.2225	18.458	18.5759	19.2253	19.025	18.9497	19.2627	18.979	18.5413	18.0535	18.9826	19.4052	18.1662	19.2551	19.0303	19.28	19.3744	19.1415	18.1976	18.451	18.0174	18.5545	18.9488	18.9301	19.4832	19.334	18.5978	17.9495	18.7915	18.8729	18.9162	19.0931	19.3762	18.443	18.8472	18.3724	18.5693	18.1008	18.5014	18.6527	18.6583	18.711	18.6793	18.4953
NaN	17.5052	18.5836	20.3516	18.8998	NaN	18.7223	NaN	NaN	NaN	NaN	19.6937	NaN	18.8026	18.323	17.4832	16.948	NaN	17.4195	19.5551	NaN	17.6862	20.4337	17.851	NaN	18.3915	NaN	NaN	19.1985	17.1826	19.3615	16.8826	NaN	17.7829	19.6613	18.3213	19.5727	17.5825	16.4311	17.7395	NaN	NaN	NaN	18.48	19.7166	18.8019	NaN	NaN	17.7086	18.6895
18.2058	17.817	18.6709	18.4823	18.8015	NaN	18.6216	17.7792	NaN	17.8472	NaN	18.774	18.2591	17.7721	17.9591	18.1278	NaN	NaN	18.8516	NaN	18.34	NaN	NaN	NaN	18.4046	NaN	NaN	18.2808	NaN	17.9418	NaN	NaN	NaN	NaN	18.3632	18.994	17.6887	17.7578	NaN	18.0104	NaN	NaN	NaN	NaN	17.9853	17.6004	NaN	17.9626	18.3992	17.2433
18.8602	19.2822	19.4654	19.2233	17.9368	17.1103	18.4857	18.4188	18.8008	20.0079	16.9008	18.7413	17.6025	18.9521	19.3936	19.7175	16.2459	19.2249	18.2803	17.3792	19.1379	17.0303	18.689	19.6561	18.8366	19.4338	17.6764	19.4087	18.385	19.48	20.0426	17.2428	15.8562	17.1416	19.4459	19.3917	19.3939	18.6409	16.7285	18.3657	18.2151	19.0767	18.9181	19.8964	20.1351	20.2619	18.7837	19.0073	19.1654	20.1924
19.1413	17.9813	19.5292	19.0017	19.6763	19.3247	19.6363	18.9759	18.5723	19.6897	19.8231	19.4149	20.0835	19.3541	17.9275	17.7778	18.2142	18.8993	18.9265	18.4784	16.3898	17.5571	18.2723	20.0088	19.6781	19.2796	18.9133	19.2423	19.5412	19.7671	19.3701	17.1789	18.2732	17.4561	18.9692	19.4405	18.8504	18.7521	17.1348	18.4597	18.5981	18.6247	18.1682	18.5076	18.4512	18.86	18.4059	18.6515	18.3599	18.5155
20.3753	20.211	20.5836	20.8825	20.6714	20.5903	21.0697	20.8614	19.6406	20.2536	18.9917	20.4955	20.9911	20.7798	20.4476	20.9319	20.7205	20.3559	20.4769	19.5868	20.4601	20.1962	19.5047	20.871	20.8447	20.3584	21.2021	20.0581	20.09	20.6834	20.2125	20.0031	20.5207	20.6943	19.9701	20.2287	19.5052	19.572	19.9654	20.1744	20.6759	19.9176	19.2687	20.3681	20.062	20.5318	21.0102	20.7449	20.7994	20.4917
19.7999	19.6101	20.246	19.5509	20.269	19.1091	19.7474	18.5582	19.6786	19.9688	18.7919	20.1548	19.4067	19.2578	20.5574	21.4027	21.723	NaN	NaN	18.7376	21.5527	19.7124	21.4486	19.8993	18.8732	20.0521	22.2312	18.9805	21.7848	19.433	20.8787	22.254	21.9704	21.7107	19.5302	19.5665	19.7092	20.2865	20.6615	21.668	NaN	19.2252	19.7582	19.6604	20.1592	19.3527	18.3533	18.3933	19.2508	19.6972
19.5389	19.9184	19.7536	19.511	19.5821	19.388	19.9318	19.5613	19.4364	20.6229	20.2809	19.6723	20.0311	19.6779	19.1756	19.1297	19.0531	20.0269	19.7684	20.3858	18.852	18.0066	19.5823	20.6603	20.2422	19.5926	19.2282	19.6565	17.9119	19.9325	20.0545	17.6142	19.1669	18.487	19.5841	19.3671	19.3534	19.1621	17.8576	18.8567	18.724	18.6011	19.2924	19.7398	19.3912	19.7109	19.5295	19.8045	19.6021	19.8036
20.0926	19.8928	20.2007	20.1647	19.9404	19.3807	19.5801	19.8712	19.6173	20.5278	19.9979	20.4843	20.5795	20.1847	20.1699	19.5842	19.3128	19.751	19.5323	19.0227	20.1523	18.9952	19.7866	19.9971	20.1317	19.7418	19.4639	20.6506	20.1042	20.6041	20.9803	19.0597	19.5545	18.6199	19.2185	19.9649	19.4338	19.6015	18.8146	19.6007	19.8756	19.7102	19.8426	19.9189	19.5143	20.438	19.8803	20.1728	20.2349	19.6235
14.6834	15.9993	17.4163	15.5181	NaN	NaN	NaN	NaN	NaN	NaN	NaN	NaN	15.8607	15.0346	15.8148	NaN	16.6904	NaN	NaN	17.004	NaN	NaN	17.3593	NaN	14.2776	17.0839	NaN	17.6374	NaN	15.248	NaN	16.902	16.0056	NaN	15.8405	16.5006	NaN	NaN	NaN	NaN	NaN	NaN	NaN	NaN	NaN	NaN	NaN	NaN	NaN	NaN
NaN	NaN	NaN	NaN	NaN	NaN	NaN	NaN	NaN	NaN	NaN	NaN	NaN	NaN	NaN	NaN	NaN	NaN	NaN	NaN	NaN	NaN	NaN	NaN	NaN	NaN	NaN	NaN	NaN	NaN	NaN	NaN	NaN	NaN	NaN	NaN	NaN	NaN	NaN	NaN	NaN	NaN	18.4233	19.1151	16.7309	18.6031	18.8533	21.4374	19.2348	16.4893
NaN	15.8214	14.4806	16.3312	15.3224	15.3572	16.581	17.0723	NaN	16.6695	15.8721	17.7222	18.3513	18.3344	15.4253	16.4215	NaN	17.0359	NaN	NaN	17.1325	15.1494	17.3009	16.5426	15.4431	NaN	NaN	18.1874	NaN	15.2418	16.6704	NaN	NaN	NaN	16.6437	18.1804	NaN	16.9454	NaN	14.8136	16.4321	NaN	NaN	13.6539	16.7697	16.7772	17.8795	17.1243	15.2309	16.2217
20.1025	20.9013	20.8697	21.2914	21.3348	21.4037	22.0944	21.557	20.3229	20.5952	20.1083	20.4579	20.6177	20.1134	20.8636	20.935	18.6152	20.3108	20.3848	19.6331	20.9299	18.2371	20.7441	19.5352	19.1757	20.5739	16.8149	21.5039	18.9932	20.7694	20.6596	21.7377	21.7883	19.8275	20.476	20.0613	20.6934	21.0733	19.9106	21.1038	21.2755	21.4008	19.0083	19.1772	19.6249	19.5925	19.4111	18.8651	19.1584	18.7808
NaN	15.6454	NaN	NaN	NaN	NaN	NaN	16.552	NaN	NaN	NaN	16.2088	16.2337	NaN	NaN	NaN	15.2953	16.8335	16.3998	15.5121	NaN	16.0815	16.1578	NaN	NaN	NaN	NaN	NaN	NaN	NaN	NaN	NaN	NaN	NaN	15.7563	16.3967	NaN	15.2328	NaN	NaN	15.8299	NaN	NaN	16.0539	NaN	14.8244	16.344	NaN	15.7649	15.633
19.273	19.2735	19.4369	19.443	19.7074	19.1816	19.9335	18.5269	17.9937	19.2797	18.7649	18.6611	18.7519	18.7107	19.8544	19.7895	18.1138	17.8196	NaN	19.57	19.1963	19.8647	18.895	18.246	NaN	20.1417	19.9607	19.2297	NaN	20.4594	19.5873	19.6178	20.5374	NaN	18.8073	19.4884	18.9741	19.6527	NaN	20.3595	18.8781	19.6021	18.8661	20.3707	18.9056	20.3283	20.2259	18.212	18.7753	18.7985
20.7704	19.9791	20.7223	21.2456	21.2646	21.3416	22.3261	21.8408	20.3499	19.7371	20.3087	21.0715	21.2182	20.8294	21.3111	20.4985	19.9983	21.4636	21.212	20.7974	20.8603	19.2092	21.2173	21.0652	21.0814	20.9537	20.4224	21.2774	19.3	21.2825	21.5312	20.5975	20.8669	20.4608	19.7709	20.0742	20.8583	20.8867	18.045	20.1077	20.5442	20.6138	21.11	20.6179	20.9212	20.7273	20.8047	20.6551	20.5063	20.3472
17.2745	17.6701	NaN	18.9068	18.879	NaN	NaN	17.538	NaN	NaN	NaN	19.3577	19.062	18.7948	17.5934	18.928	NaN	19.6993	19.563	18.4782	NaN	NaN	17.5884	17.4293	18.7772	19.0442	NaN	NaN	NaN	16.7101	NaN	NaN	NaN	NaN	18.9989	19.8288	18.8409	17.9123	NaN	18.7297	NaN	NaN	NaN	NaN	NaN	NaN	19.0795	NaN	19.2546	18.585
NaN	17.503	18.4654	17.663	17.9946	17.9815	17.6742	18.9617	NaN	18.2812	18.7067	18.9938	18.8164	18.6327	17.6369	NaN	17.6227	17.325	NaN	NaN	17.074	NaN	NaN	NaN	NaN	NaN	NaN	16.0088	NaN	18.7584	19.5479	16.0448	NaN	NaN	16.5728	17.322	16.3535	17.5697	NaN	17.1895	17.1696	17.5699	NaN	17.507	17.7989	18.5085	17.1041	NaN	NaN	NaN
NaN	NaN	NaN	15.0732	NaN	NaN	NaN	16.7223	NaN	NaN	NaN	12.4108	14.9443	14.9405	13.0011	NaN	NaN	NaN	NaN	NaN	NaN	15.4378	NaN	NaN	NaN	17.0571	NaN	NaN	NaN	NaN	NaN	NaN	NaN	NaN	16.9348	15.0198	NaN	NaN	NaN	14.4272	16.6498	15.4519	NaN	16.9796	15.4598	16.3521	14.7276	14.7641	NaN	15.2785
NaN	NaN	NaN	NaN	NaN	21.2178	NaN	NaN	NaN	21.3401	18.595	NaN	NaN	NaN	NaN	17.0871	NaN	NaN	NaN	NaN	18.4087	NaN	NaN	18.6854	19.5322	NaN	19.4521	17.5614	NaN	NaN	NaN	NaN	NaN	19.2013	NaN	NaN	NaN	NaN	18.15	NaN	16.0577	NaN	NaN	NaN	NaN	NaN	NaN	NaN	20.2431	NaN
13.7105	NaN	NaN	NaN	NaN	NaN	NaN	NaN	NaN	NaN	NaN	NaN	NaN	NaN	17.0119	18.699	14.6382	NaN	NaN	NaN	14.501	15.0205	18.2492	NaN	18.2897	NaN	17.5283	20.1327	19.8156	NaN	NaN	13.9739	18.2615	20.242	19.1106	NaN	NaN	NaN	20.1141	19.5284	15.5066	NaN	NaN	NaN	NaN	NaN	NaN	NaN	12.9281	NaN
NaN	NaN	NaN	17.5443	NaN	NaN	NaN	NaN	NaN	NaN	NaN	NaN	NaN	NaN	NaN	NaN	NaN	NaN	NaN	NaN	NaN	NaN	NaN	NaN	19.0219	NaN	NaN	17.8064	NaN	17.3003	NaN	NaN	NaN	NaN	NaN	NaN	NaN	NaN	NaN	NaN	NaN	NaN	NaN	NaN	NaN	NaN	NaN	NaN	NaN	NaN
NaN	16.7911	17.4651	17.8253	18.2626	19.0432	18.5248	19.2579	NaN	NaN	NaN	NaN	NaN	NaN	NaN	NaN	NaN	16.9395	NaN	NaN	NaN	17.0656	NaN	NaN	NaN	NaN	NaN	18.1536	NaN	NaN	NaN	NaN	NaN	NaN	17.3647	17.4076	18.9596	19.9571	17.6476	NaN	17.0352	NaN	NaN	NaN	NaN	NaN	NaN	NaN	NaN	NaN
16.3306	15.4208	15.9466	15.7129	15.9439	NaN	NaN	NaN	18.6945	20.7768	21.0841	19.1421	NaN	14.9354	16.4894	NaN	NaN	15.1277	NaN	NaN	NaN	NaN	NaN	15.9668	16.1695	18.1339	19.1653	15.9121	17.1612	NaN	NaN	NaN	NaN	17.8661	16.1833	17.5658	18.8816	19.313	19.0215	NaN	NaN	14.2901	NaN	13.9177	NaN	NaN	NaN	NaN	NaN	NaN
19.9344	19.117	19.5562	NaN	19.06	17.6671	19.9262	17.8696	20.4767	23.9583	24.0182	21.5516	NaN	NaN	19.0441	19.4569	20.1745	NaN	NaN	20.3398	19.7253	19.5915	19.2761	NaN	NaN	20.8911	21.7424	19.6229	18.3711	NaN	16.9254	19.7299	18.6183	20.6779	NaN	NaN	21.1297	21.8645	19.9993	NaN	NaN	NaN	NaN	NaN	NaN	NaN	NaN	NaN	NaN	NaN
NaN	NaN	NaN	NaN	NaN	NaN	NaN	NaN	NaN	NaN	NaN	NaN	NaN	NaN	NaN	NaN	NaN	NaN	NaN	NaN	NaN	NaN	NaN	NaN	NaN	NaN	NaN	NaN	NaN	NaN	NaN	NaN	NaN	NaN	18.2755	NaN	NaN	NaN	16.0809	NaN	NaN	NaN	NaN	NaN	NaN	NaN	NaN	NaN	NaN	NaN
NaN	NaN	NaN	NaN	NaN	NaN	NaN	NaN	NaN	NaN	NaN	NaN	NaN	NaN	NaN	NaN	NaN	NaN	NaN	NaN	NaN	NaN	NaN	NaN	NaN	NaN	NaN	NaN	NaN	NaN	NaN	NaN	NaN	NaN	NaN	NaN	NaN	NaN	NaN	NaN	NaN	NaN	NaN	NaN	NaN	NaN	NaN	NaN	NaN	NaN
NaN	NaN	16.71	16.2331	NaN	15.211	16.5886	NaN	NaN	NaN	NaN	NaN	NaN	NaN	NaN	NaN	NaN	NaN	NaN	NaN	NaN	NaN	NaN	NaN	NaN	NaN	NaN	NaN	18.8858	NaN	NaN	NaN	NaN	NaN	16.6825	NaN	NaN	NaN	NaN	NaN	NaN	NaN	NaN	NaN	NaN	NaN	NaN	NaN	NaN	16.3019
17.9341	16.6225	NaN	15.8304	17.475	NaN	NaN	NaN	NaN	19.7544	19.1367	19.4036	19.3787	19.8432	19.2384	NaN	19.0289	18.184	19.464	18.8094	NaN	17.9641	NaN	19.5929	19.7744	NaN	NaN	14.6675	15.8557	16.502	15.9107	22.2541	21.2931	21.4594	20.0857	20.5107	20.4936	21.3025	21.1689	NaN	NaN	NaN	15.9233	17.7054	17.2386	16.1048	NaN	21.0737	19.1339	NaN
17.4501	16.4994	18.0153	18.9098	18.9084	17.7352	19.3122	19.0619	17.7091	20.6964	21.356	20.1041	19.3099	19.5453	19.3079	20.0191	19.808	17.9735	17.1785	20.1067	20.0588	18.6261	18.9316	16.7758	17.8798	19.9892	19.6539	18.4196	18.9126	19.4321	19.7787	19.6543	19.7756	NaN	19.7245	19.7438	19.5268	19.6519	15.0233	20.3015	20.5383	19.9105	NaN	18.5713	18.7315	19.0496	18.5398	17.6927	16.2223	18.6374
17.7143	NaN	NaN	NaN	NaN	NaN	NaN	NaN	NaN	18.6841	18.4109	17.7028	NaN	18.3859	19.3953	19.0296	NaN	NaN	NaN	18.4477	18.8586	17.3901	17.2518	NaN	NaN	NaN	NaN	NaN	NaN	18.3968	17.1126	19.1548	18.7145	NaN	19.0553	18.7206	18.3427	18.2152	NaN	18.3608	NaN	17.3562	20.899	20.8476	21.2692	20.9167	20.9563	19.9814	20.8953	20.5015
24.8117	24.0925	24.3455	23.744	24.8333	23.6465	25.1603	24.7677	24.5867	21.4431	20.918	23.5694	23.4447	23.3185	24.7576	24.5174	24.9456	23.1574	24.1126	22.1691	24.6753	23.7254	24.0834	24.4648	23.4106	24.6195	24.8505	24.7112	24.1556	23.6054	25.4515	24.6812	25.1617	25.0976	24.2707	23.4075	24.2328	25.1237	23.8796	24.6829	23.2421	24.9433	24.9158	23.6338	24.7033	23.4122	23.4914	23.0908	23.1838	24.2451
17.5908	15.9744	NaN	16.4358	16.2444	16.2126	NaN	16.5939	18.2028	18.3013	19.3624	18.5186	18.6516	18.3657	19.155	18.4254	NaN	NaN	17.1608	NaN	18.1866	NaN	18.334	17.3253	NaN	18.1566	17.5056	NaN	NaN	NaN	16.8606	19.2956	18.7593	NaN	18.1959	18.2677	18.4417	18.2841	17.0126	NaN	NaN	NaN	NaN	16.2286	NaN	NaN	NaN	NaN	NaN	16.2857
21.5718	22.3761	21.5787	21.0289	20.3221	20.7047	21.617	20.2623	19.7392	23.5615	23.3725	21.8117	21.1684	20.9493	21.2092	21.9137	22.6016	20.9669	21.3228	18.9807	20.8595	21.4542	19.7591	22.6797	23.0356	21.8485	23.034	22.6842	22.1339	22.04	22.6154	20.9544	20.4545	23.1548	20.3657	21.4192	22.0233	22.6298	22.0494	19.9399	21.8353	21.5851	20.8985	20.0672	19.5329	21.1893	20.3594	22.4057	21.5682	20.9901
NaN	16.4869	17.1671	17.3925	17.2159	17.1843	NaN	16.8032	15.1422	17.7091	16.3192	NaN	16.7117	16.1049	NaN	16.1816	NaN	NaN	16.7858	NaN	16.5842	NaN	17.891	NaN	NaN	NaN	NaN	17.0001	NaN	17.9223	16.6609	18.0661	17.19	NaN	17.6218	17.3654	16.6359	16.8317	NaN	17.1971	17.5039	16.7524	NaN	17.2406	16.5076	16.2894	16.0272	NaN	17.3434	16.7867
21.2938	20.2994	21.2684	21.4172	21.7956	21.5945	19.9953	20.4838	20.5572	19.8331	20.4784	20.8128	20.9333	20.6978	20.6372	19.7565	20.8371	21.7372	22.1703	20.1329	19.0606	20.1456	20.9934	21.212	22.0097	20.6939	20.8004	20.2362	21.7034	20.9301	20.4011	20.9797	20.6619	20.2525	21.1445	21.3074	20.8977	21.037	NaN	19.9816	20.2201	20.0719	20.6385	20.7374	20.8425	20.6429	21.2022	21.0671	20.5565	21.782
20.1273	18.7258	19.3774	19.8611	20.0021	20.1482	19.0034	20.2783	20.4233	NaN	NaN	19.4044	20.4546	19.0797	21.4865	21.6287	22.5564	19.3412	18.3911	19.8423	21.6068	19.7375	20.2852	20.8975	20.7581	21.0838	20.6984	21.3741	17.9417	19.0067	19.5836	20.8947	21.9844	20.5331	22.0797	21.2122	20.9101	20.8644	18.5574	21.8696	22.2221	21.7819	18.2028	18.0181	17.4145	16.2331	18.9648	19.3255	19.4831	20.2229
20.6435	17.7847	16.7092	19.6816	19.7385	18.7223	19.3767	NaN	18.8054	17.0696	17.8106	18.8301	19.0862	19.1023	20.0017	18.5665	18.1509	20.7011	19.8831	19.7836	18.8968	19.147	20.1263	20.7551	19.9024	20.3152	NaN	20.4735	20.1713	19.8082	20.3423	20.0832	20.2185	19.2853	20.3714	20.4762	18.6941	20.1793	19.0856	17.7252	17.5201	NaN	19.7826	18.799	18.9184	19.8347	20.0251	20.4135	20.1625	20.3461
NaN	NaN	NaN	NaN	NaN	NaN	NaN	NaN	NaN	NaN	NaN	NaN	NaN	NaN	NaN	NaN	NaN	NaN	NaN	NaN	NaN	NaN	NaN	NaN	NaN	NaN	NaN	NaN	NaN	NaN	NaN	NaN	NaN	NaN	NaN	NaN	NaN	NaN	NaN	NaN	NaN	NaN	NaN	NaN	NaN	NaN	NaN	NaN	NaN	NaN
NaN	16.7307	NaN	NaN	15.2644	NaN	14.9851	17.614	NaN	NaN	NaN	NaN	NaN	NaN	15.9794	NaN	NaN	NaN	NaN	NaN	NaN	NaN	NaN	NaN	NaN	18.4406	NaN	NaN	NaN	15.6959	15.7052	19.1934	17.7431	NaN	NaN	NaN	NaN	15.8069	NaN	15.5879	NaN	NaN	NaN	NaN	17.1998	NaN	NaN	NaN	NaN	NaN
NaN	NaN	NaN	NaN	17.3182	17.4914	17.8058	18.1205	17.7498	18.0449	18.4711	17.5242	17.8966	NaN	NaN	18.0222	17.6801	18.0842	16.9254	17.8444	17.5867	18.2961	17.6379	NaN	NaN	NaN	NaN	17.8192	NaN	16.7606	17.1787	NaN	17.507	NaN	17.4714	18.0365	17.5534	16.8273	NaN	17.6386	18.5085	NaN	17.3131	17.421	17.4781	17.6452	18.4278	17.9768	NaN	18.3239
NaN	NaN	NaN	NaN	NaN	NaN	NaN	NaN	NaN	NaN	NaN	NaN	16.0718	17.0325	15.1995	NaN	NaN	NaN	NaN	NaN	NaN	NaN	16.7364	NaN	NaN	NaN	NaN	NaN	NaN	NaN	NaN	NaN	NaN	NaN	NaN	NaN	NaN	NaN	NaN	NaN	NaN	NaN	17.3838	17.8592	18.0867	17.0971	16.4364	18.4418	18.3604	17.7339
18.1344	NaN	17.7648	18.1821	19.0256	NaN	17.9764	18.395	16.9599	18.0561	17.4698	NaN	18.0194	18.9721	18.7544	NaN	18.6147	17.3884	16.1232	NaN	NaN	NaN	18.0112	NaN	17.6769	18.1134	18.4673	NaN	NaN	19.0993	18.7272	14.9897	16.8181	NaN	18.0014	18.5436	17.2234	16.4637	NaN	18.4728	17.8515	16.8896	20.833	21.3679	20.7554	20.8257	20.4765	21.3189	21.3159	21.5256
NaN	18.3351	19.4717	19.0863	NaN	NaN	16.4976	NaN	NaN	NaN	NaN	NaN	NaN	NaN	NaN	NaN	NaN	NaN	NaN	NaN	NaN	NaN	NaN	NaN	NaN	NaN	20.861	NaN	23.4794	NaN	NaN	18.079	NaN	NaN	19.8802	17.6669	NaN	NaN	22.0619	NaN	20.0257	NaN	NaN	NaN	NaN	NaN	NaN	NaN	NaN	NaN
22.4731	21.9086	22.3787	21.8253	22.955	22.9247	22.2501	22.6236	24.5105	22.1482	21.8953	23.8942	24.0664	23.7427	22.1367	21.6676	22.6116	21.6197	21.6998	22.7622	21.7392	21.2832	21.546	22.3793	22.3915	22.6731	22.4668	21.975	23.2227	23.4498	23.3994	23.8272	23.3918	22.2392	21.8489	21.8921	23.3835	23.0049	21.2116	24.0367	24.2075	23.936	23.2163	22.9965	23.0763	23.0666	22.824	22.6874	22.2515	23.1067
17.2905	16.2227	18.1524	18.829	17.3641	17.4239	NaN	17.4287	17.8568	21.859	19.5886	21.071	20.1131	19.9642	18.7265	19.0479	19.8692	18.9726	19.0744	19.0826	18.177	18.2698	17.5759	17.3538	18.4717	17.0122	19.0293	21.1245	19.2094	19.161	17.4286	16.6267	16.858	16.8241	19.6709	20.3304	20.0606	19.8671	18.1919	15.4742	15.493	NaN	18.8715	21.2125	20.1397	20.5939	20.5924	21.2725	20.7521	21.3196
NaN	NaN	NaN	NaN	NaN	18.2562	NaN	NaN	NaN	NaN	NaN	19.5743	18.6509	NaN	NaN	NaN	NaN	17.739	17.2328	NaN	NaN	NaN	NaN	18.7801	NaN	NaN	NaN	19.347	19.2905	18.4417	18.7013	18.4511	17.4012	NaN	18.5354	18.0355	NaN	NaN	NaN	NaN	18.1755	NaN	NaN	NaN	NaN	NaN	NaN	NaN	19.3807	NaN
NaN	NaN	NaN	19.4228	NaN	NaN	NaN	NaN	NaN	NaN	NaN	NaN	NaN	NaN	19.1977	19.0497	NaN	NaN	NaN	NaN	NaN	NaN	NaN	NaN	NaN	NaN	NaN	NaN	NaN	NaN	NaN	NaN	NaN	NaN	NaN	NaN	NaN	NaN	NaN	18.0525	15.8442	NaN	16.9446	18.5055	17.9251	18.0311	NaN	17.0644	NaN	18.9754
NaN	NaN	NaN	NaN	NaN	NaN	NaN	NaN	NaN	NaN	NaN	NaN	NaN	NaN	NaN	NaN	NaN	NaN	NaN	NaN	NaN	NaN	NaN	NaN	NaN	NaN	14.3913	21.9069	NaN	NaN	16.1577	NaN	NaN	18.0895	NaN	NaN	NaN	NaN	15.6704	NaN	NaN	NaN	NaN	NaN	NaN	NaN	NaN	NaN	NaN	NaN
18.6723	15.5561	18.2094	18.0249	18.8491	18.8589	19.4123	19.0549	19.4111	17.7079	16.9265	19.6766	19.8162	19.6772	18.1227	18.5769	18.0053	19.3042	18.6625	19.1306	18.1341	16.9646	17.8619	18.2317	18.3614	19.0456	17.902	18.6626	17.6199	19.1198	18.65	18.6335	19.024	NaN	17.9763	18.0689	18.3266	18.2522	NaN	19.595	19.9786	19.7942	19.9565	20.1064	20.0567	20.0227	20.277	20.3061	19.9825	19.6615
20.8391	19.9132	20.7436	21.2543	20.917	20.7554	20.8409	21.0267	20.423	21.538	21.3202	21.0394	21.2042	21.4582	20.8317	21.4418	21.3766	20.6875	20.5616	20.6659	21.3281	20.2868	20.7838	21.0819	21.2208	21.0441	21.545	21.1234	20.1477	21.5905	21.0223	21.1044	20.8478	21.5073	21.3333	20.8412	20.7432	20.8392	20.2177	21.698	21.1743	20.8875	20.7057	21.0285	20.9433	21.2773	20.8051	20.7028	20.8506	20.8819
18.4049	17.3785	18.3284	18.7805	NaN	18.367	19.7829	17.4597	17.8235	19.5992	19.5764	19.2244	19.9039	19.6576	19.366	20.5963	17.947	19.4462	18.7234	18.9939	18.8391	19.5456	16.2765	18.9941	17.8485	18.4316	18.1055	18.1935	NaN	19.6521	18.8416	19.2207	18.0401	NaN	19.3931	19.3626	NaN	17.4152	NaN	18.5894	19.4727	18.1697	17.3177	18.8261	18.9633	18.4363	19.0032	18.7601	18.644	NaN
17.5055	NaN	16.3786	17.0378	16.8864	16.4181	17.1012	17.5992	17.9136	16.7671	NaN	15.8216	16.9142	17.0979	17.2924	15.8379	15.2499	14.8192	17.0869	NaN	16.772	NaN	NaN	16.8031	17.1408	17.9818	17.3538	NaN	NaN	17.2992	16.4453	15.2245	16.8117	NaN	17.0863	16.5203	16.6832	15.675	NaN	17.6757	17.6103	17.7285	NaN	17.6763	17.3706	16.9064	16.6625	14.9318	15.6731	16.8239
18.6911	17.9567	NaN	18.362	18.129	18.357	18.5098	18.4598	18.1896	NaN	NaN	18.8124	18.6038	18.1052	18.2229	18.3279	18.0258	NaN	18.5051	NaN	18.4904	NaN	18.1211	NaN	18.3238	18.3851	NaN	NaN	NaN	18.4887	18.7206	19.7813	17.9199	NaN	18.3833	18.4209	18.1436	17.7568	NaN	18.438	18.5067	18.4505	18.3631	18.6392	18.1153	18.2071	18.2995	18.1813	18.9998	18.5728
20.2564	19.7959	20.4647	20.783	20.3786	20.5315	20.4588	20.5721	19.8487	20.8637	21.1153	20.7477	21.0258	20.8476	20.0867	20.5277	20.3309	20.8933	21.2102	20.6218	20.7824	18.4685	19.8256	20.6033	21.0617	20.8826	21.3904	20.9067	19.5851	20.7717	19.9254	19.5813	20.4852	21.0513	20.6782	20.4597	20.5346	20.1484	19.7099	20.372	21.0827	20.3697	19.896	20.6849	20.8534	20.4303	20.7707	20.5747	20.4838	20.3708
19.3914	18.1206	19.6331	19.9348	19.8082	19.8575	19.5688	19.7402	18.9969	20.5149	20.4464	20.1299	20.3348	20.0592	19.3418	19.7462	19.142	19.8497	19.7849	19.2099	19.8527	18.7944	19.0905	19.549	19.777	20.1936	19.6479	20.1847	18.9834	19.938	19.1097	19.039	19.5885	19.6777	19.7693	19.7429	19.2503	19.4	18.0364	19.917	19.6442	19.5505	19.3922	19.8464	19.243	19.685	19.8974	19.9147	20.3754	19.6059
17.8819	18.3428	18.5595	18.5877	18.5105	17.7069	18.247	18.4694	18.3511	19.0382	18.2697	19.5518	19.2797	18.9212	18.5492	18.7184	17.4962	18.3819	17.8774	19.2948	18.9931	16.6253	18.1512	17.322	18.167	19.5518	18.6046	18.9768	16.1268	18.8074	18.551	17.0249	17.7025	18.9115	18.9738	19.228	19.2297	17.9575	14.6746	19.4831	18.4404	18.8221	17.7295	19.0585	19.679	18.9005	17.5007	17.7775	18.4252	19.4443
19.1343	18.1107	18.8441	20.0831	18.6805	18.3573	18.7521	18.9778	20.1341	19.8197	20.0421	18.9881	20.0832	20.3715	19.2338	20.886	18.9057	19.621	19.449	19.0363	20.8225	17.8936	18.2609	18.7302	19.6753	20.28	19.3819	18.9058	17.555	19.6282	19.942	20.6886	19.6403	19.3368	20.1976	19.7311	19.4032	19.4796	18.3744	20.1458	18.9741	19.4885	19.6555	19.7945	19.4793	19.3577	19.5539	18.8903	18.1316	20.0241
14.8783	12.142	NaN	15.4313	NaN	NaN	15.0422	15.5485	NaN	NaN	NaN	NaN	NaN	NaN	NaN	15.2198	15.3294	NaN	15.2802	NaN	15.1768	NaN	14.8867	14.355	NaN	15.5769	NaN	NaN	NaN	NaN	NaN	NaN	14.6477	15.8319	15.9367	16.6922	16.2283	16.55	NaN	NaN	15.0155	NaN	14.4176	NaN	15.1144	14.2881	NaN	NaN	NaN	13.5361
20.0874	19.2166	19.9911	19.1582	20.5992	20.2687	20.6334	19.8995	21.356	21.0353	20.5345	21.0824	21.2384	20.3822	19.4464	20.5289	20.0115	20.5	19.6676	20.5917	20.6659	19.0321	20.089	21.2511	19.3964	20.9928	19.9537	21.4142	16.9773	19.8186	19.3352	20.8646	21.0127	16.9479	20.198	21.5205	20.8927	19.9535	17.6201	22.1394	22.1028	21.4499	21.1957	20.7422	20.6022	21.1201	20.9435	20.9308	20.6146	20.7554
NaN	17.0323	17.5615	NaN	NaN	NaN	19.3603	NaN	18.0483	NaN	NaN	19.711	19.569	19.6761	16.4762	NaN	20.5048	20.76	18.7472	NaN	NaN	19.8135	17.306	20.0658	18.999	NaN	17.7523	NaN	20.3605	19.9744	19.8244	19.0545	NaN	20.3385	NaN	NaN	NaN	NaN	19.2024	15.5063	16.6869	NaN	18.2923	17.6992	16.0414	18.6048	16.3738	19.6217	NaN	NaN
NaN	NaN	NaN	NaN	NaN	NaN	NaN	NaN	NaN	NaN	NaN	NaN	NaN	NaN	NaN	16.1245	NaN	NaN	NaN	NaN	NaN	NaN	NaN	NaN	NaN	NaN	NaN	NaN	NaN	NaN	NaN	NaN	NaN	NaN	NaN	NaN	NaN	NaN	NaN	NaN	NaN	NaN	NaN	NaN	NaN	NaN	NaN	NaN	NaN	NaN
NaN	NaN	NaN	NaN	NaN	NaN	NaN	NaN	NaN	NaN	NaN	NaN	NaN	NaN	NaN	NaN	NaN	NaN	NaN	NaN	NaN	NaN	NaN	NaN	NaN	NaN	NaN	NaN	17.0714	NaN	NaN	NaN	NaN	NaN	NaN	NaN	NaN	NaN	NaN	NaN	NaN	NaN	NaN	NaN	NaN	NaN	NaN	NaN	NaN	NaN
22.5454	22.5207	22.5947	24.121	20.3928	23.4313	22.6214	16.8827	20.8961	26.9745	25.947	22.8736	23.2387	22.9295	23.5487	25.0953	NaN	23.0052	23.5233	21.8642	25.4695	NaN	22.761	22.563	23.8277	23.7398	26.0553	25.5247	20.6898	18.8599	NaN	24.5628	23.0822	26.0768	23.1316	22.396	22.2234	23.042	24.1739	22.9456	24.0696	23.0068	22.0164	20.9667	21.2371	21.0531	21.392	23.859	24.8348	23.4193
15.6433	17.6495	18.0457	17.3112	NaN	NaN	16.7671	16.6259	19.1625	18.8185	18.7293	19.676	19.7346	19.8692	19.0259	17.2895	18.901	NaN	NaN	15.546	15.8656	18.0005	NaN	20.3094	20.0629	20.4475	21.0154	19.31	20.7023	NaN	NaN	NaN	NaN	NaN	17.6292	17.4515	17.8732	NaN	19.3913	NaN	NaN	NaN	18.8034	18.9291	18.8991	18.9641	19.106	19.4738	17.8878	20.7656
16.6413	17.2475	19.6829	19.3319	15.5574	17.398	17.3561	NaN	20.9207	20.2369	20.2598	20.4488	20.5441	20.1035	20.7402	20.4472	NaN	18.6086	19.8104	17.0659	20.5649	NaN	20.1819	21.0979	20.9071	20.6838	20.5614	20.0899	21.7119	20.2774	21.3344	17.5321	16.9381	NaN	19.4381	19.236	19.9341	19.9192	18.7682	19.9204	19.7683	19.3027	NaN	17.5146	17.2785	18.4505	17.2124	18.1659	18.1376	19.0616
16.9293	NaN	NaN	NaN	17.3034	NaN	NaN	NaN	17.7037	18.0405	19.1016	16.9544	17.9823	17.4708	NaN	17.7906	NaN	18.0053	18.0254	NaN	NaN	NaN	NaN	17.1482	NaN	17.169	17.1161	16.1279	NaN	19.5353	NaN	16.3448	NaN	NaN	NaN	15.5738	16.9478	17.3192	NaN	15.7314	16.8281	NaN	16.7593	NaN	NaN	NaN	NaN	17.629	NaN	NaN
22.0151	21.1498	21.7392	21.5645	21.4438	21.3308	21.6969	21.6773	21.6443	21.8756	20.9626	21.4738	21.4852	21.7993	21.8429	21.8254	22.2769	21.5237	21.7612	21.7761	21.7545	20.9967	21.832	21.5995	21.4012	22.0135	21.6626	21.7933	21.9907	21.9467	22.0596	20.9281	21.6947	21.5337	21.8228	21.6151	21.766	21.8813	20.0391	21.3352	21.1224	21.3578	21.9659	21.7833	21.5648	22.0651	21.4327	21.5931	21.5499	21.891
17.7359	NaN	NaN	NaN	NaN	NaN	NaN	NaN	NaN	NaN	18.2424	NaN	NaN	NaN	14.071	NaN	18.0249	NaN	NaN	NaN	NaN	NaN	NaN	NaN	NaN	NaN	NaN	NaN	NaN	NaN	NaN	19.8022	18.7396	NaN	NaN	19.2214	NaN	19.3417	18.7612	NaN	NaN	NaN	NaN	NaN	NaN	NaN	NaN	NaN	NaN	17.8639
22.1535	21.7267	22.1116	21.955	22.0301	22.1333	21.6923	22.0217	21.7779	21.7407	21.7563	21.6984	21.362	21.3005	21.9299	22.1558	21.1011	22.2733	22.1102	22.3696	21.9861	20.275	21.1566	21.5805	21.9739	22.0237	21.4481	21.6763	21.0178	21.1487	20.8362	22.099	21.975	21.8496	21.9524	21.857	21.7911	21.7161	19.884	22.1797	22.8124	22.0219	21.4652	21.5517	21.9553	22.0883	22.5778	22.0195	21.497	22.826
18.7599	18.8817	NaN	15.4581	NaN	NaN	18.7127	14.209	NaN	NaN	NaN	NaN	NaN	15.7261	19.0273	18.0796	NaN	NaN	NaN	17.4154	NaN	NaN	NaN	NaN	NaN	17.9737	NaN	NaN	NaN	NaN	NaN	NaN	NaN	18.8705	NaN	NaN	NaN	NaN	NaN	17.65	NaN	18.901	18.6015	12.0656	18.6824	17.2708	NaN	NaN	NaN	13.3691
20.6613	20.2967	20.4061	20.5351	20.5046	20.5777	21.2659	20.7159	20.1202	20.7365	20.8451	20.6864	20.7605	20.8652	20.2229	20.5626	20.1338	20.5593	19.7207	20.0403	20.5619	20.1173	20.3059	20.6267	20.1659	20.3816	20.7815	20.5131	20.5074	20.6327	20.7089	20.8633	21.1305	20.2562	19.9697	21.0488	19.6548	19.5546	19.1758	20.5291	20.9037	20.2389	20.8573	20.7122	20.2016	20.7423	20.9598	20.5317	20.4433	20.7653
19.3671	17.2831	17.0543	17.1324	17.0709	NaN	NaN	17.507	19.1667	19.2419	19.4761	20.241	20.4489	20.4204	19.3993	20.1767	20.0911	19.0101	19.0905	18.8155	19.116	18.5001	17.5476	19.0638	19.2626	19.1796	19.2901	17.4744	18.3464	19.937	18.4947	19.118	18.4496	18.1188	19.1893	18.9462	20.2985	19.2923	16.1277	NaN	NaN	NaN	17.9326	18.9316	18.3731	18.8049	18.8214	18.9232	17.8375	19.4069
NaN	19.0666	22.2851	21.475	NaN	19.4723	21.4906	NaN	NaN	NaN	NaN	NaN	NaN	NaN	NaN	NaN	NaN	16.5834	NaN	NaN	NaN	NaN	NaN	NaN	NaN	NaN	17.1122	NaN	23.1778	NaN	NaN	NaN	NaN	NaN	21.5297	19.8275	NaN	NaN	NaN	NaN	NaN	NaN	NaN	NaN	NaN	NaN	NaN	NaN	NaN	NaN
NaN	15.3954	NaN	15.7195	15.6739	NaN	16.092	16.4099	14.6365	NaN	NaN	NaN	NaN	NaN	13.3012	NaN	NaN	NaN	NaN	15.7199	15.757	NaN	14.7754	14.1922	NaN	15.2682	NaN	NaN	NaN	16.1433	15.6078	NaN	15.2295	NaN	14.7302	15.6974	15.1621	NaN	NaN	NaN	14.4249	NaN	15.2913	15.4291	15.4123	15.6514	NaN	NaN	NaN	15.0183
18.3795	16.6584	16.9437	17.3555	15.5872	15.7366	15.7012	17.7344	17.8703	19.2549	18.8107	18.5208	18.043	18.8375	17.7029	17.9418	18.2474	17.0971	18.0486	17.1886	17.1618	18.379	16.2583	17.774	17.3668	18.0069	18.5053	18.6898	17.1663	18.2102	17.5176	17.758	18.0911	17.4258	17.6678	17.737	18.4267	17.1502	16.2682	17.8412	17.4335	17.3296	17.6506	18.6282	17.7447	18.4793	17.7451	18.1252	16.917	18.6175
NaN	14.3211	14.3763	14.1038	14.5479	14.291	14.5006	14.5115	NaN	13.4081	NaN	NaN	NaN	NaN	NaN	NaN	NaN	NaN	NaN	NaN	NaN	NaN	NaN	NaN	NaN	NaN	NaN	NaN	NaN	14.4169	NaN	NaN	12.9458	NaN	NaN	NaN	NaN	NaN	NaN	13.1336	13.9333	12.8455	NaN	14.0043	NaN	14.2467	13.7444	NaN	NaN	12.4307
NaN	17.1947	17.4618	16.9889	19.5965	17.7608	17.5426	17.8313	20.041	14.7149	18.2197	17.6485	18.6191	19.0554	17.0232	21.3921	17.4181	19.1962	17.4773	20.7531	21.1452	17.7206	16.8756	18.0532	17.2667	18.1256	NaN	NaN	NaN	17.6683	19.0835	20.0249	19.6223	NaN	16.2946	16.8639	NaN	NaN	NaN	20.8345	17.5414	NaN	17.4898	17.5002	19.6587	20.3011	18.5155	17.7985	17.3316	20.8604
NaN	NaN	NaN	NaN	NaN	16.865	15.1215	18.065	NaN	16.539	NaN	15.7158	17.2359	NaN	16.3776	NaN	NaN	17.4379	NaN	NaN	NaN	NaN	NaN	NaN	NaN	NaN	NaN	NaN	NaN	17.7225	NaN	NaN	NaN	NaN	15.2781	14.9226	NaN	NaN	NaN	18.1363	16.1908	15.4964	NaN	18.3149	15.7476	17.3247	14.4489	15.1277	NaN	16.3882
22.4546	22.0361	22.4254	23.0031	23.1413	23.1094	22.3203	22.9743	22.0009	23.0401	22.3538	22.2085	22.2099	22.2289	22.0891	22.764	21.4906	22.3025	22.7165	22.3304	22.6342	20.5716	21.9912	22.134	22.5698	22.8011	22.5951	22.3062	21.5739	23.3625	22.6619	22.3092	22.4826	22.53	22.4618	22.5363	22.5808	22.5276	20.5609	22.8069	23.0379	22.4197	21.8933	22.2209	22.1559	22.1167	22.743	21.7962	21.7308	21.7405
NaN	18.018	19.1321	18.8138	NaN	16.6429	NaN	NaN	NaN	15.8898	NaN	NaN	NaN	NaN	NaN	NaN	NaN	NaN	NaN	NaN	NaN	NaN	NaN	NaN	NaN	NaN	18.0131	NaN	21.1824	NaN	NaN	NaN	NaN	NaN	21.1658	20.0867	NaN	16.0581	17.3729	NaN	NaN	NaN	NaN	NaN	NaN	NaN	NaN	NaN	NaN	NaN
NaN	NaN	NaN	NaN	NaN	NaN	NaN	NaN	NaN	16.9536	16.8221	15.4201	NaN	NaN	NaN	NaN	NaN	NaN	NaN	NaN	NaN	NaN	NaN	NaN	NaN	NaN	NaN	NaN	16.4196	NaN	NaN	NaN	NaN	NaN	15.0054	NaN	NaN	NaN	NaN	NaN	NaN	NaN	NaN	NaN	NaN	NaN	NaN	NaN	NaN	NaN
NaN	NaN	NaN	NaN	NaN	NaN	NaN	NaN	NaN	NaN	NaN	NaN	NaN	NaN	14.9568	NaN	NaN	NaN	NaN	NaN	NaN	NaN	NaN	14.9238	NaN	NaN	NaN	NaN	NaN	NaN	NaN	NaN	NaN	NaN	NaN	14.5421	NaN	NaN	NaN	NaN	NaN	15.2591	NaN	16.0927	15.8809	15.775	NaN	15.1547	14.999	16.107
19.9634	19.3914	19.5067	19.884	19.9334	20.1081	19.7559	19.7753	19.934	20.2508	19.3676	20.2028	20.1606	19.5723	19.4035	19.9442	NaN	19.5443	19.0167	NaN	19.4114	17.1854	19.1662	19.1707	19.0341	19.5279	19.1766	20.0041	19.6682	19.4894	19.2765	20.0292	19.8103	18.6574	19.0322	18.9405	19.1139	19.005	18.4061	20.0373	19.988	20.0314	20.3372	20.8929	20.2422	20.4034	21.2137	20.5517	19.7702	21.1629
NaN	NaN	NaN	NaN	NaN	NaN	18.1429	NaN	NaN	NaN	NaN	NaN	NaN	NaN	NaN	NaN	NaN	NaN	NaN	NaN	NaN	NaN	NaN	NaN	NaN	NaN	NaN	NaN	NaN	NaN	NaN	NaN	NaN	NaN	18.4707	NaN	NaN	NaN	NaN	NaN	NaN	NaN	NaN	NaN	NaN	NaN	NaN	NaN	NaN	NaN
NaN	NaN	NaN	NaN	NaN	NaN	NaN	NaN	19.076	NaN	NaN	NaN	NaN	NaN	NaN	NaN	NaN	NaN	NaN	NaN	NaN	NaN	NaN	NaN	NaN	NaN	NaN	NaN	NaN	NaN	NaN	NaN	NaN	NaN	NaN	NaN	NaN	NaN	NaN	18.8277	18.7514	18.5169	17.1701	NaN	16.7011	NaN	NaN	NaN	NaN	15.936
NaN	NaN	NaN	16.7259	NaN	NaN	NaN	NaN	16.0451	NaN	NaN	17.1292	18.1568	17.7838	17.4852	15.8701	NaN	NaN	NaN	NaN	NaN	NaN	NaN	NaN	NaN	17.5955	NaN	NaN	NaN	17.1707	15.8525	16.1361	15.8693	NaN	16.8634	16.3781	NaN	17.5097	NaN	17.3138	NaN	14.4025	15.9761	17.6207	17.868	17.4873	18.0589	17.453	NaN	18.6856
19.0396	17.1312	NaN	NaN	16.069	NaN	NaN	NaN	17.8902	19.3138	19.8498	19.4847	18.6164	19.4019	17.7863	19.1265	17.8815	18.6322	17.9359	16.0031	18.4915	16.3373	18.6782	18.6109	18.3134	18.1917	15.3113	18.2413	18.4304	18.1725	16.7908	18.6793	17.8258	16.5629	16.3342	14.6079	18.2825	18.3479	NaN	17.1522	17.6598	17.0547	20.0889	20.2371	20.4306	20.2287	20.4274	19.912	19.0532	20.383
19.013	17.7105	17.5741	19.0633	19.2245	18.9311	18.0173	17.8518	16.9598	NaN	NaN	NaN	17.5253	17.0678	17.2003	17.9587	NaN	NaN	18.2644	17.7721	18.0515	NaN	16.4375	17.6176	NaN	17.2801	NaN	16.9818	NaN	18.9007	17.547	17.19	18.3904	NaN	17.5242	17.1101	18.2436	17.1959	NaN	17.8622	16.9413	17.0189	NaN	NaN	17.6321	NaN	16.7105	NaN	16.9538	17.7529
18.0463	NaN	NaN	NaN	16.7689	17.3126	NaN	NaN	17.8222	17.7053	17.3271	19.2164	19.3771	18.1125	16.8738	NaN	NaN	16.2678	17.2401	NaN	NaN	NaN	NaN	NaN	NaN	NaN	NaN	NaN	17.2726	18.7287	18.3318	NaN	NaN	NaN	18.013	18.4163	18.2783	17.3863	NaN	NaN	17.8602	18.53	17.8231	18.4024	18.4536	18.7399	17.37	NaN	16.6411	NaN
NaN	NaN	NaN	16.6355	NaN	NaN	NaN	NaN	NaN	NaN	NaN	NaN	NaN	NaN	NaN	NaN	NaN	NaN	NaN	NaN	NaN	NaN	NaN	NaN	NaN	NaN	NaN	NaN	NaN	NaN	NaN	NaN	NaN	NaN	14.7162	NaN	NaN	NaN	NaN	NaN	NaN	NaN	NaN	19.7315	16.8398	18.3979	18.7949	18.1664	16.9973	18.6792
14.084	16.9122	18.2433	18.5228	18.9096	18.318	18.2316	18.7571	NaN	17.4051	NaN	16.8334	17.8887	17.8699	14.0712	NaN	NaN	17.8004	NaN	NaN	NaN	NaN	NaN	17.3007	17.8352	17.7192	NaN	NaN	NaN	17.3476	17.6646	18.6556	17.5601	NaN	17.3226	17.5159	14.5113	NaN	NaN	17.6355	17.4178	18.0403	NaN	NaN	14.4062	17.3314	16.2779	NaN	NaN	NaN
18.059	18.7697	18.7209	18.6281	18.5131	17.665	18.0698	18.7284	17.7918	NaN	NaN	18.5713	18.1181	19.1352	19.3169	17.2524	NaN	16.506	17.4959	NaN	NaN	NaN	16.1992	NaN	NaN	18.7779	NaN	17.3742	NaN	17.8401	16.9677	NaN	NaN	NaN	18.2809	17.622	17.9724	19.3524	NaN	16.7438	15.7704	18.4653	17.531	19.0786	20.997	19.2575	18.7968	17.2504	18.2467	18.9235
19.3277	20.0615	21.048	21.1259	20.7462	21.1759	20.9933	20.7409	NaN	NaN	NaN	NaN	NaN	NaN	15.0904	NaN	20.3007	18.4061	19.0345	20.7547	NaN	19.0639	NaN	16.0213	NaN	17.4225	NaN	20.7896	NaN	15.7987	NaN	NaN	NaN	NaN	18.5972	19.2685	19.0454	19.3533	18.56	NaN	NaN	NaN	NaN	NaN	NaN	NaN	NaN	NaN	NaN	NaN
19.6735	19.7549	19.9006	20.1967	20.4517	20.6532	20.6632	20.9208	19.9407	20.4608	20.2326	20.483	20.7334	20.4009	19.3888	19.774	20.0888	20.252	19.8055	18.9581	19.8543	19.042	18.8632	19.4388	20.2124	19.9157	20.02	19.2493	19.8021	21.0126	20.5481	19.7393	20.072	19.0806	19.7121	19.8828	19.934	19.7367	NaN	20.5231	21.0122	20.5878	20.0133	20.5134	20.028	20.0706	20.6515	19.8553	19.3911	19.8994
NaN	NaN	NaN	NaN	NaN	NaN	NaN	NaN	NaN	NaN	NaN	NaN	NaN	NaN	16.7413	NaN	NaN	NaN	NaN	NaN	NaN	NaN	NaN	NaN	NaN	NaN	NaN	NaN	NaN	NaN	NaN	NaN	NaN	NaN	NaN	NaN	NaN	NaN	NaN	NaN	NaN	NaN	NaN	NaN	13.2179	NaN	NaN	NaN	NaN	NaN
18.3538	18.1337	18.3473	18.4754	18.3659	18.2697	18.8694	18.3587	18.3644	19.0099	18.6425	19.3366	19.1327	19.4888	19.449	19.5336	16.5464	18.9721	19.4749	17.9427	19.2418	17.0724	19.084	18.94	18.6367	19.0662	17.5833	18.8891	17.716	19.1041	18.797	19.9621	19.0983	17.8913	18.8501	18.7757	19.3175	19.6035	16.1994	19.5304	19.5673	19.7043	18.8692	18.8735	19.1002	18.9681	18.4068	17.7826	17.7721	18.0632
NaN	16.1864	15.5111	16.5038	NaN	NaN	16.9909	NaN	16.9664	19.4394	19.1428	19.9707	20.3257	20.6602	19.9848	17.1208	NaN	NaN	NaN	19.041	17.8937	NaN	NaN	16.1789	NaN	17.7085	NaN	18.3446	NaN	20.2978	20.2654	18.2151	16.7774	NaN	19.1026	18.3413	NaN	19.3699	15.576	18.512	18.5441	17.9365	18.1483	19.2629	19.6001	19.107	19.3972	NaN	18.0073	17.4897
NaN	18.6345	18.2077	NaN	NaN	NaN	NaN	NaN	NaN	NaN	NaN	17.2397	16.9514	16.7226	NaN	NaN	19.711	NaN	NaN	NaN	NaN	19.2942	18.1846	NaN	NaN	NaN	18.11	NaN	NaN	17.2634	NaN	NaN	18.1712	17.5843	NaN	NaN	NaN	NaN	NaN	18.0879	NaN	NaN	NaN	NaN	16.3608	16.9575	NaN	NaN	NaN	NaN
18.6462	19.8145	19.7444	18.2666	19.3522	18.093	20.3156	19.9042	20.8481	21.6501	19.665	19.6124	19.2524	19.4539	20.0614	17.2382	18.8609	18.6624	18.721	18.5121	17.2653	18.2165	21.7386	21.8375	21.4987	20.3351	19.3337	18.1798	19.1753	21.3017	20.6469	19.602	18.3206	19.218	18.5197	20.398	20.0974	19.3519	17.9185	21.1418	18.337	19.0009	18.3749	19.0457	20.0503	19.9721	18.1864	18.5566	19.8882	21.4095
21.0928	19.3068	20.0352	19.9526	19.1245	19.7021	20.2601	19.3437	21.6774	20.9614	20.0392	20.2352	19.9971	19.6688	20.7078	21.7136	20.6451	20.5131	19.7994	20.7724	21.5746	19.478	20.7033	20.7859	20.4993	19.5045	19.8782	20.7612	20.119	20.1016	20.0886	20.3253	20.8489	20.0373	21.1138	21.1478	21.1444	21.0813	20.532	20.3204	19.7461	20.166	20.7811	20.3491	20.5929	20.5681	20.7438	20.5104	20.1987	20.5813
18.6044	19.9928	19.9815	20.77	20.5307	20.4779	20.4638	20.2013	19.2488	NaN	NaN	20.2249	18.3289	18.7797	19.8632	18.8792	NaN	17.0349	NaN	17.8698	18.6367	18.2526	19.304	18.3695	NaN	18.0765	NaN	NaN	NaN	20.2016	19.4087	18.7593	19.2546	17.7617	17.7377	18.7135	NaN	17.2592	NaN	19.7416	18.9506	18.9411	17.3175	18.5802	18.5805	18.3035	18.4488	18.8263	19.7362	19.1602
NaN	NaN	NaN	NaN	NaN	NaN	NaN	NaN	NaN	NaN	NaN	NaN	NaN	NaN	NaN	NaN	NaN	NaN	NaN	NaN	NaN	NaN	NaN	NaN	NaN	NaN	NaN	NaN	NaN	NaN	NaN	NaN	NaN	NaN	NaN	NaN	NaN	NaN	NaN	NaN	NaN	NaN	NaN	NaN	NaN	16.2193	NaN	NaN	NaN	NaN
24.1906	22.8964	23.2854	24.5991	24.0714	24.2126	23.1618	23.8903	25.1404	21.8519	22.1287	23.6326	23.8806	23.4186	22.8236	23.2278	23.0772	24.1771	24.3257	22.8561	24.146	22.5118	24.1861	23.7557	24.8592	23.8925	24.0201	23.6273	22.9419	23.1207	24.0128	23.7504	24.4571	22.3176	23.6799	23.1269	24.6556	23.1475	21.7029	23.8627	24.3761	24.1271	23.9523	22.8238	23.5618	23.5486	24.4768	23.8372	23.4656	24.5772
24.2098	22.789	23.6904	23.6405	24.2212	24.2893	23.7438	24.1077	24.1718	22.7255	22.9641	23.7339	24.1104	23.7141	23.7944	22.733	22.89	23.9214	24.1616	22.8587	22.8231	21.0987	23.4557	23.6619	24.2591	23.1109	23.8249	23.8057	23.551	23.7283	23.8156	24.2522	23.9829	22.7369	23.0371	22.9866	23.599	23.8661	21.9413	24.1264	24.7069	24.5936	23.9618	23.9591	23.8184	23.8432	24.0818	23.6848	23.6395	23.6829
21.4407	19.6074	20.5985	20.6799	20.4427	20.9551	21.4671	21.4166	21.4052	21.8194	20.5885	21.1651	21.3175	21.8044	20.977	21.416	22.167	21.3201	21.2659	21.8637	21.9115	22.0328	20.9003	20.7821	20.7662	20.8578	21.6429	21.5485	20.3709	21.2908	21.3116	21.1522	21.7795	19.283	20.5247	19.8734	20.8358	20.6672	18.6032	21.4558	22.2872	22.078	21.6779	21.512	21.3002	21.7186	21.9879	20.9422	21.9444	21.3229
22.2293	21.1614	21.7	20.6078	21.3446	20.2592	19.7664	19.0409	18.8008	22.223	22.3065	21.7199	20.584	21.0175	19.8208	21.1225	20.7948	21.4132	22.2685	NaN	21.394	18.8307	20.9918	22.3313	22.0097	20.9706	21.2888	20.1336	23.0843	22.2173	22.0758	23.0382	22.261	22.6364	20.8012	20.8039	20.387	21.2524	21.8684	19.3737	18.1969	17.6463	18.0115	18.0698	NaN	18.5869	NaN	22.188	20.9153	17.1478
19.5086	19.9114	20.286	20.6658	20.6517	19.8652	20.1524	20.4933	20.2877	18.2423	19.7633	20.4299	20.6697	20.9933	19.4985	20.4119	20.5696	16.1179	16.8251	19.5755	20.3751	19.7739	19.2888	21.7688	21.3876	20.157	20.5046	22.8695	20.5111	20.02	20.0821	20.1579	20.0926	20.8762	19.8856	20.1868	18.653	17.9191	21.1492	20.0125	19.7455	19.3492	17.1637	19.5411	19.2986	19.8224	17.6352	17.5266	19.9714	19.208
15.9406	15.7014	16.6215	16.6621	14.904	NaN	16.3819	16.5149	15.4453	17.1689	NaN	16.9655	16.9165	17.0331	17.25	16.1782	16.4191	NaN	NaN	NaN	16.1169	NaN	17.6055	16.4354	NaN	NaN	NaN	NaN	NaN	16.5543	16.1871	15.9784	17.668	NaN	NaN	15.9295	NaN	NaN	NaN	16.9882	15.7573	16.6118	NaN	15.2884	15.234	15.4611	NaN	15.6516	NaN	NaN
24.9747	24.2335	25.0042	24.2704	24.4846	23.812	24.2288	23.5897	24.7498	25.9114	25.6595	25.0919	24.4322	24.5488	23.5228	26.1285	27.1646	24.6015	24.5138	25.9797	26.5848	26.476	24.5154	26.1058	26.5526	26.1212	26.6751	24.5817	26.7167	24.3937	25.4605	25.9222	25.1053	27.479	24.5718	24.7333	25.1721	25.4101	25.031	22.963	23.6798	23.5797	26.5076	25.7591	26.4048	26.6213	26.9373	26.913	25.9583	26.3243
24.5017	23.3333	23.4583	23.0523	23.1019	22.9402	22.7793	22.5486	23.8662	24.2418	24.1001	23.494	22.5428	22.7496	23.8632	24.4653	24.3216	24.7591	24.7623	24.578	24.6484	22.6301	24.3384	23.9535	24.4163	23.6966	24.4461	23.5959	24.5855	22.63	22.4703	23.4725	23.587	24.4913	24.7368	24.7206	25.0876	24.9307	23.7381	23.0405	22.3122	22.5372	24.1591	24.231	24.2824	23.8879	23.8323	23.7296	23.684	24.6966
25.745	25.6047	25.8049	24.7913	24.4457	24.2432	24.4386	24.6396	26.3872	25.1128	25.6915	25.3671	24.9274	25.0859	26.1576	25.6839	26.6022	26.7734	26.6055	25.7977	25.8842	25.2707	26.6001	26.185	25.922	25.3831	25.9664	25.2044	27.3962	25.4193	26.122	26.8527	26.0409	26.998	25.552	25.7111	25.9811	26.0054	25.1648	24.988	25.0262	24.7647	26.0864	25.116	25.9067	25.3804	26.1233	25.9841	25.5042	24.9713
20.8014	18.4697	19.14	18.5198	17.3728	20.1296	NaN	18.2654	23.1238	25.7144	24.9685	23.1901	19.7681	18.7745	20.1868	19.4392	17.8647	17.1344	18.3052	17.1501	19.4112	17.8235	19.4426	19.9736	21.6427	22.1913	24.5013	20.5341	20.4474	18.2249	17.5191	20.8065	19.8942	21.9505	20.5735	20.8805	23.7392	23.9791	23.0025	19.1056	20.0053	19.4041	17.733	18.5975	18.1138	19.6523	19.727	19.474	19.3124	18.7604
24.1788	23.4293	23.0197	23.3278	23.145	23.528	23.2091	23.5438	25.3383	23.2975	23.7802	23.1234	22.6094	22.7902	23.6349	23.6212	25.5272	24.301	24.4134	24.935	23.6309	24.016	24.171	23.5736	23.432	23.6115	24.3042	22.8724	24.9056	22.7111	23.0386	24.5382	24.3186	22.9597	23.4229	23.0551	24.0841	24.1931	22.8245	24.4541	24.1324	24.3787	24.5554	24.4793	24.2739	24.7748	24.5484	24.4401	24.0626	24.4927
28.0969	26.192	27.3591	25.4928	25.9617	26.1267	26.0274	25.9755	27.2638	27.6564	27.8204	27.4137	26.8836	27.0389	27.1648	27.7125	27.944	27.5935	27.8148	26.9455	27.3302	26.8763	27.1594	27.4264	27.3055	26.6868	27.8913	27.4337	28.6636	27.2232	27.0235	26.972	26.7179	27.9903	26.6815	27.1273	27.3065	27.6515	25.9432	25.2847	26.5763	25.7822	26.5089	26.1105	26.1978	26.8413	27.1053	27.3051	27.2991	26.9035
26.9741	25.8189	26.4602	25.726	25.922	26.1666	25.5715	26.1848	26.6032	27.1975	27.4785	26.2565	26.0652	25.8164	25.9266	26.8622	26.367	26.3003	26.7073	25.6401	26.8569	25.2347	26.8803	27.1141	27.5105	25.7703	26.7774	26.2907	27.5383	25.9816	26.1782	26.8847	26.9553	27.2121	26.5446	26.4605	26.4451	26.6519	26.2016	26.7341	26.4835	26.5639	25.8601	25.8005	25.756	26.0073	26.0812	25.9937	25.2472	25.9032
24.2913	23.86	23.3328	23.3869	23.6163	22.5472	23.0459	21.6224	25.0579	23.7967	24.3447	23.0574	22.93	23.2869	24.3752	26.6198	26.5321	23.9012	24.8338	23.9141	26.0309	24.6579	25.1699	23.8852	24.9996	23.7988	25.855	24.1146	25.9134	21.8979	22.9345	24.6278	26.3141	25.9092	24.319	23.575	24.331	24.3595	24.6866	25.2078	23.0822	23.0061	24.7427	24.2631	24.0174	23.3281	23.4386	23.8632	23.6607	25.1534
NaN	NaN	NaN	NaN	NaN	NaN	NaN	NaN	NaN	NaN	NaN	NaN	NaN	NaN	NaN	NaN	NaN	NaN	NaN	NaN	NaN	NaN	NaN	NaN	NaN	NaN	NaN	NaN	17.1925	NaN	NaN	NaN	NaN	NaN	14.2008	NaN	NaN	NaN	NaN	NaN	NaN	NaN	NaN	NaN	NaN	NaN	NaN	NaN	NaN	NaN
NaN	NaN	NaN	NaN	NaN	NaN	NaN	NaN	NaN	NaN	NaN	NaN	NaN	NaN	NaN	NaN	NaN	NaN	NaN	NaN	NaN	NaN	NaN	NaN	NaN	NaN	NaN	NaN	15.0752	NaN	NaN	NaN	NaN	NaN	NaN	NaN	NaN	NaN	NaN	NaN	NaN	NaN	NaN	NaN	NaN	NaN	NaN	NaN	NaN	NaN
16.3935	15.5685	NaN	NaN	NaN	NaN	16.7321	NaN	NaN	NaN	NaN	NaN	NaN	NaN	17.4277	17.9738	NaN	NaN	NaN	NaN	17.8884	NaN	17.8869	NaN	NaN	NaN	17.4104	NaN	NaN	NaN	16.1104	17.6624	16.9269	NaN	NaN	NaN	NaN	17.1483	16.0791	18.3058	NaN	NaN	NaN	NaN	NaN	NaN	NaN	NaN	NaN	NaN
19.4546	20.1599	21.0573	22.6731	19.027	18.5068	NaN	17.8335	22.2968	NaN	NaN	19.0314	19.9067	19.3522	22.2802	19.6271	21.8724	18.7452	19.0398	20.1794	21.9878	20.0833	19.4218	17.6434	17.2156	18.2256	19.3321	15.7658	22.6229	19.5981	17.4523	18.2307	16.9793	21.5061	20.8319	21.0549	23.0502	22.1611	21.464	17.5823	20.6862	19.6256	20.0862	19.9908	18.9292	20.1795	19.7031	21.4098	20.1359	18.2953
NaN	NaN	NaN	NaN	NaN	NaN	NaN	NaN	15.9264	NaN	NaN	NaN	NaN	NaN	18.018	NaN	NaN	NaN	NaN	NaN	NaN	NaN	18.6834	NaN	NaN	NaN	NaN	16.5891	15.8005	NaN	NaN	NaN	16.5819	16.2276	NaN	NaN	NaN	NaN	NaN	NaN	NaN	NaN	NaN	NaN	NaN	NaN	NaN	NaN	NaN	NaN
NaN	15.8856	NaN	NaN	NaN	NaN	17.823	NaN	NaN	NaN	NaN	NaN	NaN	17.6015	NaN	NaN	NaN	NaN	NaN	NaN	NaN	NaN	NaN	15.9802	NaN	NaN	NaN	15.1695	NaN	NaN	17.0857	17.2361	16.9696	NaN	NaN	NaN	NaN	NaN	NaN	17.1111	17.5358	16.3778	NaN	NaN	NaN	NaN	NaN	NaN	NaN	NaN
21.9266	20.9608	21.6954	21.5599	21.392	21.6168	20.8941	21.3094	22.0986	22.4797	21.6613	22.5052	22.5352	22.2871	21.9896	22.3492	21.8761	22.3319	21.8632	21.9017	21.9245	21.2766	21.3737	21.8578	22.0988	22.035	22.1614	21.7813	21.9818	22.611	22.0642	21.1164	21.939	22.1965	22.4495	22.5496	22.404	22.1348	20.6494	21.3823	21.5924	21.2059	22.0031	22.3997	22.0737	22.1751	22.4069	22.2593	22.2681	22.4764
22.6859	22.2106	22.8175	22.5011	22.8497	22.8775	22.5313	22.597	22.422	22.9806	22.3915	22.8236	22.6797	22.5763	22.4655	23.1256	22.8492	22.6786	22.8649	22.9336	23.0608	21.9344	22.7969	22.576	23.1264	22.2877	22.3832	22.6767	23.1469	23.1202	23.3582	22.4448	22.7594	22.3749	22.6452	23.2385	22.9685	22.7409	21.8031	21.932	22.0581	22.2405	22.2998	22.5928	22.5286	22.4598	22.6751	22.471	22.3427	22.9415
17.7387	18.3659	18.2668	18.4103	18.7177	18.1197	NaN	17.3053	19.1137	18.3842	16.2186	20.0944	19.8674	20.3756	18.3655	18.7244	17.8837	17.3383	18.3079	17.2873	18.1557	17.6975	18.5899	18.1122	18.366	20.0789	17.3773	18.5883	17.888	19.9097	18.8929	NaN	18.0075	17.2153	18.8491	19.2338	18.9632	18.7919	16.4036	18.9059	17.384	17.7414	19.7536	20.419	20.0853	20.0724	19.2628	19.0243	19.4331	19.4282
22.1279	21.8657	21.3699	22.0629	21.9506	21.4601	22.2992	22.2652	21.4747	21.8351	19.886	22.3212	22.5137	22.3752	21.7326	22.7776	22.4071	22.225	22.0976	19.9845	22.1319	20.9603	21.7941	21.7801	22.4347	22.2992	22.3303	21.8141	21.7222	23.1614	22.5579	21.3447	21.9585	21.9751	22.6063	22.2296	22.4862	22.0563	20.5941	21.779	21.6752	21.4013	20.9732	22.588	22.3993	22.2346	22.2196	22.184	21.7788	22.616
NaN	NaN	NaN	NaN	NaN	NaN	NaN	NaN	17.7647	NaN	NaN	NaN	NaN	NaN	NaN	NaN	NaN	NaN	NaN	NaN	NaN	NaN	NaN	NaN	NaN	NaN	NaN	NaN	NaN	NaN	NaN	NaN	NaN	NaN	NaN	NaN	19.9796	19.4225	NaN	NaN	NaN	NaN	15.3998	NaN	NaN	NaN	NaN	NaN	NaN	NaN
22.7068	22.156	22.3537	22.2747	22.2629	22.3237	23.2051	22.9193	22.2984	21.92	21.187	22.6136	22.3542	22.1875	22.5544	22.5074	22.6623	21.9685	22.1968	21.4778	22.5022	21.2812	21.8418	22.395	22.7111	22.8289	22.3442	21.084	22.1171	23.3185	23.1493	21.1987	22.1388	22.0793	22.5701	22.3708	23.001	22.7743	20.3304	21.6686	21.2364	21.6416	21.5661	22.2436	22.4275	22.0914	22.2659	20.062	18.0731	22.0113
NaN	NaN	NaN	NaN	NaN	NaN	NaN	NaN	NaN	NaN	NaN	NaN	NaN	NaN	NaN	NaN	NaN	NaN	NaN	NaN	NaN	NaN	NaN	NaN	NaN	NaN	NaN	NaN	NaN	NaN	NaN	NaN	NaN	NaN	NaN	NaN	NaN	NaN	NaN	NaN	NaN	NaN	NaN	18.3954	NaN	NaN	NaN	NaN	NaN	NaN
21.8379	21.1355	21.7912	20.994	19.9741	20.387	20.8242	20.9494	21.6431	21.886	21.9684	21.5136	21.5377	21.2389	21.5934	21.3838	21.5901	22.0763	21.8327	21.5379	21.9088	20.2774	20.6088	21.467	21.6501	21.1178	20.7382	20.9656	21.476	21.7371	21.1818	21.6927	21.6411	20.3931	21.1585	21.0458	21.2329	21.1055	19.8592	19.8975	20.7739	20.2586	22.1933	22.1393	22.0469	21.8768	21.9968	22.4197	22.3963	22.0377
NaN	NaN	NaN	NaN	NaN	NaN	NaN	NaN	18.3742	17.4496	NaN	17.4867	18.5289	17.8962	19.763	NaN	NaN	NaN	NaN	NaN	NaN	NaN	NaN	15.7797	18.5049	17.8998	NaN	NaN	NaN	19.2383	18.3051	NaN	NaN	15.0454	15.9013	14.2119	18.3424	17.3747	NaN	NaN	NaN	NaN	NaN	18.1075	17.2737	17.5625	17.988	NaN	NaN	17.3525
22.9432	22.4636	23.3833	23.4685	23.2703	22.7256	23.1263	23.2156	22.9253	22.9642	22.997	22.9117	22.6388	22.7645	23.1576	23.2401	23.365	23.0111	22.8994	22.7719	23.3597	21.9681	22.9358	23.5579	23.0208	23.2153	23.212	22.8493	23.3518	23.6839	23.2892	22.89	23.0774	23.9891	23.0344	23.2671	23.3469	22.8918	22.3588	22.8133	22.3587	22.589	22.818	22.9746	22.926	22.8163	22.6152	22.6644	23.185	22.4435
22.584	22.8765	22.715	22.6336	22.891	22.3282	21.9281	22.1211	22.9558	23.5526	22.32	23.3448	22.7374	22.6559	23.1841	23.1877	22.4982	22.4759	22.4728	23.0993	23.6353	21.4423	23.2963	22.5741	23.0247	23.6931	22.7119	23.1928	22.9989	23.6937	23.4679	22.2315	22.4839	22.9293	23.7982	23.7534	23.5491	22.7074	20.9744	24.1164	22.4928	23.2805	23.7553	24.0565	24.3454	23.889	23.0721	23.339	23.8526	24.7892
23.0657	22.778	23.6387	23.3649	22.9955	23.0984	22.7634	22.8615	23.4346	23.5276	23.332	23.6674	22.9491	23.3383	23.4943	23.3158	23.3119	23.5525	23.2903	23.6693	23.5326	22.4377	23.4139	23.4803	23.4235	23.3542	23.9018	23.5474	23.7125	23.5185	23.5058	23.5422	23.4197	23.5575	23.5478	23.7286	23.4943	23.1852	22.0666	23.3743	22.8009	23.1681	23.3552	23.7464	23.4047	23.7981	23.0905	23.7381	23.7974	23.6611
NaN	NaN	NaN	NaN	NaN	NaN	NaN	NaN	NaN	NaN	NaN	NaN	NaN	NaN	NaN	NaN	NaN	NaN	NaN	NaN	NaN	NaN	NaN	NaN	NaN	NaN	NaN	NaN	NaN	NaN	NaN	NaN	NaN	NaN	NaN	NaN	NaN	NaN	NaN	NaN	NaN	NaN	NaN	NaN	NaN	NaN	NaN	NaN	NaN	NaN
22.9371	23.3764	23.0872	22.8581	23.3156	22.3665	23.5111	22.3315	22.9105	23.5376	22.149	23.6299	22.8908	22.5304	23.6673	23.3206	23.0235	22.4529	22.29	22.7703	23.6157	22.3443	24.2039	22.7353	23.0332	23.7523	21.9564	23.5714	24.0281	23.8182	23.331	22.7467	22.6615	23.4444	23.6036	23.9405	23.4921	23.0804	21.8383	23.6509	21.8553	23.1746	23.4234	23.6362	24.0312	23.5843	22.885	23.335	23.5437	24.1314
21.6912	21.7856	21.1368	20.9725	21.857	21.119	21.1251	21.3805	20.408	22.6034	21.3251	20.5689	20.8402	21.5534	22.4549	22.1417	21.8099	21.2392	21.7002	20.6196	22.0872	20.7281	22.537	22.5415	22.4131	22.4038	22.0638	22.4966	22.4941	22.4218	22.4493	22.4471	22.0214	22.2657	21.1088	22.6388	22.3551	22.2142	21.2262	21.805	21.2537	22.0007	21.4366	22.7971	22.7122	22.8362	21.2044	21.4328	21.0275	22.2121
21.7577	21.0929	21.8076	21.8179	21.556	21.1179	21.9199	21.3995	22.3118	21.9901	21.6959	21.6693	21.6044	21.4125	22.1146	21.5973	20.9056	22.1046	22.059	21.6755	22.1027	20.7841	21.2154	22.3057	21.5238	21.9903	21.3063	20.9135	22.0824	20.7498	21.4333	21.6736	21.2782	21.3534	21.4858	21.9494	22.3225	21.9517	21.0748	21.5155	22.1924	21.9773	20.8927	20.9014	21.1065	19.8758	19.8155	22.0122	21.4233	19.6809
NaN	17.6483	18.0235	NaN	17.973	17.8817	18.4147	18.2125	NaN	18.227	19.8128	NaN	17.7338	NaN	17.3938	16.9188	NaN	NaN	NaN	18.3128	NaN	18.2944	NaN	18.0228	18.9381	19.5776	18.9591	19.0159	18.0569	19.4549	18.2484	20.4545	20.498	18.5172	NaN	NaN	NaN	NaN	NaN	NaN	NaN	NaN	NaN	17.6964	18.9834	18.7221	18.4507	NaN	NaN	NaN
21.8374	21.0862	21.6286	21.5897	21.6875	21.6741	21.8605	21.9149	21.5759	22.027	21.3749	21.8521	21.9894	21.6991	22.0969	21.8481	21.8102	22.1382	22.002	21.5906	21.9692	20.6006	21.7616	21.2028	21.6252	21.5673	22.036	21.7478	22.3747	21.5741	21.4546	21.629	21.7813	21.7399	21.8252	22.0727	21.6352	21.8007	20.257	21.594	21.6751	21.4402	21.4829	21.6089	21.5214	21.2397	21.8445	22.0485	21.9629	21.9344
20.9466	20.2308	20.8816	20.7745	20.8479	20.6643	20.9923	20.8541	21.0036	21.7255	21.3623	20.6647	20.5711	20.1508	21.2469	21.5465	21.435	21.503	21.4386	21.1153	21.6289	20.7955	21.3171	20.6617	21.006	20.9448	20.8984	20.4304	21.6415	20.7837	20.4067	21.1411	21.1169	20.5763	21.0032	21.2949	20.9754	21.0353	19.8535	20.7592	20.5627	20.6311	19.8238	20.2516	19.9941	19.5926	19.751	20.4712	19.9182	19.8555
20.4367	22.7781	21.9271	22.4732	22.6825	21.0996	19.266	21.5218	22.1848	20.4681	18.522	21.9126	21.7002	21.6998	21.9375	21.4225	18.1978	19.0588	19.4517	18.5206	18.9422	17.1753	21.2205	15.0401	18.348	23.6975	20.2352	18.9432	19.8865	21.2442	21.6938	23.023	21.3153	18.7271	22.7821	21.7276	22.8923	21.5468	NaN	23.4548	NaN	23.2489	NaN	21.6453	18.1521	17.7495	17.9305	17.7936	16.8165	17.2197
21.9045	21.7854	21.6935	21.441	21.1753	21.4449	19.282	21.1323	22.505	21.6522	21.0457	21.4374	21.3956	20.8623	22.9419	21.1251	22.1787	22.5315	22.6439	21.5791	21.2852	19.9881	21.0215	21.6113	21.1533	21.9465	21.6735	20.982	21.9937	20.8124	20.4928	21.7954	21.8574	21.8506	21.6789	21.8977	21.9908	22.0131	19.6512	21.3887	21.8687	21.4218	21.8306	21.7905	21.875	21.6381	22.4925	22.4397	22.1696	22.4788
18.9285	17.9896	19.7659	19.8335	19.998	19.7296	18.688	19.8546	NaN	18.9356	19.718	19.3733	20.0384	19.6857	16.2051	19.7874	19.5409	NaN	NaN	19.6557	19.4353	18.2853	20.5085	19.9222	18.6745	19.4948	19.5495	NaN	21.7312	19.5665	19.2676	19.3052	20.6036	NaN	19.7667	19.2609	18.7246	19.4898	18.9199	17.4935	19.7814	19.0661	16.6682	16.4118	16.5972	NaN	NaN	NaN	NaN	NaN
16.8853	16.5486	16.1257	17.209	15.7836	NaN	16.6574	16.3445	NaN	17.9496	15.759	17.8994	17.5196	17.5346	15.8645	17.7358	NaN	15.7896	14.0506	16.3648	16.6677	NaN	16.806	17.3887	18.2216	15.3757	14.8746	12.303	NaN	17.8029	15.6163	15.2326	16.1345	NaN	17.2375	18.3538	14.3488	15.1098	NaN	16.4193	15.5275	14.8703	14.6574	18.2937	17.7971	18.0948	17.0009	17.2204	17.5174	18.286
18.1182	19.5504	18.9251	19.8667	19.4328	16.314	17.283	20.0341	19.8013	20.8256	20.8517	20.5865	20.5868	20.663	20.6031	20.8467	18.1561	20.4153	20.2771	17.834	21.0436	20.6998	20.163	20.6108	20.7548	20.0827	18.6793	16.8305	21.714	20.6485	20.1529	20.7422	20.9686	NaN	20.3048	20.066	20.1279	18.2546	20.7814	19.8371	20.2472	18.6	20.3563	20.5746	20.2665	20.7052	20.8245	17.4957	17.3375	20.1832
19.457	18.6803	19.2451	19.3293	19.2202	18.6975	19.7219	19.6331	18.3924	18.8563	19.6245	18.0285	19.1095	18.6829	19.4148	18.8984	17.5614	18.7818	18.9846	16.727	19.9552	18.8406	19.2815	19.449	19.729	19.3741	19.0091	18.8261	19.0204	19.2722	19.5242	19.9455	19.6908	NaN	19.4501	19.0495	19.3723	19.0853	18.8421	18.5612	18.9857	19.714	19.7021	19.5083	19.7515	19.2849	19.6311	18.6429	18.1104	19.4779
14.6788	14.994	16.0159	16.084	15.9649	15.5057	16.1384	16.5562	14.1819	17.6382	18.0341	17.1126	16.9304	16.6912	16.6255	16.9455	16.2449	16.6183	16.511	16.8573	15.8108	14.7104	16.0592	16.453	16.7784	15.4726	NaN	17.1291	14.3325	16.9334	15.2381	16.5695	NaN	NaN	16.8599	17.3536	16.3457	17.0619	NaN	NaN	15.4701	14.032	15.0889	17.1885	16.2127	16.8148	17.1717	17.1866	16.2409	16.6374
16.9264	15.7802	15.8577	17.0615	17.0126	16.1262	17.2594	16.8867	16.2349	15.9794	16.3375	20.3171	18.6812	17.7836	15.5371	16.0046	15.3919	16.5901	16.9933	17.4134	16.1021	15.6844	16.0622	16.2117	15.5539	17.0276	17.4308	15.9834	NaN	16.4556	15.1562	15.365	15.0717	16.04	16.5544	20.6182	17.2015	17.4329	NaN	19.6941	15.2966	15.3797	17.0097	16.7857	18.2845	18.7992	16.0816	17.3943	17.4674	21.1184
17.9245	16.9994	17.491	18.4701	17.2151	17.9883	17.9648	18.2457	16.2471	18.492	18.4124	17.7047	18.4821	17.793	17.2047	17.2998	18.4649	18.802	18.102	17.4989	17.7042	18.6151	16.5761	16.955	18.2206	17.1932	16.6537	17.4156	18.0262	18.0257	17.2586	18.4913	17.6334	NaN	17.9641	18.3314	17.7269	18.2325	18.1544	17.3927	17.1902	17.257	18.0506	18.6438	17.3026	17.59	18.0884	17.6664	17.8748	17.9304
17.3317	NaN	16.8447	NaN	NaN	NaN	17.9959	NaN	15.3661	NaN	NaN	17.5656	17.8449	17.8665	17.7202	16.2678	NaN	17.8028	17.8435	17.9546	NaN	NaN	NaN	NaN	15.0788	16.2302	NaN	17.9905	NaN	16.634	NaN	17.5178	NaN	NaN	NaN	17.1225	15.7733	NaN	NaN	NaN	19.0648	NaN	NaN	17.9715	NaN	18.3873	17.2362	17.668	17.0446	18.4252
18.4683	18.2483	18.2103	18.7956	19.2527	17.9283	17.4428	17.734	19.2287	17.0425	NaN	19.6909	19.2782	19.6688	18.3853	18.6064	NaN	17.7656	18.6518	18.6574	18.5706	NaN	18.3943	18.8452	17.3537	19.327	16.175	18.5205	17.8228	18.295	17.6521	18.642	17.5825	15.571	19.4727	19.0438	19.7545	19.2974	15.6062	18.2002	16.811	18.1938	19.4484	18.8551	19.5948	18.738	18.2419	19.1385	18.5471	19.7537
17.5111	18.7355	18.4217	18.1656	18.5258	18.3593	17.8755	18.4063	19.3472	21.1341	20.6909	19.3079	19.2069	20.0299	18.7712	19.7735	18.9161	18.9954	17.9428	19.6702	19.1951	17.6521	18.749	17.9515	18.839	18.7175	18.5577	18.9782	17.0498	19.4981	18.4687	20.073	18.9515	16.4717	19.1497	18.8587	19.7292	19.5417	17.8053	18.7984	17.2759	18.8009	18.1215	18.4942	18.7962	18.1657	18.0431	17.4905	17.0312	19.2831
NaN	NaN	NaN	NaN	NaN	NaN	NaN	NaN	NaN	NaN	NaN	NaN	NaN	NaN	NaN	NaN	NaN	NaN	NaN	NaN	NaN	NaN	NaN	NaN	NaN	NaN	NaN	NaN	NaN	NaN	NaN	NaN	NaN	NaN	NaN	NaN	NaN	NaN	NaN	17.1315	NaN	NaN	NaN	NaN	NaN	NaN	NaN	NaN	NaN	16.8235
18.4888	16.9571	17.9426	18.8681	18.3648	18.6449	18.4326	18.2559	17.8355	18.909	17.9147	18.2424	18.9326	18.6327	18.893	18.6973	17.4365	17.9957	17.9356	16.9535	18.8167	NaN	18.5133	16.9577	17.6435	18.2403	18.7854	19.216	NaN	18.039	16.1601	17.8934	18.7941	NaN	18.9412	19.0159	18.3414	18.4612	16.8554	18.1409	17.9222	17.5721	17.0058	18.6152	17.7874	18.5919	18.1697	18.571	18.1458	18.6093
17.2789	16.9597	16.4798	15.8719	15.8117	NaN	15.4015	13.7406	15.7296	20.1351	19.6409	17.7173	NaN	14.8618	15.5878	NaN	18.2617	15.9145	16.1872	NaN	NaN	18.2935	NaN	16.0045	18.3398	17.7659	18.6318	NaN	15.2715	NaN	NaN	19.1294	18.123	18.8169	16.1656	16.4957	16.3089	18.457	19.4825	NaN	NaN	NaN	NaN	NaN	NaN	NaN	NaN	17.0497	13.922	NaN
14.231	NaN	NaN	12.5882	NaN	NaN	NaN	NaN	NaN	NaN	NaN	14.9258	16.0761	15.1518	15.6295	NaN	15.7478	15.3655	13.5617	NaN	NaN	14.9771	NaN	13.8	NaN	NaN	NaN	NaN	NaN	14.2507	NaN	NaN	NaN	NaN	14.2323	15.2301	14.4193	15.0368	NaN	NaN	NaN	NaN	NaN	15.659	14.1972	14.5297	NaN	14.5691	NaN	13.855
15.4274	19.6624	14.3192	18.3702	18.2183	18.2755	16.4859	17.3581	13.6325	15.5028	NaN	NaN	13.0199	17.216	18.5529	19.4466	17.4842	15.2991	13.3777	16.1598	16.7763	13.9984	16.577	17.0527	17.4477	19.0148	13.9525	NaN	NaN	16.8442	16.7923	15.409	15.6698	19.1706	18.2443	17.5129	18.322	17.828	NaN	18.1492	15.5095	19.1484	NaN	16.6185	13.3973	14.4773	14.0624	NaN	19.9127	18.4051
NaN	17.711	18.112	17.5368	15.239	NaN	17.9307	NaN	NaN	NaN	NaN	16.7365	19.6863	18.5004	16.7034	18.646	NaN	NaN	15.916	NaN	16.0501	NaN	NaN	17.998	16.8351	20.156	19.8458	NaN	NaN	NaN	NaN	19.1527	18.0975	16.2565	18.1145	17.5509	17.3788	15.288	15.3116	NaN	NaN	NaN	NaN	NaN	NaN	NaN	NaN	NaN	NaN	NaN
NaN	NaN	NaN	NaN	NaN	NaN	NaN	NaN	NaN	NaN	NaN	NaN	NaN	NaN	NaN	NaN	19.7738	18.536	NaN	19.5343	NaN	19.6818	NaN	NaN	NaN	NaN	NaN	NaN	NaN	NaN	NaN	NaN	NaN	NaN	NaN	NaN	NaN	NaN	NaN	NaN	NaN	16.7471	NaN	NaN	NaN	NaN	NaN	NaN	NaN	NaN
23.0797	22.7549	22.4048	22.3793	22.4566	23.6137	23.291	22.5261	20.1114	25.035	25.3108	23.1679	22.3199	22.0168	21.9829	22.8289	22.9327	21.0797	21.4062	21.4563	22.5416	22.1455	21.8109	22.8963	21.9908	22.71	25.1157	23.1939	23.7449	22.0703	23.9599	23.1065	22.1818	24.0362	22.8132	23.0646	22.7086	23.1709	23.6772	20.6826	22.2119	20.7861	19.4339	18.3246	19.2398	19.4048	21.0314	22.734	22.066	19.0696
21.826	22.1749	21.8662	21.854	21.401	21.7268	20.6189	20.724	21.968	21.8604	21.2488	22.1234	22.8187	22.3371	22.0695	22.7212	22.6092	22.4875	22.008	22.0608	23.0727	22.0965	22.3381	21.6932	22.1775	21.4645	23.2828	23.032	22.8987	22.0928	22.5866	22.5348	22.4047	23.5511	21.7215	20.8069	22.0366	22.4281	21.4659	21.7786	21.9112	21.9576	21.9544	22.1688	21.9414	22.0265	22.1899	22.2027	22.2728	22.0766
24.2169	23.1511	24.1046	23.9422	24.0025	23.0974	24.0971	24.0188	23.6857	23.1367	22.9008	22.838	24.1438	23.3489	23.9224	23.7257	23.7134	24.2712	23.1392	23.7175	24.0434	23.495	23.8992	23.2412	23.6994	24.1279	23.8033	24.4575	23.2113	22.3984	24.1689	24.2797	24.0409	23.2829	22.7387	24.2682	23.6756	24.1482	23.2099	23.7849	24.1715	23.8032	24.5289	23.8755	24.2487	23.7588	24.4195	24.1211	24.0001	24.1642
18.3802	NaN	NaN	NaN	17.7015	NaN	NaN	NaN	17.2905	NaN	NaN	NaN	NaN	NaN	NaN	18.1119	17.4445	NaN	NaN	18.8349	18.3427	18.1388	18.4143	18.1823	NaN	18.1781	17.7796	17.718	NaN	NaN	NaN	18.2596	18.2261	NaN	NaN	NaN	16.5401	NaN	18.1758	18.3401	18.9667	NaN	17.5404	NaN	NaN	18.6876	NaN	NaN	NaN	NaN
24.9428	24.6587	25.2095	24.7719	24.7609	24.5685	24.7946	24.6137	24.4353	24.5351	24.4402	24.2325	24.015	24.1148	24.7512	24.1562	24.065	24.5907	24.6853	24.7667	24.7097	23.1211	24.2764	24.603	24.4964	24.4517	24.6523	24.7111	23.3353	23.2024	22.8516	24.3305	24.6701	24.2802	24.2876	24.5004	24.3301	24.4504	23.5346	24.4314	24.4684	24.4665	24.6189	24.7854	24.6516	24.342	24.484	24.5103	24.9707	24.3257
NaN	17.7062	NaN	NaN	NaN	NaN	15.3571	NaN	NaN	NaN	NaN	NaN	NaN	NaN	18.9173	18.0032	19.7529	NaN	NaN	NaN	16.7541	19.6548	18.7457	NaN	NaN	NaN	NaN	NaN	18.4398	NaN	NaN	17.7603	17.5261	NaN	NaN	NaN	NaN	NaN	16.3499	18.4762	NaN	NaN	NaN	NaN	NaN	NaN	NaN	NaN	NaN	NaN
19.1187	19.1039	19.3511	18.9214	24.8625	19.4239	20.1108	19.8463	22.4162	NaN	NaN	19.4758	21.1251	19.9152	19.0247	24.317	23.9671	19.4754	18.7032	19.338	24.4798	20.7596	23.0194	21.6289	19.6637	22.3188	24.021	20.0249	NaN	18.1083	24.1625	20.0306	24.1651	22.6382	17.2276	18.7824	NaN	16.6911	19.5069	24.062	22.5092	20.3504	23.5499	20.9376	21.0092	21.857	20.1765	20.1712	20.3634	20.0247
NaN	18.5951	18.3232	18.9986	17.2691	16.2439	17.121	17.818	16.2085	NaN	NaN	NaN	NaN	NaN	16.1944	NaN	NaN	NaN	NaN	NaN	NaN	NaN	15.048	NaN	NaN	NaN	NaN	NaN	NaN	NaN	15.4183	15.5406	NaN	NaN	NaN	NaN	NaN	NaN	NaN	17.4708	NaN	17.1104	NaN	13.6026	NaN	NaN	NaN	NaN	NaN	14.6759
15.142	NaN	14.9359	15.2423	14.296	15.4085	15.1517	16.2455	NaN	17.2057	NaN	15.0652	NaN	15.1396	NaN	15.7256	NaN	15.3078	15.5462	NaN	NaN	NaN	16.1816	15.3786	15.0028	15.5957	16.329	NaN	15.9345	15.354	16.0348	14.234	14.4727	17.5738	15.2886	14.9849	15.3972	NaN	NaN	NaN	NaN	NaN	14.688	15.9847	14.7499	15.9891	16.5318	NaN	16.4766	16.0419
23.678	22.9893	22.9284	22.6018	23.361	22.9471	23.1996	22.9041	23.272	24.5877	24.2821	23.6941	23.8082	23.0472	22.7729	23.5977	23.3031	22.9398	22.7219	23.3083	23.314	22.0617	23.8692	23.4553	23.2051	23.5525	24.4374	23.1326	23.3166	23.235	23.6076	23.661	23.5626	23.6511	22.7464	23.0945	23.443	23.1737	21.8266	22.9862	22.5509	22.9344	22.994	22.8277	22.9195	22.8252	22.8329	23.8204	23.8996	23.4891
24.6148	23.9197	23.8787	22.9118	23.6216	24.0345	24.0072	23.2584	23.3435	25.6369	26.4268	23.7637	23.3596	23.4481	22.2754	25.4119	26.7933	24.0895	23.0818	22.8107	25.5529	25.8542	24.3925	24.8023	24.608	23.3163	27.7339	23.5378	25.4973	23.2427	24.2021	23.9457	26.58	27.5324	24.5172	24.0024	25.7807	25.5633	23.589	24.2952	24.5723	24.41	23.8233	23.8076	24.0239	24.5206	23.8314	24.0805	24.1435	23.9617
23.3829	24.0157	20.3254	17.1992	22.9129	22.3496	23.4265	20.0467	22.4156	21.7223	21.1326	21.2159	20.9934	21.5394	21.2287	23.2636	24.3052	21.5762	20.9966	22.324	23.3421	21.9722	22.5657	24.3514	20.9431	23.3642	25.5322	22.2422	23.8709	18.0601	23.4237	23.312	23.4655	24.7326	20.3542	22.1087	23.1235	24.1273	22.6146	23.204	23.458	23.5217	22.8376	17.9915	19.9527	22.931	21.5232	22.2147	19.2652	17.1293
23.2834	22.3236	22.5107	21.2858	22.1579	22.9265	22.2989	22.733	22.026	23.602	22.933	22.9105	21.6216	21.8568	20.8843	23.712	23.3642	23.419	22.7861	20.5563	23.3018	22.0916	21.6713	23.5549	23.99	23.2672	24.1227	23.1839	23.8117	21.5702	21.5833	20.8543	22.5573	23.8801	22.8042	22.8151	22.688	22.7829	22.4228	22.5043	23.1175	22.5428	23.1413	23.09	22.6119	22.7937	23.157	23.5547	22.8615	23.2574
22.5341	21.0604	22.365	22.3575	21.0458	22.3689	21.3595	20.5421	21.2075	24.8379	25.5341	22.5216	22.5539	22.6352	21.5388	22.3584	21.4518	22.5495	21.3007	20.774	22.7566	19.954	21.4053	23.6317	23.9561	22.2908	23.9884	23.3656	22.3962	20.4081	20.2858	21.3822	22.0306	24.4677	22.6246	22.7103	23.1975	23.6007	23.1944	22.0351	23.2453	21.9958	20.1033	20.2953	20.2527	20.5347	20.3848	23.0496	22.6853	21.798
NaN	20.9975	22.3155	21.311	17.6047	21.5974	21.6483	NaN	NaN	NaN	NaN	NaN	NaN	NaN	NaN	NaN	18.468	NaN	NaN	NaN	NaN	NaN	NaN	NaN	NaN	NaN	21.8924	NaN	24.5311	NaN	NaN	NaN	NaN	NaN	21.9831	21.5955	NaN	NaN	22.166	NaN	19.168	16.4829	16.5795	15.805	NaN	NaN	NaN	NaN	NaN	NaN
17.8935	NaN	NaN	NaN	16.1145	NaN	16.7983	NaN	NaN	17.9891	18.7472	17.2618	18.8421	18.7487	18.3732	18.0345	17.6223	16.9769	17.2306	17.8786	NaN	17.7777	17.5387	16.761	16.1728	17.2898	16.3678	17.3596	15.809	NaN	NaN	16.6121	16.1043	NaN	15.2471	16.7383	NaN	16.6548	16.7598	NaN	NaN	NaN	18.2242	19.6557	18.5046	18.7039	18.3103	17.0869	19.9235	20.0752
NaN	NaN	NaN	NaN	NaN	NaN	NaN	NaN	NaN	NaN	NaN	NaN	NaN	NaN	NaN	19.9592	20.6738	NaN	NaN	NaN	19.646	20.1951	18.1484	NaN	NaN	NaN	NaN	NaN	NaN	NaN	NaN	NaN	NaN	NaN	NaN	NaN	NaN	NaN	NaN	NaN	NaN	NaN	NaN	NaN	NaN	NaN	NaN	NaN	NaN	NaN
17.8841	17.1017	16.1922	18.6932	20.9246	17.5254	18.8183	18.1739	18.8429	19.2208	17.55	20.6242	18.9888	19.2429	21.2791	20.1357	18.4015	17.8043	18.3438	21.2568	19.6641	17.8335	22.7336	17.7837	18.5845	19.9769	17.8488	20.1354	20.2259	15.0638	NaN	15.9119	17.2278	NaN	19.5777	19.6479	19.0383	17.0182	NaN	NaN	NaN	NaN	19.4842	21.2366	21.5048	21.4699	19.3826	18.5598	21.2307	22.0347
16.348	14.759	15.7006	16.3025	15.9353	NaN	21.3532	16.7499	16.4746	NaN	NaN	16.7907	16.2366	16.986	18.7013	18.9536	17.7856	17.1089	17.0742	17.1295	17.2504	18.2248	18.1675	16.427	16.0237	17.522	18.4348	16.7033	15.717	15.5448	NaN	17.5645	15.5729	NaN	15.6943	NaN	14.6785	16.2616	16.3006	NaN	NaN	NaN	16.4528	18.5473	16.4197	18.1662	16.6437	17.0002	16.8521	17.9875
19.202	18.4111	NaN	17.3804	18.9076	16.6571	NaN	NaN	18.6189	16.6943	17.7387	16.8528	16.5603	17.528	17.2787	18.4386	NaN	16.6831	18.1557	16.7504	19.0196	NaN	18.3308	18.855	18.0607	19.1565	19.5184	17.6693	NaN	17.6204	18.844	19.8695	19.2719	20.0301	17.6908	18.5277	19.0728	20.8753	19.7124	NaN	16.5687	NaN	15.7368	16.8782	NaN	NaN	NaN	17.2596	17.0461	NaN
20.4191	19.0697	NaN	18.3295	18.4002	19.7095	20.2959	19.2983	18.5264	20.2783	20.8137	NaN	NaN	NaN	18.5036	21.8847	19.4806	19.9984	19.8014	NaN	21.8667	NaN	18.3042	21.38	21.3875	19.6141	21.6733	18.9389	NaN	19.6213	20.6466	19.3118	21.2407	22.5728	18.2678	18.7521	18.6332	19.4769	20.6237	18.2815	20.0642	18.6299	19.8532	18.8157	19.0125	18.1452	18.7147	19.8173	19.5885	18.5213
18.7423	NaN	NaN	NaN	17.4857	NaN	18.6338	NaN	NaN	19.0297	18.2689	18.2193	18.1538	NaN	17.2463	19.0038	NaN	NaN	NaN	NaN	18.5926	NaN	18.5587	19.2253	19.6259	18.2588	18.8085	18.5864	NaN	18.2171	17.8561	17.2387	18.292	18.6566	NaN	NaN	NaN	17.5591	19.046	NaN	18.9445	19.4551	NaN	18.3684	NaN	NaN	NaN	19.0525	18.5118	NaN
18.9667	18.5489	17.9063	17.3538	18.228	18.7722	19.0212	18.5841	17.8151	17.9949	NaN	18.2342	17.9459	17.661	18.2459	20.4146	18.0461	18.7479	17.2905	17.6479	19.6196	17.7063	17.9471	20.7721	18.9243	19.1718	19.5482	19.0338	17.4913	18.1488	18.2293	19.4084	18.9843	20.0149	17.8806	18.2655	18.5189	19.2866	19.9753	18.4666	19.8381	18.6124	18.3794	18.0302	18.333	18.3506	17.7223	19.166	18.9273	18.0263
20.3068	19.1593	19.7623	19.5065	NaN	19.8059	19.7267	19.8313	NaN	22.7445	22.8028	20.9819	20.7347	20.1389	18.8716	21.8253	21.5038	19.9789	19.3952	20.2087	21.3117	20.2107	20.107	20.6302	20.6966	19.8596	21.5496	19.9199	20.9997	20.4691	20.1084	20.4387	20.3892	21.3591	20.5042	20.0917	20.1527	19.6055	20.7209	20.3372	20.6803	20.0196	21.9892	21.9883	21.8878	22.2318	22.7515	22.7161	21.9363	22.5143
22.9001	23.156	23.2536	23.3764	22.8508	23.4245	23.6435	23.2368	22.0426	24.7636	23.63	23.6985	22.4823	21.998	22.2046	22.9729	23.9717	23.3177	23.533	22.3876	22.6546	22.1999	23.1523	23.8495	25.3172	24.1447	24.0119	24.9875	23.485	22.0181	22.6313	22.6922	22.9198	26.3618	23.198	23.1824	22.7897	22.3953	23.4463	22.8903	22.6629	22.0396	22.0483	21.9992	21.5575	21.555	21.8352	23.6104	23.1334	22.1667
NaN	NaN	NaN	NaN	NaN	NaN	NaN	NaN	NaN	NaN	NaN	NaN	NaN	NaN	NaN	NaN	NaN	NaN	NaN	NaN	NaN	NaN	NaN	NaN	NaN	17.5798	NaN	NaN	NaN	NaN	15.9867	NaN	NaN	NaN	NaN	NaN	NaN	NaN	NaN	NaN	NaN	NaN	NaN	NaN	NaN	NaN	NaN	NaN	NaN	NaN
NaN	18.3123	18.0074	17.7353	17.1726	18.2556	NaN	NaN	NaN	19.6387	20.8445	17.1593	17.5896	NaN	17.9126	18.9994	18.7206	16.8741	NaN	NaN	18.7642	18.4728	20.706	18.8179	17.7318	17.7328	19.9959	NaN	19.6723	18.2711	18.0887	17.4499	17.967	20.1717	NaN	17.4679	NaN	17.59	20.1698	17.8399	18.4212	NaN	17.7573	16.8732	NaN	NaN	17.6747	18.9096	18.9367	NaN
18.9676	19.9317	19.1587	19.0471	18.9182	19.4735	NaN	NaN	NaN	20.5225	20.3844	19.0227	19.1388	18.8486	NaN	18.8607	18.7678	NaN	NaN	NaN	18.617	18.6574	18.2933	19.5266	19.8832	19.6542	20.8933	19.5473	NaN	NaN	NaN	18.834	19.6175	21.0732	19.1858	18.872	19.6172	19.9149	19.4497	19.3961	19.6812	19.1994	NaN	NaN	18.5749	18.5411	18.6557	19.9442	19.2456	NaN
18.0819	NaN	18.2766	19.8269	NaN	NaN	NaN	19.7486	NaN	NaN	NaN	21.4304	21.3458	20.4137	18.9413	18.5429	NaN	20.9882	20.6067	NaN	NaN	NaN	19.562	20.1097	20.1773	NaN	NaN	19.3823	NaN	19.7323	NaN	15.6988	NaN	NaN	NaN	21.035	NaN	18.9781	NaN	NaN	NaN	NaN	18.7817	20.4185	NaN	20.4112	20.7761	20.7286	21.2088	21.288
15.9801	NaN	14.7656	14.198	14.8544	NaN	13.9077	15.5347	15.3852	17.0516	NaN	16.6563	17.3471	16.8212	NaN	15.4944	NaN	15.4544	16.4885	13.0104	14.173	NaN	16.89	NaN	14.1229	12.4051	NaN	16.0444	15.6807	15.488	NaN	20.2849	NaN	15.0318	15.6501	16.3592	15.3316	NaN	NaN	NaN	NaN	NaN	16.28	17.1533	15.5966	17.2739	17.223	NaN	17.0855	16.872
NaN	19.615	NaN	NaN	NaN	NaN	NaN	NaN	17.7946	NaN	NaN	15.5893	NaN	NaN	NaN	NaN	18	NaN	NaN	NaN	NaN	17.7719	17.6561	NaN	NaN	NaN	NaN	NaN	18.5478	NaN	NaN	17.5838	NaN	19.1	NaN	NaN	16.5755	19.4196	19.0972	NaN	NaN	NaN	NaN	NaN	NaN	NaN	NaN	17.1016	16.3792	NaN
18.3383	20.0829	18.5062	17.1538	17.9323	18.437	19.627	18.1434	16.7369	21.6351	20.8534	20.4961	17.6719	17.4135	16.502	18.848	17.3876	17.2545	NaN	NaN	19.9828	NaN	NaN	20.9846	21.1153	19.8913	21.1571	18.4049	NaN	20.0058	19.6709	16.6029	17.9514	19.2402	19.982	18.9957	19.0632	20.4785	NaN	17.7622	18.1437	18.5189	16.9141	NaN	17.2131	NaN	NaN	21.2475	19.6263	17.8898
22.8617	23.1037	22.9073	22.7201	22.4542	22.489	23.1333	23.1172	23.1815	22.5286	22.0608	22.8532	22.5845	22.4301	23.0499	23.8096	21.9421	22.8696	23.017	22.3984	23.8459	21.5926	23.2638	23.2116	22.93	22.9617	23.0319	22.4594	22.8755	22.9035	22.8228	23.2857	23.162	22.54	23.0563	23.1286	22.391	22.4115	23.0602	22.569	22.4917	22.7377	22.7329	22.8397	22.7424	22.6016	22.6205	22.9078	22.8069	23.1758
20.4075	19.82	19.4199	19.4464	19.4513	19.0283	19.4948	18.8371	21.3017	20.503	21.183	21.0517	20.8388	20.1369	20.4774	21.7248	21.6754	21.3006	20.5922	22.198	21.8705	21.5999	21.6497	20.4512	19.7749	20.3345	20.8301	20.9387	21.2391	20.4032	20.6985	20.0781	19.8369	21.3217	20.9663	21.7199	21.3612	21.0925	21.2023	20.1354	20.2482	19.8413	19.5213	20.3847	20.8971	20.6722	20.6171	20.5611	20.787	21.1011
15.9653	NaN	NaN	NaN	NaN	NaN	NaN	NaN	18.462	NaN	18.3641	18.7346	18.383	18.5758	16.5015	16.9903	NaN	NaN	NaN	NaN	17.586	NaN	19.1028	19.7959	20.2583	19.6235	NaN	NaN	17.6405	20.9715	21.2934	18.5968	18.4984	20.3398	NaN	NaN	17.5211	16.2442	16.7148	17.8925	NaN	18.643	16.9073	18.4227	18.9812	15.4748	NaN	NaN	19.2799	17.936
15.9486	13.4035	NaN	NaN	15.8907	15.306	16.5973	14.6935	16.6088	NaN	NaN	14.9723	15.518	16.4089	14.8405	NaN	NaN	NaN	15.296	15.2321	NaN	NaN	16.0528	15.9873	NaN	16.6433	NaN	15.4079	NaN	NaN	16.3356	16.8008	NaN	NaN	NaN	15.7294	14.0668	16.2969	NaN	15.2286	14.5511	16.5594	16.2252	NaN	16.4938	16.2863	14.6594	NaN	NaN	NaN
22.2586	21.6709	21.8794	22.1266	21.7477	21.8222	21.272	21.4172	22.5897	22.3545	21.8561	22.8954	22.4019	22.5876	22.275	22.2993	22.609	21.9522	22.1463	22.3379	22.3214	21.2129	21.9086	21.6743	21.646	22.2169	22.0238	22.1107	22.401	22.3236	21.5684	22.2882	22.224	22.1453	22.1809	22.099	22.6398	22.2257	20.5241	22.2762	21.7994	22.1014	22.4326	22.1334	22.1899	22.096	22.2893	21.8915	21.7576	22.2557
18.3781	18.6579	16.1608	18.6011	NaN	18.8886	16.3542	NaN	17.3934	19.5808	19.284	18.9223	16.2159	18.9262	17.1698	20.4029	20.7319	16.4448	18.6657	NaN	19.3866	19.3131	18.6738	18.7567	18.6715	18.0771	19.2075	18.3466	20.0555	16.1256	NaN	18.7124	19.3714	16.7021	19.2634	19.0557	17.7918	17.8076	18.4731	20.2386	15.9845	15.3012	NaN	16.732	17.91	18.1582	NaN	18.2272	17.3998	18.9996
21.7946	21.652	22.3899	22.677	23.1835	22.585	22.1082	21.2127	22.7365	22.2651	20.651	23.879	21.8799	21.9768	22.2685	22.2243	22.2431	22.692	22.4524	22.902	21.6752	20.2405	24.5932	21.4202	22.2402	21.7241	20.9772	22.9765	22.3326	21.7465	21.9931	22.6914	20.7949	20.8138	23.339	22.7996	23.786	23.4789	19.7549	21.8929	21.1235	21.674	22.7271	23.4556	24.1376	24.1362	22.7792	21.7907	22.5835	22.8288
19.3551	19.2504	20.1817	21.1619	20.5745	20.1614	21.3243	20.1999	19.8927	17.8978	17.888	18.2533	18.2402	17.8608	20.1717	19.4745	19.965	20.6352	20.1142	18.9453	20.0512	19.6364	20.6813	19.0861	20.4074	19.1437	19.8719	19.0455	18.8367	19.0978	17.6426	20.027	20.003	19.7639	20.3656	19.7843	18.8723	18.1279	18.6535	20.5414	19.9339	20.1007	18.9314	20.3011	19.9039	19.9327	20.2938	18.8976	19.155	19.1003
16.2666	17.1226	16.7812	NaN	NaN	NaN	NaN	NaN	NaN	NaN	NaN	NaN	NaN	NaN	16.4157	NaN	NaN	NaN	NaN	NaN	NaN	NaN	NaN	17.0011	NaN	NaN	NaN	NaN	NaN	14.8533	15.5489	16.7235	NaN	NaN	16.4841	15.5589	17.1294	18.92	19.3102	NaN	NaN	NaN	NaN	15.5405	15.1606	15.6841	NaN	NaN	NaN	NaN
NaN	NaN	NaN	NaN	NaN	NaN	NaN	NaN	20.4233	NaN	NaN	NaN	NaN	NaN	NaN	NaN	NaN	NaN	NaN	NaN	NaN	NaN	NaN	NaN	NaN	NaN	NaN	NaN	NaN	NaN	NaN	NaN	NaN	NaN	NaN	NaN	20.5182	20.0856	NaN	NaN	NaN	NaN	NaN	NaN	NaN	NaN	NaN	NaN	NaN	NaN
21.5362	21.6301	21.7565	21.8746	21.8982	21.5588	21.0181	21.7323	20.9977	21.9933	20.9232	21.8852	22.1668	21.8142	21.4491	21.678	20.8937	21.2195	20.9903	20.433	21.3677	19.3607	21.127	21.0009	21.1926	21.0645	22.1468	21.4734	21.0535	21.7529	21.6627	21.3716	21.4223	21.5314	21.5014	21.8701	21.1796	21.2026	20.6176	21.9885	21.4158	21.4534	21.268	22.0721	21.5287	21.9004	21.5807	21.1911	21.6049	21.7483
NaN	NaN	NaN	NaN	NaN	NaN	NaN	NaN	NaN	NaN	NaN	NaN	NaN	NaN	NaN	NaN	NaN	NaN	NaN	NaN	NaN	NaN	NaN	16.2579	NaN	NaN	NaN	NaN	NaN	NaN	NaN	NaN	NaN	NaN	NaN	NaN	NaN	NaN	NaN	NaN	NaN	NaN	NaN	NaN	NaN	NaN	17.369	NaN	NaN	NaN
20.3157	19.6979	20.5301	20.5552	20.5265	20.5654	20.5372	20.3392	19.7264	21.6268	20.8954	21.2974	21.2704	21.2625	20.3666	20.5483	20.7968	20.5027	20.1414	19.9699	20.4174	20.5891	20.4354	19.56	20.5141	20.79	20.3294	21.0084	21.1921	20.9232	20.7418	19.9845	20.2084	20.2639	20.8751	20.8143	20.735	20.234	17.9638	20.5824	20.2135	20.5153	19.9158	20.888	20.3185	20.545	20.2631	20.3036	19.5764	20.4659
19.8993	19.1495	19.7681	19.4633	19.9619	19.983	20.3988	19.9424	19.6144	20.3811	20.7254	20.6864	20.7346	20.7732	20.0667	20.2774	20.5668	20.2465	20.4135	20.0056	19.7486	19.4222	19.37	20.2243	19.9439	19.8492	19.8423	19.4616	20.6684	20.3293	20.2494	19.4934	19.8981	19.94	19.8427	20.7627	20.8249	21.7786	18.747	19.4912	19.795	19.6343	20.065	20.3946	19.6172	19.6904	19.6409	19.7413	19.6666	19.2044
NaN	NaN	NaN	NaN	NaN	NaN	NaN	NaN	NaN	NaN	NaN	NaN	NaN	15.0291	NaN	NaN	NaN	NaN	NaN	NaN	NaN	NaN	NaN	15.5714	NaN	16.5271	15.0093	NaN	NaN	NaN	NaN	NaN	NaN	NaN	NaN	NaN	NaN	NaN	NaN	NaN	NaN	NaN	NaN	17.1618	NaN	17.0585	NaN	19.108	18.6822	20.1055
NaN	15.9988	16.9636	17.8558	15.9984	17.4731	17.1692	17.195	NaN	14.957	NaN	NaN	NaN	NaN	NaN	NaN	NaN	13.4603	NaN	NaN	NaN	NaN	NaN	NaN	NaN	NaN	NaN	14.9349	NaN	NaN	NaN	NaN	NaN	NaN	14.0727	14.6183	NaN	NaN	NaN	14.6532	15.0255	14.0141	NaN	15.4467	14.0092	14.9169	14.6534	NaN	NaN	NaN
23.4222	21.6003	22.6194	22.3129	22.7624	21.626	23.401	22.0596	21.5395	22.3631	22.3339	21.8139	22.158	22.4918	24.6537	25.2451	25.2306	22.3223	20.6281	23.0088	24.7342	24.096	24.9095	22.4061	21.7326	23.1306	24.9182	20.6136	25.2485	23.3492	23.7993	24.6126	25.2576	24.8991	23.169	22.8594	23.1073	23.2751	23.2416	25.1584	21.3784	23.1221	21.6008	22.8439	23.1316	23.1849	21.8473	21.0102	21.2394	23.7239
NaN	NaN	NaN	NaN	NaN	NaN	15.4894	NaN	NaN	NaN	NaN	NaN	NaN	NaN	NaN	NaN	NaN	NaN	NaN	NaN	NaN	NaN	NaN	NaN	NaN	NaN	NaN	NaN	NaN	NaN	NaN	NaN	NaN	NaN	NaN	NaN	NaN	NaN	NaN	NaN	NaN	NaN	NaN	NaN	NaN	NaN	NaN	NaN	NaN	NaN
23.3958	23.4383	20.9233	21.092	22.2646	21.5393	23.5211	21.4545	21.9115	21.6866	21.5474	23.277	21.6466	21.5755	25.0666	26.2972	26.878	23.0697	21.5375	20.8742	25.7554	25.0512	25.4353	21.6266	21.321	21.85	26.7858	21.594	26.4176	22.9034	23.7999	26.4276	26.2455	25.7677	21.5857	21.2266	21.9619	24.7385	23.5439	25.5503	21.1819	21.826	21.844	20.6529	21.7173	22.1034	20.2338	22.7586	22.4263	20.3459
24.1635	23.5711	24.755	24.4716	24.528	24.7569	24.7783	24.8334	23.5046	25.4021	24.7439	24.978	24.8427	24.9057	23.9182	24.9179	24.9022	24.2498	24.7103	23.9788	25.2255	24.9149	25.0862	24.5679	24.7427	23.6211	25.0114	24.9701	25.698	25.1657	24.9384	25.4034	25.3883	25.0656	24.8139	25.3904	24.0585	24.174	23.9463	24.8651	23.9524	24.2707	23.4244	24.3545	23.8132	24.4774	24.2954	24.5468	24.0148	25.0536
NaN	17.6147	NaN	NaN	NaN	NaN	NaN	NaN	NaN	NaN	NaN	19.7604	NaN	NaN	17.2544	21.6311	21.9039	20.596	NaN	NaN	21.5247	21.3154	21.266	NaN	NaN	NaN	22.1567	NaN	22.4094	NaN	19.1627	22.499	22.1295	21.3704	NaN	21.0941	NaN	NaN	20.042	22.3297	20.4552	NaN	NaN	20.2692	NaN	20.0232	21.2539	21.2395	20.3198	NaN
20.4106	19.3972	20.8542	20.6374	20.9	20.5494	20.9835	21.1611	20.464	20.7594	20.6321	20.4437	20.8975	21.016	19.974	21.3022	21.6657	21.3774	20.7567	20.704	21.8023	20.8129	20.0986	20.809	20.6492	21.1551	19.7457	21.0328	21.292	21.3825	20.4732	19.4994	21.004	20.0337	21.4018	21.2311	21.2224	20.2431	20.5244	18.8624	19.3092	19.0015	20.9689	21.0935	21.3246	21.0781	20.7317	21.1081	21.084	21.6902
21.066	21.8622	21.4654	21.2768	21.9903	21.2438	22.2774	21.5109	20.9909	NaN	15.891	21.1837	21.1864	20.816	21.371	20.6285	20.3293	21.5544	20.7719	20.7691	21.1917	20.6898	20.2513	21.0957	NaN	21.8392	20.9164	19.3026	21.0151	20.5069	21.1978	21.7737	21.4322	NaN	20.7219	21.1021	19.4679	21.5123	20.3077	20.7312	20.9587	21.0735	19.4339	20.6574	20.4366	20.3981	21.468	21.5255	20.7065	20.2869
22.1783	21.2104	21.969	22.0897	22.2039	22.2042	22.1595	22.3419	21.8869	21.6225	21.6693	21.534	21.4772	21.4209	21.6604	22.3753	22.104	21.9709	22.1881	21.9781	22.2108	21.1818	21.3926	21.7434	21.8843	22.4251	21.9229	22.147	22.255	21.8726	21.9031	22.0524	21.8892	21.7879	21.8821	21.8244	22.4141	22.025	20.7297	21.7926	22.1075	21.7444	22.2953	22.1954	22.262	22.0267	22.4727	22.0341	21.9411	22.5467
NaN	15.3051	NaN	NaN	14.8386	NaN	15.5169	NaN	14.9278	NaN	NaN	NaN	NaN	NaN	NaN	14.8466	NaN	NaN	NaN	15.1399	NaN	16.991	14.609	NaN	NaN	15.2142	NaN	NaN	NaN	NaN	15.0273	NaN	14.1078	NaN	NaN	NaN	NaN	NaN	NaN	NaN	NaN	NaN	NaN	NaN	NaN	NaN	NaN	NaN	NaN	NaN
21.0327	20.9682	21.517	21.8582	21.3795	21.7999	21.0915	21.4797	21.8031	21.3895	21.7712	21.4484	21.5542	21.5751	21.5035	21.3659	22.0668	20.9008	21.3144	20.9826	21.5716	21.2262	21.6874	21.8144	20.982	21.5813	21.0272	21.4129	21.6964	21.0766	21.0461	21.3294	21.4409	21.1031	22.0181	21.9592	21.6908	21.7638	20.5307	20.9203	20.8094	20.7877	21.5277	21.0193	21.4289	21.1648	21.2523	21.6919	21.6564	21.0792
21.4837	20.2546	20.9808	21.4599	21.538	21.6313	21.4872	21.6052	21.236	21.3086	21.7945	21.3621	20.9277	21.4631	20.9115	21.3029	21.7037	21.021	21.1702	20.8994	21.4001	20.1427	21.2999	21.0877	21.5851	21.4171	21.7305	21.1522	21.4739	21.335	21.0949	21.2543	21.4386	21.3107	20.9513	21.2302	21.3141	21.3488	20.1638	20.9597	21.2052	20.9261	21.0781	21.4496	21.1572	21.1007	21.1775	21.4666	21.2334	21.3648
21.3537	20.1054	20.416	21.0754	21.5319	21.4093	21.5386	22.0253	21.4482	20.9785	21.1628	21.9462	21.5095	21.6548	20.9183	21.3919	21.5197	21.2555	21.2498	20.3961	20.3438	19.9853	20.777	20.9285	21.1518	21.9251	21.5363	20.7458	20.728	21.5824	21.3624	20.5331	21.5852	20.3294	21.2562	21.3948	21.7476	21.4045	19.2503	20.9626	20.7944	20.5672	21.7374	21.8301	21.8845	21.6302	22.1121	21.9744	21.406	22.3709
NaN	NaN	NaN	NaN	NaN	NaN	NaN	NaN	17.8009	NaN	NaN	NaN	NaN	NaN	NaN	NaN	NaN	NaN	NaN	NaN	NaN	NaN	NaN	NaN	NaN	NaN	NaN	NaN	NaN	NaN	NaN	NaN	NaN	NaN	NaN	NaN	NaN	NaN	NaN	NaN	NaN	NaN	17.7751	17.4954	18.7769	18.2002	18.7268	18.5464	18.0841	19.9171
19.6004	20.2182	19.9982	20.7809	20.7223	20.7995	20.715	20.8033	20.2776	20.3685	20.3308	20.4535	20.2014	20.5638	21.0144	20.3867	20.4435	20.1462	20.6993	19.0337	20.338	19.438	20.6885	20.6024	20.4832	20.6663	20.9675	18.4347	20.964	20.1605	19.3845	20.2328	19.9853	19.0717	20.2076	20.3105	20.4774	19.3679	19.2743	19.8392	19.4564	19.3392	20.9446	21.3244	21.0958	20.8606	20.9304	21.6354	21.3	22.3948
20.8843	19.7566	20.3581	19.4499	20.6946	20.6383	20.7611	20.7399	20.6124	20.8263	20.1889	19.9512	20.0212	19.3647	20.9684	20.4936	19.6569	21.0411	20.6561	20.8746	19.895	18.7381	19.4592	20.6812	20.4501	20.4132	19.6543	19.9284	18.6313	19.1543	19.6155	20.3093	21.2469	21.3569	20.1854	20.5422	20.6613	20.8126	19.1414	21.2006	20.6299	20.4583	20.6239	19.6157	20.4872	20.448	20.7298	20.6431	20.5096	19.6227
NaN	15.7599	16.0688	18.3599	17.7551	NaN	18.1158	18.5833	NaN	NaN	NaN	NaN	16.5135	16.4933	NaN	NaN	NaN	NaN	16.2612	NaN	NaN	NaN	NaN	17.9886	17.2993	17.404	NaN	15.7508	NaN	18.3159	17.4699	16.6454	17.1083	NaN	17.7896	17.1326	15.9649	14.3092	17.5812	NaN	NaN	NaN	NaN	17.7907	17.1496	16.6894	NaN	16.5464	17.028	16.9025
19.4158	NaN	NaN	18.9361	NaN	16.6442	18.7457	18.4761	18.7298	20.3485	19.1521	16.3214	18.4532	17.3049	NaN	19.2255	19.845	19.164	18.5973	NaN	20.5664	20.0367	18.071	NaN	17.4485	17.8518	20.4645	18.9298	21.0794	NaN	NaN	20.8665	20.5644	21.6453	21.413	20.1889	16.2117	NaN	20.1176	18.8262	17.8704	16.4918	NaN	NaN	NaN	NaN	NaN	18.361	19.2729	19.5168
NaN	NaN	NaN	17.1487	NaN	17.2382	NaN	17.2806	16.9742	NaN	NaN	NaN	17.7858	16.8215	NaN	NaN	NaN	18.0197	17.2615	NaN	NaN	NaN	17.7381	20.2936	18.0437	NaN	NaN	NaN	NaN	20.0989	20.2324	NaN	NaN	NaN	NaN	NaN	NaN	NaN	NaN	17.2097	NaN	16.9452	NaN	NaN	NaN	16.6248	NaN	NaN	NaN	NaN
22.329	22.0678	22.498	21.9924	21.7966	22.052	22.4786	22.5759	22.0112	20.4266	21.2072	22.5677	22.7141	22.3737	22.6541	22.1376	21.7172	22.6673	22.2282	22.6086	22.2072	21.5373	22.3191	22.6472	22.0901	21.4405	21.6541	22.023	21.3508	22.1177	21.5248	22.6886	22.5938	22.1775	21.6043	22.1528	21.6102	21.5815	21.0908	22.1458	22.7355	22.0723	22.2472	22.3215	22.0344	22.0804	22.8065	22.2262	22.6919	22.2006
22.6691	22.1551	22.3798	22.001	22.3839	22.2278	22.2933	22.2826	22.5109	22.7526	22.7984	21.9538	21.3045	21.7891	22.8836	23.039	23.5575	22.5011	23.1894	22.4188	22.9218	22.1882	22.0197	22.53	22.286	22.7012	22.3748	21.809	23.7308	23.1072	23.4098	23.2438	22.557	22.6609	22.8794	22.6171	23.0566	23.2083	21.5362	21.8808	21.498	21.5667	22.422	22.3018	22.2666	22.2908	22.225	22.8307	22.178	23.0721
NaN	NaN	NaN	18.058	18.9977	18.5554	19.0283	18.8154	NaN	NaN	NaN	NaN	NaN	NaN	17.2509	NaN	NaN	NaN	NaN	NaN	NaN	NaN	NaN	15.4632	16.2105	NaN	NaN	NaN	18.8472	NaN	NaN	NaN	NaN	NaN	NaN	NaN	NaN	NaN	16.5114	NaN	NaN	NaN	18.727	18.5709	18.7002	18.4411	18.7495	18.3928	15.8304	18.6156
19.814	18.471	18.9014	18.593	18.8319	18.7221	19.1841	19.0028	21.7302	19.048	18.9013	19.6553	19.5212	19.2223	19.7724	20.1879	19.5232	20.0862	18.9668	18.7753	19.9013	18.3666	17.4761	18.4423	18.3999	19.2979	18.4721	18.9055	15.624	17.9952	17.0578	19.57	19.4148	17.6651	19.8254	20.6744	20.6571	20.0023	18.1862	19.6419	20.4447	19.7811	18.7278	18.5865	19.0734	18.8173	19.8279	19.3746	18.2896	18.8241
NaN	NaN	NaN	NaN	NaN	NaN	NaN	NaN	NaN	18.5632	15.8727	NaN	NaN	NaN	NaN	NaN	NaN	NaN	NaN	NaN	19.6482	17.9884	NaN	NaN	NaN	NaN	NaN	NaN	NaN	19.146	17.9131	NaN	NaN	18.6095	NaN	NaN	NaN	NaN	NaN	NaN	NaN	NaN	NaN	NaN	NaN	NaN	NaN	NaN	NaN	NaN
23.3623	21.271	20.6907	20.5554	20.4635	21.3589	20.8983	20.5753	23.1086	22.0719	22.0221	22.2249	22.0657	22.5524	20.6908	23.9312	22.7076	21.4222	21.4973	23.2589	23.995	21.7705	22.3735	22.0592	21.1523	21.9439	22.8794	21.7023	22.5099	21.2019	22.2275	23.2444	23.6336	22.7125	22.0766	21.9005	22.2074	22.6964	22.1503	23.9697	23.2322	23.4873	22.0132	22.1071	22.0488	22.7384	22.3756	22.2416	22.7096	22.6824
22.3381	19.7636	18.8618	18.8085	16.9407	19.755	18.1975	17.3583	19.1495	20.3274	20.6815	19.2783	19.3149	19.3615	18.3619	19.532	22.7208	20.2298	19.974	21.6733	19.8143	21.4559	21.8428	21.4452	20.4023	21.798	21.7826	19.816	19.73	19.3494	20.5186	20.8386	21.2567	21.3912	18.909	19.3564	22.1424	21.7651	18.1515	18.0305	18.183	16.2209	16.3622	17.8396	NaN	17.3845	17.3455	19.0116	19.299	15.7812
NaN	NaN	NaN	NaN	15.2162	NaN	NaN	NaN	NaN	NaN	NaN	NaN	16.8982	17.6183	NaN	NaN	NaN	NaN	NaN	15.9141	NaN	NaN	NaN	NaN	NaN	17.5535	NaN	NaN	NaN	15.7851	15.828	NaN	NaN	NaN	16.0819	NaN	NaN	NaN	NaN	NaN	16.3041	16.3706	NaN	NaN	NaN	16.7751	16.3772	NaN	NaN	NaN
15.8702	16.0084	16.3007	18.6994	16.8992	17.4309	17.2185	18.2571	15.6726	NaN	NaN	14.9253	15.3108	14.6576	18.7635	17.6899	17.6824	17.1116	15.9458	19.6552	17.3389	16.5962	18.9938	NaN	15.3257	15.7539	NaN	18.6189	NaN	14.9189	NaN	16.5254	15.5019	16.3592	19.5064	18.7066	18.7994	17.7306	16.7119	16.8187	16.4379	16.407	15.0072	16.6995	17.0614	16.9381	17.546	16.3541	17.4961	18.1294
16.6825	NaN	NaN	NaN	NaN	NaN	NaN	NaN	NaN	NaN	NaN	NaN	NaN	NaN	NaN	NaN	NaN	NaN	NaN	NaN	NaN	NaN	NaN	NaN	NaN	NaN	NaN	NaN	NaN	NaN	NaN	NaN	NaN	NaN	NaN	NaN	NaN	NaN	NaN	NaN	NaN	NaN	NaN	NaN	NaN	NaN	NaN	NaN	NaN	NaN
NaN	NaN	NaN	NaN	NaN	NaN	NaN	NaN	NaN	NaN	NaN	NaN	NaN	NaN	NaN	NaN	NaN	NaN	NaN	NaN	NaN	NaN	NaN	NaN	NaN	NaN	NaN	NaN	NaN	NaN	NaN	14.0025	NaN	NaN	NaN	NaN	NaN	NaN	NaN	NaN	NaN	NaN	NaN	NaN	NaN	NaN	NaN	NaN	NaN	NaN
18.5179	18.8321	18.4401	NaN	18.5265	NaN	17.4766	18.4043	17.6706	20.9973	21.3658	19.2614	NaN	16.7932	NaN	18.8521	NaN	19.0999	19.4825	19.0224	NaN	NaN	NaN	18.5755	16.7801	18.5188	18.3153	17.8663	NaN	NaN	NaN	18.7791	18.0446	NaN	18.7659	18.3464	17.3906	20.1013	18.9253	NaN	NaN	NaN	NaN	NaN	NaN	18.9861	NaN	18.5449	17.621	NaN
17.579	NaN	14.492	15.5659	NaN	NaN	NaN	NaN	14.7716	17.0023	17.7771	17.7041	16.6726	16.8347	NaN	15.9377	16.88	19.8923	19.0973	18.6361	18.0735	NaN	17.2215	17.803	17.8627	18.1143	17.6474	17.2027	NaN	16.8623	NaN	15.5908	15.876	NaN	17.5283	18.5659	17.4619	18.2187	NaN	17.2199	17.6011	16.703	19.3074	18.9355	19.3853	19.618	19.6683	19.0661	18.6633	20.462
NaN	NaN	NaN	NaN	NaN	NaN	NaN	NaN	NaN	18.1798	16.5407	NaN	NaN	NaN	NaN	NaN	NaN	NaN	NaN	NaN	NaN	NaN	NaN	NaN	NaN	NaN	NaN	NaN	NaN	NaN	NaN	NaN	NaN	NaN	NaN	NaN	NaN	NaN	NaN	NaN	NaN	NaN	NaN	NaN	NaN	NaN	NaN	NaN	NaN	NaN
NaN	NaN	NaN	NaN	NaN	NaN	NaN	NaN	NaN	NaN	17.8058	NaN	18.2841	18.1932	NaN	NaN	NaN	19.1293	19.1015	NaN	NaN	NaN	NaN	17.8257	17.8321	NaN	NaN	NaN	NaN	NaN	NaN	17.9482	17.8311	NaN	NaN	NaN	NaN	NaN	NaN	NaN	17.2192	NaN	NaN	NaN	NaN	NaN	NaN	NaN	NaN	NaN
NaN	NaN	NaN	NaN	NaN	NaN	23.4111	NaN	NaN	NaN	NaN	NaN	NaN	NaN	NaN	NaN	NaN	NaN	NaN	NaN	NaN	NaN	NaN	NaN	NaN	NaN	NaN	NaN	NaN	NaN	NaN	NaN	NaN	NaN	NaN	NaN	NaN	NaN	NaN	NaN	NaN	NaN	NaN	NaN	16.6602	17.0176	17.7359	NaN	NaN	NaN
15.7547	19.5347	NaN	NaN	18.2518	NaN	NaN	NaN	19.8066	18.1506	20.0641	19.2672	18.4113	19.5147	19.2977	NaN	20.5136	20.3301	16.3511	20.3555	18.8793	NaN	19.4689	19.8037	14.9986	20.0297	19.1228	19.1027	19.6678	NaN	18.2602	20.236	14.8046	15.8124	14.8884	20.4544	20.5314	20.6299	16.6068	NaN	NaN	NaN	NaN	NaN	NaN	NaN	15.2468	NaN	NaN	NaN
NaN	NaN	NaN	NaN	NaN	NaN	NaN	NaN	NaN	NaN	NaN	NaN	NaN	NaN	NaN	NaN	18.017	NaN	NaN	16.8947	NaN	18.426	18.7149	NaN	NaN	NaN	NaN	NaN	NaN	NaN	NaN	16.6393	NaN	18.4683	NaN	NaN	NaN	16.823	18.6093	NaN	NaN	NaN	NaN	NaN	NaN	NaN	NaN	NaN	NaN	NaN
NaN	17.0297	NaN	NaN	NaN	NaN	NaN	17.529	16.7203	NaN	17.6729	16.7789	17.3309	NaN	19.0924	NaN	NaN	NaN	NaN	NaN	17.0003	NaN	NaN	15.5814	NaN	NaN	NaN	NaN	NaN	19.0549	16.9039	16.0151	NaN	NaN	NaN	17.06	NaN	NaN	16.1656	18.7568	18.8216	17.7906	NaN	16.3815	19.4692	17.1798	18.1399	16.2395	NaN	NaN
20.8926	20.4696	21.2213	21.0685	21.3526	21.1094	21.4455	21.5759	20.7029	21.2749	20.8157	20.7229	20.6698	20.6206	20.9267	21.2217	21.0594	20.6438	20.4411	20.4043	21.1866	19.7989	20.8136	20.4687	20.6239	21.015	21.0162	21.2988	20.6634	21.5323	21.473	21.1505	20.9132	21.49	21.3034	20.8907	21.2363	20.9547	19.5782	21.4899	21.1639	21.1949	20.577	20.5352	20.6987	20.6558	20.4335	20.1142	20.7214	20.8358
20.9363	20.2472	21.243	21.0368	19.8128	19.5506	18.5679	20.1733	21.4745	21.9522	21.1671	21.755	21.0595	21.2656	21.3482	21.6042	21.5096	21.9905	21.6777	22.5342	21.9096	20.0753	21.5709	20.5323	21.4592	21.8435	21.5681	21.6361	20.5881	20.7188	20.0858	20.1241	20.0334	20.1585	21.7906	22.2416	21.9056	21.7065	19.5072	21.7056	21.7448	21.6263	20.7778	21.9944	21.3869	21.4606	21.2837	21.5354	21.7055	22.0757
19.3765	19.0312	19.4865	19.6557	19.7623	19.7889	19.7401	19.9608	16.8453	21.4801	21.0183	19.8852	15.7198	16.1233	17.1378	18.4187	21.5653	19.2843	18.0541	20.3563	17.69	19.8287	NaN	19.0586	17.3491	19.0336	18.6738	16.4556	16.5858	16.5027	17.9268	18.9601	16.4156	18.6921	21.0851	19.8376	20.996	20.9182	18.2924	NaN	NaN	NaN	NaN	NaN	NaN	NaN	NaN	16.9597	18.1356	17.0462
18.3121	16.0045	17.2461	19.012	18.5698	18.3077	18.2259	19.1641	17.4245	18.1867	17.0237	18.7339	18.987	18.8348	19.2091	19.0374	18.1945	18.4082	18.2798	17.0251	17.9029	18.0058	18.5783	18.253	17.5039	17.8471	17.105	19.2831	NaN	19.0437	17.5003	NaN	17.5613	16.3731	18.7626	18.861	18.1134	18.0284	17.6602	18.1993	17.1248	16.5	NaN	15.2579	15.761	18.2629	17.5713	15.5006	NaN	NaN
16.9875	17.6148	NaN	NaN	NaN	18.2343	NaN	NaN	NaN	NaN	NaN	NaN	NaN	NaN	NaN	NaN	NaN	NaN	NaN	NaN	NaN	NaN	NaN	NaN	NaN	NaN	18.9432	NaN	NaN	NaN	NaN	17.4937	NaN	NaN	NaN	NaN	NaN	NaN	17.7674	NaN	NaN	NaN	NaN	NaN	NaN	NaN	NaN	17.0807	NaN	NaN
NaN	NaN	NaN	NaN	NaN	NaN	NaN	NaN	NaN	NaN	NaN	NaN	NaN	NaN	NaN	NaN	NaN	NaN	NaN	NaN	NaN	NaN	NaN	NaN	NaN	NaN	NaN	NaN	NaN	NaN	NaN	NaN	NaN	NaN	NaN	NaN	NaN	NaN	NaN	NaN	NaN	NaN	17.6352	19.1841	18.6345	19.0991	19.379	NaN	NaN	NaN
NaN	NaN	NaN	NaN	NaN	NaN	NaN	NaN	NaN	20.2825	20.6108	18.0124	NaN	NaN	NaN	NaN	NaN	NaN	NaN	NaN	NaN	NaN	NaN	NaN	NaN	17.2452	17.8713	NaN	NaN	18.3199	19.3789	18.5907	NaN	18.4865	NaN	16.8511	NaN	NaN	17.6162	NaN	NaN	NaN	NaN	NaN	NaN	NaN	NaN	NaN	NaN	NaN
22.6711	22.155	23.0217	23.002	23.1395	23.2679	22.454	23.2343	23.1022	23.7572	24.3979	23.6425	24.0186	23.7814	22.8273	23.7824	24.3951	23.8943	23.8136	22.4188	23.311	23.5622	23.3682	23.4487	23.1099	23.3816	23.5843	23.2014	23.2364	23.3631	22.7092	23.6337	23.6553	23.3926	23.0236	23.1321	22.8246	22.9192	22.8118	22.8526	23.834	22.3273	23.8834	22.6525	23.57	23.1555	24.0463	23.7662	23.1842	23.3308
20.345	19.5891	19.1576	19.3685	18.5391	18.8031	17.1366	17.3299	20.2421	22.4036	21.7217	21.4741	20.7039	21.4482	17.7008	21.3748	21.8783	19.9306	20.2133	18.624	20.6793	20.0849	20.9223	19.7268	20.2753	19.9739	20.5988	19.8185	20.95	20.7706	21.0841	21.1523	19.3737	20.3187	20.4049	19.822	19.7827	20.6326	19.0854	17.4365	17.3696	16.9223	18.8503	20.7169	20.1356	20.632	20.3333	19.9494	20.4664	20.4731
24.1318	22.5751	22.8658	22.5912	22.4435	22.5561	22.2524	22.8737	23.0507	23.9222	23.9718	22.9298	22.6164	23.0897	23.4926	23.4803	23.3947	22.6386	23.0834	23.3003	23.3441	21.7286	23.0033	23.1713	23.8684	23.1669	22.8975	22.3741	23.1119	23.2825	23.2465	24.0287	23.8641	23.2588	23.9031	23.4578	23.9943	24.1556	21.9741	24.0314	23.7364	23.8159	23.3071	23.4018	23.4343	22.9919	23.2061	22.4924	22.2821	23.3811
NaN	17.9771	17.7989	17.1591	NaN	NaN	NaN	NaN	19.2004	NaN	NaN	16.6318	17.8692	16.5053	NaN	NaN	17.3712	17.0452	NaN	NaN	NaN	NaN	15.7831	19.0145	19.4586	19.3576	NaN	17.293	20.2684	19.2454	17.4452	17.9296	17.5257	17.5951	18.7458	17.287	18.4156	16.9501	17.5715	17.3308	17.7207	16.4807	NaN	NaN	NaN	NaN	NaN	17.7816	NaN	NaN
19.6541	19.7575	19.844	19.8605	19.3044	19.4929	18.5649	19.7515	20.1642	20.3018	19.8914	19.9379	19.9124	19.8022	19.5268	19.869	19.8	19.5619	19.7906	19.6541	19.5955	18.6258	19.0375	19.7071	19.7685	20.1508	20.1269	17.5091	19.0831	19.8651	19.7732	19.8017	20.0815	18.399	20.0696	19.8958	19.8806	19.9113	18.9928	20.9816	20.8727	20.6241	20.4887	20.6511	20.4495	20.0265	20.1286	20.0639	19.6879	20.4619
22.0692	21.2645	21.3278	21.2654	21.409	20.9356	21.1289	21.2868	22.1713	21.5481	21.6829	21.7943	21.2815	21.9727	21.1589	22.4127	22.2865	21.2296	21.0608	21.8133	22.4787	20.3973	21.7222	21.5487	21.4942	21.5623	21.1197	21.9183	21.2136	21.7088	21.8437	21.8468	22.2221	21.535	22.1294	21.2646	22.3744	22.0762	20.3569	20.9278	20.9956	21.0723	21.7533	21.5523	21.8369	21.4377	21.3479	21.5303	21.4946	21.9741
21.7358	21.2817	20.8194	21.3428	21.688	21.7862	21.7475	22.0905	21.7381	19.6582	20.657	20.6818	20.3703	20.674	21.7937	21.1308	22.1459	21.3922	21.049	21.3722	21.0102	20.9793	22.1067	21.2704	20.3587	20.0718	18.0195	21.7507	21.549	21.3044	21.3341	20.983	20.9856	21.2338	21.8418	21.5567	21.7991	21.9234	20.1181	21.8239	21.3891	21.5209	20.6136	19.8333	20.1383	20.4361	19.8998	20.2247	19.1553	19.9617
22.1382	17.4078	21.7185	21.9704	21.6391	22.2359	22.1496	21.7723	21.1578	22.4601	23.1142	21.8643	18.4022	22.1021	21.6686	22.3703	NaN	22.7336	21.8819	22.0478	18.5174	NaN	19.24	17.0533	NaN	21.9899	NaN	21.8104	NaN	22.1534	22.289	21.8131	NaN	NaN	21.8276	21.2529	22.3258	22.1324	NaN	22.0955	21.6002	21.8995	21.943	21.8531	21.9687	21.9621	22.2928	21.9038	21.8701	22.4177
22.9055	22.5713	22.6726	22.5728	22.8106	22.7299	22.8577	23.0214	23.217	23.5294	23.8503	22.9207	22.6075	22.7133	22.5175	22.8219	22.6518	22.8043	22.6091	22.4071	22.9134	21.4622	22.6381	22.6086	22.8769	23.5981	23.1468	22.2268	22.4777	23.1204	23.2663	23.5702	23.3138	22.0018	22.1937	22.214	22.6153	22.6572	20.8934	24.1901	24.15	24.196	23.0278	22.8488	22.7987	21.9883	22.4069	22.1368	21.9029	22.4919
17.9736	18.2737	NaN	NaN	NaN	NaN	NaN	NaN	NaN	NaN	NaN	NaN	16.295	NaN	NaN	NaN	NaN	NaN	NaN	NaN	NaN	NaN	NaN	NaN	NaN	19.0163	NaN	NaN	NaN	NaN	NaN	18.2284	18.3702	NaN	NaN	NaN	NaN	NaN	NaN	19.1829	18.8914	NaN	NaN	NaN	NaN	NaN	NaN	NaN	NaN	NaN
17.0713	16.9521	17.3598	17.337	16.9197	NaN	17.4295	18.1074	17.7308	18.0235	16.5872	18.0585	17.2303	15.5657	19.481	19.0175	19.3762	19.1286	19.0379	19.5096	19.2929	18.4625	19.195	18.1155	18.6644	18.8979	NaN	19.7189	16.6864	17.1767	16.4751	18.5015	18.7073	NaN	19.7471	19.2907	20.2153	19.9533	NaN	17.9488	17.4949	18.0145	17.8767	18.0446	17.6261	17.8565	16.8478	17.2413	17.707	18.4538
NaN	NaN	NaN	NaN	NaN	NaN	NaN	NaN	NaN	NaN	NaN	NaN	NaN	17.0241	NaN	NaN	NaN	NaN	NaN	NaN	NaN	NaN	NaN	NaN	NaN	NaN	NaN	NaN	NaN	NaN	NaN	NaN	NaN	NaN	NaN	NaN	NaN	NaN	NaN	NaN	NaN	NaN	NaN	NaN	NaN	NaN	NaN	NaN	NaN	NaN
NaN	NaN	NaN	15.3312	16.5304	NaN	NaN	17.5296	NaN	NaN	NaN	NaN	NaN	NaN	NaN	15.7218	NaN	NaN	NaN	NaN	NaN	NaN	16.7697	NaN	NaN	NaN	NaN	NaN	NaN	NaN	NaN	NaN	NaN	NaN	NaN	NaN	NaN	NaN	NaN	NaN	NaN	NaN	NaN	NaN	14.8019	14.8988	NaN	NaN	NaN	NaN
NaN	NaN	NaN	NaN	NaN	NaN	NaN	NaN	NaN	NaN	NaN	NaN	NaN	NaN	14.9265	NaN	NaN	NaN	15.4651	NaN	NaN	NaN	NaN	NaN	NaN	NaN	NaN	NaN	NaN	NaN	NaN	NaN	NaN	NaN	NaN	NaN	NaN	NaN	NaN	NaN	NaN	NaN	NaN	NaN	NaN	NaN	NaN	NaN	NaN	NaN
20.5799	19.2069	20.1925	20.5255	19.9324	20.476	20.1058	20.7185	20.5234	20.4419	20.3165	20.8456	20.8713	20.9852	20.2137	20.6687	21.1979	21.3686	21.399	21.4999	21.1281	20.535	20.281	20.8992	21.065	20.6546	20.7682	19.9284	20.2705	19.0823	20.4727	20.0278	20.3854	20.7602	20.3784	20.5786	20.0082	19.6714	17.8002	21.2594	21.3168	20.9554	22.2296	22.7235	22.3988	22.1727	22.6575	22.4177	22.5391	23.5212
NaN	NaN	NaN	NaN	NaN	NaN	NaN	NaN	NaN	NaN	NaN	18.2682	18.3683	17.0531	NaN	NaN	NaN	NaN	NaN	NaN	NaN	NaN	NaN	NaN	NaN	NaN	NaN	NaN	NaN	15.7759	14.426	NaN	NaN	NaN	15.0778	NaN	NaN	NaN	NaN	NaN	NaN	NaN	NaN	18.5937	18.0707	18.7023	14.5954	NaN	NaN	18.5833
23.6028	21.1118	20.8964	20.7724	20.2852	20.4455	20.9405	20.9252	20.4522	22.6661	23.3396	23.8045	23.4724	23.8847	23.4827	23.3792	23.4231	23.2747	23.4148	23.742	23.4991	22.1062	23.6589	23.3344	22.9481	24.264	23.6811	22.2001	23.665	22.2777	23.6312	21.052	22.4369	22.8969	21.4676	21.6377	21.0295	21.0097	20.906	20.4607	20.0371	20.3595	22.6137	21.6554	22.9297	23.4297	23.1919	23.3102	22.7462	23.2973
17.2535	16.5662	19.0834	19.243	18.185	18.7092	18.7081	19.8486	18.4555	16.7693	17.0566	17.352	17.7045	17.9895	17.8157	18.6199	19.1905	19.4198	17.5746	19.4091	18.782	17.466	19.069	16.5305	16.9451	17.5682	16.8372	15.9456	18.3342	18.2821	18.2392	17.4781	17.5865	NaN	19.2238	18.8164	18.7328	18.8231	16.9407	19.3732	18.9912	18.7785	NaN	18.3878	17.9092	18.4138	19.9078	18.4153	18.5712	19.0087
18.0787	17.8015	20.12	21.294	20.9412	20.4403	18.3987	20.0285	20.4864	20.3515	17.897	20.3873	20.1424	19.8558	20.6266	20.9258	20.5782	19.4426	19.2015	20.9965	19.7445	19.2283	21.7083	17.5855	17.7112	17.7601	17.8528	19.164	17.1891	19.6644	20.1591	19.7389	20.6388	18.9465	20.9926	21.2449	20.2644	20.5169	17.4686	21.1424	20.534	21.1481	20.0984	21.5824	21.3261	21.2659	20.3091	19.483	21.6766	21.915
NaN	NaN	NaN	NaN	NaN	NaN	NaN	NaN	NaN	NaN	NaN	NaN	NaN	NaN	17.0436	17.5398	NaN	NaN	NaN	NaN	NaN	NaN	NaN	17.2411	NaN	17.2972	NaN	NaN	15.1722	NaN	NaN	16.4968	17.4056	NaN	NaN	NaN	NaN	NaN	NaN	17.1538	NaN	NaN	NaN	NaN	NaN	NaN	NaN	NaN	NaN	18.1655
22.0326	21.9468	21.1477	21.3391	22.0156	21.7353	21.3828	21.1499	21.7701	21.4739	20.8763	21.6162	21.6623	21.9781	21.9426	22.083	21.2071	20.8934	21.2468	21.9513	22.2046	19.8615	21.7195	22.1338	20.8557	21.9063	21.9099	22.0704	20.4837	21.426	22.2906	22.0755	22.1293	21.8559	21.8778	22.0183	22.0016	21.8246	20.9556	22.1732	21.7605	22.0171	21.9347	21.7123	21.9494	21.9375	21.2551	21.0715	21.3049	21.8692
21.6727	21.6247	21.4376	21.7374	21.3434	20.6849	21.6473	21.3389	21.7371	21.2205	19.8239	20.6609	20.6211	21.0765	22.5712	21.2431	21.1228	20.5421	20.3374	21.1157	21.1355	20.082	20.9888	22.2302	21.8967	21.4986	21.6377	21.2432	21.2612	21.137	21.1834	22.2076	22.0208	21.3183	21.0109	20.7062	20.8245	20.9631	20.1853	21.8812	21.9621	22.0154	22.0592	21.8924	21.4851	21.4492	21.4411	22.0621	22.4377	21.9797
21.6724	21.1359	21.1843	21.4575	21.5387	21.1437	20.2525	20.9555	21.1863	21.2211	20.8779	21.11	21.6058	21.1388	21.0474	21.2	19.7815	21.805	20.4909	21.6738	21.1776	19.3435	20.9892	21.7214	21.0075	20.7089	20.99	22.1987	19.9805	20.9814	20.686	21.0947	21.6284	20.8455	21.3534	21.8612	20.8584	20.496	20.1231	20.7319	21.1593	20.3554	21.188	21.5518	21.4704	21.4949	22.0331	21.2248	21.8473	21.1346
18.3893	17.5223	18.6649	18.8148	18.6805	19.0697	18.8562	19.1385	17.68	17.1118	17.7842	18.0595	18.076	17.692	18.6334	18.3625	18.7214	18.9984	18.6424	18.8415	18.6154	17.5402	18.3213	18.0862	18.7118	18.0988	18.5067	17.8282	15.4748	18.1422	17.9346	17.4141	18.2689	18.186	17.6357	17.7779	17.6263	17.9405	16.5619	17.4879	17.9135	17.7494	17.8208	17.9467	18.1582	18.4424	18.7913	18.4087	18.3628	17.6836
18.9454	19.8527	20.2822	19.8692	18.9893	19.4639	19.0984	19.8521	18.9145	18.5304	17.5945	19.8492	20.094	19.8878	19.5813	19.1531	NaN	19.4406	19.5339	18.7895	18.9428	18.4439	18.4789	20.1166	19.0361	NaN	19.2347	20.1243	NaN	18.9499	18.851	19.3601	19.6548	19.5686	19.7083	19.7373	17.9672	18.3317	NaN	18.9028	20.4499	19.2355	18.7967	19.6751	19.7118	19.8892	20.5126	20.4193	19.8174	19.0583
16.6716	17.1234	17.4358	18.1813	16.8103	15.9667	16.9447	15.5641	NaN	16.4936	12.4471	18.1683	14.7193	16.8552	19.3004	16.5926	NaN	17.1563	16.2874	18.2761	15.7448	NaN	19.3287	NaN	14.3884	16.7743	NaN	18.2262	NaN	16.4377	NaN	13.9559	NaN	18.4268	17.3759	18.7473	17.4759	17.2127	NaN	16.2859	16.2329	16.4855	17.3834	17.885	17.6022	17.6241	16.1943	17.0486	18.9977	17.1606
19.9773	17.9684	19.8871	19.7601	20.3411	19.5005	20.3454	19.6166	20.0237	17.9714	18.1966	20.5298	20.8166	20.9624	18.1677	20.1019	18.7172	18.3192	17.9519	17.9765	19.429	17.0456	19.5354	18.8336	19.5649	20.1498	17.7638	20.1129	19.5614	20.2719	20.3817	20.1309	19.5928	17.8332	19.8896	19.4997	20.3568	20.1114	17.9152	20.3824	19.4784	20.3497	20.3934	20.5998	20.5565	20.432	19.2486	19.7636	20.2683	20.2947
18.7882	17.2808	18.681	18.3526	18.4161	18.1543	18.7547	18.3854	18.4319	19.3603	19.3448	19.0378	18.586	18.9214	18.6963	19.2197	18.9442	17.0937	17.8892	18.6059	19.3488	18.3566	19.2004	18.1215	18.6799	18.8307	18.2678	19.446	18.9375	18.9192	19.1259	18.048	18.4799	18.0916	18.0115	18.3434	19.1069	18.6574	17.5529	19.1393	18.8113	18.9011	19.198	18.9647	19.0881	18.9175	18.2766	18.6496	18.4885	18.3034
21.1089	19.2277	21.2167	21.1645	21.7105	21.1439	21.6565	21.3978	21.1966	22.0312	21.3252	20.61	21.6223	21.5566	20.4569	21.6307	21.802	20.7671	21.6543	20.2744	21.1293	20.1226	21.2242	21.6196	21.1488	20.9117	21.1851	21.4209	21.3112	20.8543	20.8984	20.1617	20.931	20.7959	21.0523	21.7865	21.2068	21.3162	19.553	20.7418	20.5199	20.6123	20.8605	21.5804	20.659	21.7754	21.4811	20.3805	21.1576	22.3176
16.9584	18.4808	19.0703	19.577	19.0893	18.8237	20.4238	19.7	19.1307	17.918	18.0125	17.7918	18.1982	NaN	17.1235	18.6475	16.5215	NaN	NaN	17.699	17.5051	NaN	17.3436	18.2228	18.1735	17.4767	NaN	NaN	NaN	NaN	17.3711	17.9944	17.4323	16.6705	17.73	17.3961	17.269	17.1187	NaN	17.6577	17.7817	18.5445	NaN	16.9525	17.3401	NaN	NaN	17.08	17.1118	17.6251
NaN	NaN	NaN	15.0291	NaN	NaN	16.0814	14.352	NaN	NaN	NaN	NaN	NaN	NaN	16.0802	16.1378	14.6631	14.6006	NaN	16.486	15.9207	15.133	NaN	15.4861	15.2553	NaN	NaN	NaN	NaN	14.8387	15.3011	NaN	NaN	NaN	NaN	NaN	NaN	NaN	NaN	NaN	NaN	15.6239	NaN	15.5703	NaN	16.5621	15.5476	14.9225	16.4572	15.3992
19.2469	17.1948	18.1955	18.5406	18.2684	18.5363	18.9692	19.896	17.8933	18.7151	18.2524	18.39	18.446	18.0692	18.954	18.3348	NaN	19.2761	18.631	16.4925	18.1682	18.1097	17.6937	18.5695	18.4819	18.7105	17.3866	18.8984	NaN	18.8885	18.4989	17.9458	18.8993	NaN	19.1779	18.8362	18.5039	18.3683	NaN	18.7	18.9124	19.4147	17.8403	18.3457	18.4605	18.6253	18.9915	18.368	18.428	17.8988
19.946	20.7525	20.8292	20.3914	20.1684	20.1449	20.7836	20.5524	20.5083	19.1151	19.8061	18.3536	17.8483	17.6255	19.2764	20.1095	20.8238	20.7843	20.8945	20.4739	20.0614	20.0076	20.3812	20.0938	19.5516	19.4668	19.9519	19.8615	20.0825	18.5077	18.7441	20.4313	19.4718	19.4365	20.6009	20.3949	20.7336	20.9673	19.8322	19.3777	19.8614	19.7392	20.3462	19.8694	20.1846	19.9668	20.3712	20.6819	20.398	19.3792
21.5478	21.1169	21.6882	22.0699	22.0582	21.9663	22.8151	22.6066	21.9274	21.9292	21.7123	21.7671	21.7514	21.7631	21.9451	21.6228	21.7499	21.4956	21.6392	21.9574	21.5771	20.9139	20.9527	21.1953	21.3214	21.5373	20.7444	21.6019	21.6427	22.2197	22.0708	22.4358	21.9428	21.4314	21.7796	22.0731	21.677	22.3273	20.3153	21.6984	22.095	22.3325	22.2775	22.226	22.3438	22.0588	21.7688	21.462	21.48	22.3237
20.2974	18.8284	18.9833	18.5774	18.2201	18.6771	17.9833	18.3653	19.2835	19.1071	18.7265	18.6166	NaN	NaN	19.2696	20.9418	18.4263	19.3138	19.4146	NaN	19.626	17.5122	18.3629	NaN	18.9118	NaN	NaN	NaN	18.0228	18.5907	17.4594	18.7067	19.0925	NaN	18.0563	NaN	18.7659	18.4744	NaN	NaN	NaN	NaN	19.731	20.5638	19.4661	20.7896	19.6822	20.0023	19.6421	19.9575
21.7265	22.0403	22.5837	22.2715	22.9191	22.9714	22.8771	23.0779	22.9449	22.3703	22.9671	22.4166	22.5616	22.1938	22.687	23.0611	22.07	22.815	22.6694	20.8872	22.6652	21.2913	22.4688	22.3839	22.816	22.3951	21.8327	22.085	22.3102	22.5066	22.4033	22.1101	22.5678	21.3782	22.2917	21.9876	22.9491	22.2885	20.731	23.323	23.3051	23.3887	22.7082	22.1846	22.1642	21.9126	22.1807	22.3286	21.9624	22.8695
16.6996	21.1655	16.5465	16.9735	16.687	16.9684	17.8548	16.9025	16.5391	17.7598	15.9683	17.9388	17.9439	17.099	NaN	16.6129	16.9073	NaN	16.3145	17.1148	17.0102	17.0423	16.8614	16.826	NaN	17.1192	NaN	16.5321	NaN	16.9587	16.3917	17.9644	16.6795	NaN	16.6709	17.3327	NaN	NaN	NaN	17.0049	17.1641	17.074	16.5984	17.0055	16.728	16.9766	16.9722	17.309	17.6914	17.2558
NaN	17.8325	NaN	18.5413	17.9669	17.9824	16.6731	18.0139	NaN	NaN	NaN	NaN	NaN	NaN	14.2798	NaN	NaN	NaN	NaN	NaN	NaN	NaN	NaN	NaN	NaN	16.9248	NaN	18.3163	NaN	17.8845	NaN	NaN	NaN	NaN	17.1962	NaN	16.5699	15.9163	NaN	NaN	NaN	NaN	NaN	NaN	NaN	16.385	NaN	NaN	16.3312	NaN
16.679	NaN	NaN	17.7062	17.5442	16.1647	18.1065	17.3029	NaN	18.7655	18.0617	19.2111	17.1267	16.5959	16.9174	17.9448	NaN	17.2285	16.7417	17.2276	NaN	NaN	17.2311	NaN	16.0326	17.2988	NaN	17.539	NaN	17.3227	16.8896	NaN	16.7628	NaN	16.505	16.7508	NaN	16.5199	NaN	16.5277	NaN	16.759	NaN	17.7252	18.144	16.7746	17.0933	16.5459	15.631	17.712
20.3424	20.3697	19.8966	20.3504	20.4751	20.4032	20.8045	20.8202	20.0185	18.7509	18.9643	20.632	20.8224	20.6302	21.0419	20.4238	20.1131	20.3806	20.4181	19.9525	20.4116	20.6774	21.1386	20.0601	19.7406	20.6644	19.6343	20.4074	20.0845	20.1907	19.9973	20.3622	20.746	20.237	20.317	20.5223	20.2517	20.2638	19.5615	19.7726	19.8861	19.9428	20.5537	20.525	20.7277	20.6414	20.9575	19.895	20.1255	19.8772
24.1689	23.7942	24.3127	23.7244	23.4569	23.5016	23.5254	23.3212	23.4942	22.4976	21.4168	24.0131	24.1602	24.0908	23.7576	23.4601	25.3159	24.8661	24.7861	22.8751	23.6045	23.6666	24.1704	24.8067	23.0503	23.6341	24.914	23.9908	25.0676	24.1748	24.3065	23.5354	24.2838	25.3923	24.7369	24.9259	24.2432	24.3221	23.6516	22.5167	23.2073	22.5814	23.1455	23.7899	23.2297	23.5677	24.3333	24.394	23.579	23.8455
22.4584	21.4866	21.976	22.7945	21.8227	22.0024	22.6628	22.0784	22.7472	22.668	22.2322	22.499	22.3797	22.7724	21.9711	22.2361	22.4712	22.0055	22.1166	21.6108	22.1813	21.5038	23.6841	22.1227	21.7843	22.3669	21.7663	21.925	24.064	21.227	22.2522	23.4012	22.2388	23.0014	22.1608	22.1357	22.3974	21.7376	21.4671	22.6069	21.7334	22.2352	22.9091	22.835	22.9812	23.3363	22.1975	21.9401	23.3187	21.9529
22.1284	21.6677	22.2925	22.3505	22.2487	21.6903	22.3361	21.5516	22.1355	22.87	21.1545	22.806	22.8324	22.4888	21.9504	21.7806	22.2823	22.3061	21.9409	21.0396	22.0677	21.7236	22.6133	21.4221	20.7756	21.5598	22.2951	21.9599	23.2138	21.7269	22.1422	22.0148	22.0316	23.1421	22.372	22.4569	21.9662	21.9475	22.1244	22.9443	21.8658	22.2357	22.5289	22.6731	22.7469	22.6014	22.2673	22.611	22.9232	23.2139
22.6583	22.6648	22.4131	22.4876	22.5611	22.8303	22.9684	23.4913	22.2054	20.0968	17.677	22.2702	22.3808	22.1098	22.0144	22.1084	22.1062	22.2721	17.7893	21.0783	22.2617	18.15	20.6301	21.7905	16.2368	22.739	22.3641	22.2506	18.2871	22.1291	22.5354	21.6745	22.2294	18.2826	19.2858	22.1556	22.4914	22.5056	17.2764	22.6385	22.5689	22.6788	22.4659	22.0592	22.0041	22.0379	22.3926	21.7464	21.5841	22.6544
20.6446	19.8701	20.3577	20.576	20.2986	20.3694	21.1104	20.5623	20.9463	20.826	21.0909	20.0136	19.8936	19.7948	20.8592	21.062	21.4298	20.8194	20.6745	21.5644	20.9899	20.3604	20.805	20.7971	20.3302	21.0775	21.1545	20.4743	20.5455	19.7965	20.0982	21.1266	20.7175	20.5433	20.5184	20.5433	20.9553	20.5371	19.5904	20.5823	20.4402	20.4205	20.4513	20.061	20.4142	20.2877	20.3827	20.1986	20.4495	20.3025
16.1097	15.9322	18.1508	17.9056	19.0123	18.4044	17.964	18.4632	15.9864	14.9858	NaN	15.8386	17.6973	18.0464	18.7503	14.8468	NaN	NaN	16.8672	15.8788	14.635	NaN	NaN	17.3829	NaN	17.9236	15.0635	18.2819	NaN	16.9839	15.4251	16.6986	15.2687	15.2688	17.5501	17.3768	15.3924	17.5934	NaN	15.8308	17.995	15.7263	NaN	17.1097	15.2745	17.138	17.8897	15.1288	15.9469	14.9781
20.0302	19.8418	18.5075	19.2026	20.4398	19.563	21.2952	19.8773	19.1951	19.0236	18.1143	19.8785	20.1435	20.3939	20.5725	20.3995	20.5243	17.0353	18.5612	20.2265	20.4605	19.7127	19.3016	19.4908	18.7958	19.9876	20.4677	17.982	20.4006	19.0043	20.2075	20.2159	20.1734	19.8514	18.8194	19.3048	19.0045	20.4124	18.9802	20.9309	20.4545	20.8439	19.1598	18.1781	19.584	20.2315	19.3235	NaN	NaN	17.8019
NaN	NaN	NaN	NaN	NaN	NaN	NaN	NaN	NaN	NaN	NaN	18.662	17.9174	18.8194	16.4172	17.4113	NaN	NaN	NaN	16.011	16.474	NaN	15.9176	NaN	NaN	NaN	NaN	17.6281	NaN	17.7062	NaN	NaN	16.9897	NaN	NaN	16.2823	NaN	16.1806	NaN	18.5827	18.7358	NaN	NaN	NaN	NaN	16.4817	19.1614	NaN	NaN	NaN
19.9566	18.5749	19.48	19.3867	19.4685	19.4874	19.3953	19.3338	20.0331	19.7895	20.315	19.9515	19.711	20.0961	19.8809	19.7987	20.0021	19.9438	19.6894	20.1899	19.9779	19.0502	19.5245	19.502	19.7122	19.9954	19.9335	19.8433	20.058	19.7552	19.9138	19.8346	19.5636	19.9379	19.6707	19.6521	20.0887	20.3279	18.6882	19.6126	19.7563	19.577	20.0645	19.7631	19.9835	19.7378	19.6584	19.2692	19.7195	19.8219
NaN	16.1361	17.0745	17.8932	17.5169	17.0169	NaN	17.4262	NaN	15.8352	16.5826	16.7271	16.8032	15.1416	NaN	NaN	NaN	15.1872	17.0076	18.5526	NaN	NaN	14.5569	14.6489	15.8586	17.2901	NaN	NaN	NaN	16.8025	14.5376	NaN	15.3738	NaN	15.9993	16.8382	16.4433	14.9624	NaN	14.101	15.9091	14.8011	15.2812	16.8948	17.1441	16.995	15.6722	17.2372	NaN	16.8336
21.1118	19.6543	20.7962	21.1594	20.9269	20.9342	20.9061	21.1642	20.5715	20.7893	20.3545	20.7584	20.5024	20.3522	20.7777	21.0399	20.9296	20.3675	20.6989	20.8829	20.8216	20.3655	21.8627	21.3204	21.2908	20.1519	20.7545	20.911	20.8672	20.4966	19.7884	19.911	19.7789	21.5286	20.6551	20.619	19.875	20.1431	20.4732	20.0201	19.7533	19.0481	20.3853	20.6827	20.094	20.2348	20.3763	21.2204	21.3493	21.5144
19.8857	17.3543	19.8376	19.625	20.1269	19.9796	19.9823	20.5949	19.8913	NaN	NaN	20.3325	20.1492	19.731	19.4754	19.6042	19.7017	19.3769	19.0106	20.1006	19.6882	16.7991	20.3665	20.0379	19.1796	18.8097	18.1925	19.7997	18.8062	14.48	18.7963	16.3502	17.5447	18.3256	17.559	19.7927	18.9469	19.0972	NaN	18.2173	18.8969	18.4404	19.1529	18.7951	18.8431	18.9751	19.1187	20.6179	20.9766	21.1755
21.5416	21.9309	21.6125	21.6077	21.6584	21.436	21.2274	21.2007	21.3947	21.0867	21.516	22.3698	22.2884	22.3738	21.5678	21.9529	23.0009	21.6352	21.7418	23.1372	22.0382	22.0596	22.5992	22.2383	22.1851	21.9714	22.0748	22.0244	21.5775	21.7487	21.9542	20.8927	21.0158	21.8849	21.9007	22.246	22.1121	22.0534	21.2427	20.4348	20.641	20.6299	21.5099	21.2574	21.4167	20.9892	21.307	21.6836	21.7977	21.5431
16.2634	17.7236	17.9228	18.1036	18.097	16.5874	17.1168	17.5807	19.0924	NaN	NaN	17.7866	17.4417	17.4094	19.1468	18.2817	18.9009	17.2782	17.3507	NaN	16.9595	17.3339	18.2446	19.0162	15.2851	18.3524	NaN	17.5543	NaN	17.0287	16.8203	15.8231	16.8257	20.1367	17.6467	17.6587	18.3305	18.3714	15.2176	16.278	14.6603	16.2994	18.1517	17.9601	18.3949	17.4065	17.4905	18.3638	18.7595	19.7794
20.3225	19.227	18.9944	18.8272	18.6335	18.584	18.441	18.6312	20.5557	21.1571	20.6171	20.741	20.7837	20.5461	19.8479	20.0882	21.8408	21.1284	20.7389	20.6676	19.9919	20.8749	20.5089	19.1953	20.2369	19.7192	19.7861	19.6236	19.9264	20.5142	20.5178	19.6318	19.9001	19.5065	20.5127	20.8089	21.1724	21.2335	18.8241	20.2819	20.7311	20.1381	20.0634	20.1183	20.0962	20.2407	20.9316	20.5639	19.955	20.2174
NaN	16.7811	NaN	NaN	NaN	NaN	NaN	NaN	NaN	NaN	NaN	NaN	NaN	18.5086	18.0863	17.6553	18.7232	NaN	NaN	16.8164	17.5233	18.0768	18.0257	NaN	NaN	NaN	NaN	NaN	18.1236	NaN	NaN	17.7034	18.7419	18.0662	18.5805	17.7803	18.3839	NaN	NaN	19.18	18.0617	NaN	NaN	18.6319	19.1622	18.233	NaN	NaN	NaN	NaN
22.9092	22.1512	23.1542	22.9581	22.9669	22.8256	22.4938	23	23.4425	23.6954	23.5893	23.2504	23.5932	22.6878	23.2673	23.6053	24.0794	23.4462	23.6902	23.2103	23.2608	22.3945	24.0123	23.2867	23.2458	23.3114	22.7179	23.0813	23.3222	23.8071	23.6396	23.1972	23.2238	23.0868	23.6962	23.1237	23.6537	23.4962	21.401	23.8366	23.2561	23.2613	23.6745	23.3438	23.242	23.0901	23.0952	23.5326	22.816	23.9958
22.3794	22.2345	21.4412	21.2737	21.5621	21.199	21.4653	20.6907	22.4379	23.0172	23.1469	21.4654	20.7365	21.3666	22.0454	21.8417	22.8476	21.8811	22.4419	21.6897	21.8823	21.7847	22.2926	22.3099	21.4415	22.0933	21.2442	21.5869	23.1642	22.0453	22.0491	22.627	22.2014	22.5853	21.7444	22.2154	22.3324	22.4959	21.4779	19.7387	19.8203	20.2685	21.1602	21.3478	21.3917	21.0257	20.5712	21.8032	21.1622	19.8108
24.3042	23.5322	24.2475	23.2686	24.1819	23.5996	22.4397	23.2479	24.6998	24.6387	24.1606	23.5422	23.4083	24.28	23.822	24.5165	24.7773	23.8799	24.4602	24.4639	24.2048	24.5286	24.72	24.5308	24.3324	24.418	24.4198	24.4108	24.7553	23.5252	24.1463	23.945	24.5164	24.6411	23.8496	24.0126	24.0632	24.3394	23.4207	24.5241	24.4613	24.3798	24.1463	23.0178	23.2082	24.1354	23.688	23.7089	23.9777	23.6859
21.0231	19.7437	20.574	19.9873	20.3754	20.4638	19.904	20.4144	20.6932	21.3836	21.6368	21.0978	20.1075	20.1822	20.0404	20.1914	20.8735	20.5955	20.2882	20.6727	20.5028	19.9976	20.4683	20.6799	20.6977	20.6217	21.0132	20.6345	20.8341	20.3403	21.0645	20.2634	20.6605	20.5176	20.797	20.7967	20.5684	20.2234	20.0098	20.6417	20.4208	20.2788	20.5843	20.5397	20.3871	20.1395	20.0143	20.0536	20.3862	20.1878
24.9833	24.5893	25.2708	24.7216	24.6709	24.7096	23.944	24.0467	25.4599	26.1429	26.6096	25.4627	24.9518	24.8301	24.6239	24.9771	25.4281	26.056	25.9115	25.5546	24.7768	25.0772	25.2747	25.5575	25.7023	25.1261	24.8923	25.3552	25.6532	25.3443	24.9541	25.7539	25.1858	25.3478	24.8919	25.1502	25.1898	25.4811	24.7074	25.2851	25.4842	25.4332	25.1654	25.3016	24.7145	24.5855	25.0549	25.5595	25.0129	25.2073
23.407	22.7747	22.4373	22.017	22.7508	22.3746	21.2943	21.9695	23.6664	23.3247	22.7397	22.8596	22.8491	23.1273	23.2359	23.5931	23.9182	23.1778	23.9393	22.4327	23.0917	22.1616	24.8632	23.6868	23.3548	23.1665	23.4056	24.4509	23.0461	22.6124	23.1121	23.7058	23.5703	22.9707	23.6705	23.7965	23.6695	23.356	22.0732	23.1595	22.7973	23.1602	23.3593	23.1162	23.6855	24.1059	23.6442	24.6191	23.735	22.2552
20.0952	20.6462	20.4146	20.1273	20.1133	19.9501	18.946	19.7899	21.6064	21.0007	20.7992	22.267	21.9394	21.1907	20.3128	20.3091	19.8257	20.4977	20.7412	20.9719	19.8473	19.3919	20.1938	20.6175	20.3683	20.7761	19.6525	20.5474	20.0146	21.3539	20.9237	19.875	19.8649	19.5481	20.0967	20.8473	20.4373	20.1672	18.5145	21.2489	20.9479	21.3264	20.475	20.4544	20.5545	19.8312	19.3005	19.9986	19.9892	20.6627
19.6385	19.2263	19.6517	19.2114	18.9968	16.9362	19.6054	18.6154	20.7736	NaN	NaN	18.8238	20.5323	20.2014	21.2565	20.7171	21.44	20.2647	19.4032	20.6264	19.8971	20.8336	19.7282	20.4154	19.9072	19.9832	21.1593	NaN	20.2403	19.36	19.6267	20.3614	20.8148	18.9203	20.4104	18.8418	19.8935	20.2575	20.9052	20.3239	20.2675	20.1658	19.9602	20.0883	20.3666	21.1295	20.8134	18.7313	19.4319	20.4088
21.7134	21.5647	21.5647	21.7579	21.9208	21.7296	19.9461	21.476	22.5252	NaN	NaN	21.6554	20.5606	21.0464	21.8911	21.0229	21.3722	21.6561	21.888	18.3446	20.9895	18.6045	20.7706	21.4329	21.9042	21.968	21.0402	21.4381	21.9342	22.4048	21.639	22.0116	22.4416	20.517	21.9374	21.6366	22.2704	20.8039	17.0588	22.3043	21.6933	21.8951	22.6785	22.6272	22.7585	21.368	21.6147	21.3291	21.4734	22.145
NaN	17.6183	17.5348	17.4059	20.1012	18.977	18.1206	18.1106	18.531	NaN	NaN	NaN	NaN	NaN	18.3298	17.488	19.017	NaN	NaN	16.5521	16.5878	NaN	NaN	20.2301	17.04	19.7933	NaN	NaN	NaN	15.0494	NaN	18.0974	NaN	NaN	NaN	16.0126	16.9158	NaN	NaN	18.8343	NaN	17.9131	NaN	NaN	17.5322	NaN	NaN	17.7915	17.8872	17.3551
19.0182	20.023	19.6481	20.2455	20.8007	20.2006	20.2905	19.6276	19.1656	19.2882	16.5624	19.4067	17.9785	18.6455	18.5115	18.0322	20.0167	18.6463	16.2613	20.6413	19.0497	19.21	18.3491	17.7319	17.1222	19.3151	20.5262	18.32	21.161	16.4564	19.0926	17.9715	17.1035	18.7319	16.4668	18.2354	19.5832	19.2191	17.9924	20.0198	18.5702	19.4508	16.0077	18.5685	18.3252	19.1773	NaN	16.2456	19.3223	17.7451
17.6707	17.278	19.6123	19.6793	19.2248	18.5786	18.7205	19.5294	18.0946	18.269	NaN	17.7719	17.8165	17.9551	16.503	18.7111	18.4011	17.326	18.0795	17.5951	18.7019	18.8519	NaN	18.2711	18.5775	18.919	19.0312	17.6669	17.3771	18.5531	17.2786	NaN	NaN	18.2459	18.3795	20.2134	18.4055	16.6091	NaN	18.8478	18.177	17.3832	NaN	18.196	17.7409	17.8595	16.9519	NaN	16.9554	NaN
19.2571	18.6468	19.6456	19.7577	19.8295	20.1602	20.2803	20.2704	19.1204	18.5825	NaN	18.3197	19.0472	18.4619	18.3272	19.3664	20.7734	19.6248	18.4423	18.9894	19.5392	19.6046	16.2399	18.8269	18.5378	19.4968	19.8289	17.8241	18.8056	18.8746	18.5992	20.1669	18.7376	18.9248	16.8611	18.0241	19.197	18.6432	16.6383	19.1325	18.8487	18.6783	16.5546	17.5077	16.657	18.2507	18.348	17.2681	18.1032	15.5799
17.764	18.5535	19.1405	19.5856	20.4758	19.109	20.0171	19.817	20.1971	21.3867	19.2581	19.8969	18.8054	19.4988	18.4814	19.5108	18.1224	18.017	17.2017	19.4433	18.9883	18.1359	19.1926	17.6692	18.3769	19.7769	18.6113	18.5731	19.3197	19.1293	18.9028	19.1549	18.5812	18.1643	18.7423	18.781	19.1861	17.222	17.2877	20.1899	18.8718	19.9022	20.1953	20.4503	20.1675	20.1641	19.4876	18.4211	20.0002	20.8207
20.7883	18.4791	17.8324	17.7036	17.7488	NaN	20.418	16.2212	18.647	19.2653	18.6216	20.6652	19.556	20.0641	19.5538	18.8219	19.3626	19.2367	18.9257	20.0246	18.8249	18.9444	19.2393	20.0815	20.0499	18.3415	18.4339	19.6003	18.6317	19.7498	21.7705	18.7461	18.9317	19.2506	19.0746	19.3845	18.1585	20.0698	18.7851	NaN	17.5501	20.2707	19.8331	19.4577	18.954	19.3274	19.881	20.1237	20.2217	20.2791
19.3237	20.5027	20.2839	20.3308	20.679	20.2144	16.5374	19.1114	19.7088	20.0906	18.8556	20.6537	20.1657	21.4481	20.4203	17.5935	20.3235	17.2738	19.9754	19.7348	17.8378	18.5131	21.4586	20.6483	20.4633	17.8581	20.9115	21.2454	20.0894	20.2023	20.2271	20.3921	20.8654	21.3473	22.2832	21.1257	20.8682	21.3429	19.8242	21.2295	19.6477	19.8338	19.6431	21.0948	20.8428	21.1835	20.158	20.9886	21.1147	21.9808
14.7969	18.7396	18.3383	17.5837	17.4488	NaN	NaN	NaN	19.1948	18.8843	19.1376	18.3625	18.5109	17.9017	18.1598	18.2904	12.8783	NaN	NaN	NaN	17.4567	NaN	16.0311	16.8007	17.8892	18.4944	NaN	NaN	19.0698	17.8005	15.9534	19.6813	18.7784	17.1881	17.8895	18.796	17.1459	18.2395	17.4098	13.8163	NaN	NaN	NaN	16.8149	16.5676	NaN	NaN	17.3437	16.2535	14.7767
18.6652	17.1059	NaN	NaN	NaN	NaN	NaN	NaN	18.3695	17.4796	NaN	18.6572	17.9514	16.9924	17.1121	15.56	17.138	15.0336	14.9702	16.4017	NaN	16.2729	16.6714	16.3916	NaN	NaN	NaN	NaN	17.0675	NaN	NaN	17.8426	16.7891	NaN	17.2487	15.0418	17.7286	16.5481	NaN	NaN	NaN	15.5368	17.6438	18.7762	17.9731	18.1592	18.9291	18.7488	19.273	19.043
17.0862	NaN	NaN	NaN	NaN	NaN	NaN	NaN	NaN	NaN	NaN	17.0713	17.9813	NaN	NaN	17.4556	NaN	NaN	NaN	NaN	16.4961	NaN	NaN	NaN	NaN	NaN	NaN	NaN	NaN	NaN	NaN	16.2544	15.8169	NaN	NaN	NaN	NaN	NaN	NaN	NaN	NaN	15.6733	NaN	NaN	17.4198	17.8868	16.8337	NaN	17.9438	15.854
17.682	NaN	NaN	NaN	NaN	NaN	NaN	NaN	18.1983	NaN	NaN	NaN	NaN	NaN	NaN	NaN	NaN	NaN	NaN	NaN	NaN	NaN	NaN	NaN	NaN	NaN	NaN	NaN	NaN	NaN	18.3662	NaN	NaN	NaN	19.2892	NaN	NaN	NaN	NaN	NaN	NaN	NaN	NaN	NaN	NaN	NaN	20.4721	NaN	NaN	NaN
19.3602	19.0124	18.9346	19.2341	19.2569	18.409	19.1398	18.804	18.6443	NaN	19.0085	19.0541	18.7555	18.5473	18.5776	19.439	18.0443	19.9576	19.9083	19.8476	18.775	18.5485	20.0522	20.1215	20.144	19.7494	18.9207	19.3402	19.7033	18.5011	18.6055	19.4417	19.8289	18.9129	18.7964	18.9694	19.3753	19.4621	NaN	19.3321	18.3047	19.1071	18.9728	18.6323	18.9333	18.9973	18.6323	17.927	17.804	18.7983
18.1489	15.8352	NaN	NaN	NaN	NaN	NaN	NaN	NaN	NaN	NaN	16.6085	NaN	17.0724	NaN	NaN	15.8765	17.1783	18.3876	17.2027	NaN	17.1506	17.5517	17.2462	NaN	NaN	18.1882	18.4525	NaN	NaN	NaN	NaN	NaN	18.0788	NaN	16.6398	NaN	17.0804	18.5487	NaN	NaN	NaN	NaN	NaN	NaN	NaN	NaN	NaN	NaN	NaN
20.3797	20.1896	20.5335	21.4383	20.6601	20.66	21.0411	21.0231	18.9884	15.689	NaN	20.4816	20.1453	19.5085	20.4872	20.9164	19.6046	20.1	19.3142	19.0225	20.6355	19.3484	20.2537	20.6483	20.951	20.2519	20.4526	19.4864	19.6133	20.0007	19.3123	19.8992	20.0439	19.8434	18.5138	20.3339	19.2295	19.3087	20.9986	19.584	18.6048	18.5726	19.4173	20.1873	20.0556	19.9257	19.798	20.4864	20.9876	20.5982
19.5834	18.8047	NaN	NaN	NaN	18.1386	18.6577	NaN	20.6085	NaN	NaN	19.2651	NaN	19.1114	21.3649	21.4548	21.0846	20.3925	21.1779	20.9419	21.3576	19.6165	19.8431	18.8284	19.1187	NaN	NaN	NaN	NaN	19.1023	18.2945	18.8012	NaN	NaN	20.334	19.4711	19.5493	19.0482	18.2672	NaN	NaN	NaN	22.65	22.3673	22.7398	21.6325	21.5819	21.7792	21.9585	21.7257
18.6905	22.4469	19.3416	20.5028	20.9287	21.2058	20.8998	21.0873	20.8027	20.0686	20.1522	21.0812	21.2433	21.4725	19.8013	20.0114	20.044	20.8521	20.671	20.8321	19.996	19.6004	19.3764	20.2206	20.7834	21.0028	20.9181	18.7246	17.8411	19.9198	20.2199	20.3593	20.674	18.6251	20.2848	20.5392	20.6651	21.1092	19.0571	20.4627	20.9187	20.7334	20.3435	20.2216	20.5113	20.4101	20.4524	19.8094	19.6713	19.1285
23.3679	23.1011	21.7428	21.2307	21.8096	20.7756	21.8569	20.6569	23.7602	21.2901	21.836	21.0101	21.0592	21.7535	22.4561	23.7824	24.8523	22.5029	22.6042	23.1019	23.1154	23.3084	22.1662	23.2262	21.7795	23.0411	23.5102	22.6062	23.5721	20.8822	22.2304	22.9391	23.2839	23.2041	21.6021	21.8184	23.2199	24.1963	22.8236	21.4835	21.7039	22.5674	22.2931	21.9122	20.7905	21.9331	21.5173	22.2895	21.8092	21.6689
18.6836	19.1	18.9285	19.0024	18.9797	19.68	19.3838	19.1573	19.6194	20.8302	20.1002	20.4399	20.7058	20.7327	20.512	18.988	21.4718	19.2876	18.6412	20.096	19.1745	19.6633	20.0523	19.797	19.6332	20.1111	20.3128	20.0812	20.0971	19.9063	19.5477	20.2586	20.029	20.7799	19.9864	19.5915	19.4197	19.3554	20.1319	19.5023	19.567	19.2869	19.57	20.0316	19.9441	20.0237	20.3009	20.6436	20.5492	21.062
NaN	NaN	15.1431	NaN	NaN	18.7609	NaN	18.875	18.6705	NaN	NaN	NaN	17.4523	17.7583	18.4397	NaN	17.678	NaN	NaN	18.462	NaN	17.2543	NaN	NaN	NaN	NaN	18.8031	NaN	14.4272	17.3827	NaN	16.0213	NaN	NaN	NaN	NaN	NaN	NaN	NaN	NaN	NaN	NaN	NaN	17.8381	17.2654	NaN	15.4408	NaN	16.0902	16.3191
17.6309	17.0033	17.5005	16.6957	NaN	NaN	NaN	NaN	NaN	NaN	NaN	17.2432	16.8791	17.4122	20.3095	16.9766	NaN	NaN	NaN	18.5366	NaN	NaN	18.0759	17.3438	NaN	NaN	NaN	NaN	19.4714	20.2596	18.6636	19.8539	18.0325	NaN	20.1516	18.9294	18.4372	NaN	NaN	16.5418	NaN	17.4554	NaN	16.411	17.8199	16.8061	17.1773	NaN	17.1829	16.9743
NaN	NaN	NaN	NaN	NaN	NaN	NaN	NaN	NaN	NaN	NaN	NaN	NaN	NaN	NaN	17.2342	17.719	NaN	NaN	NaN	NaN	NaN	NaN	NaN	NaN	NaN	17.8867	NaN	18.4122	NaN	NaN	16.2452	16.9073	NaN	NaN	NaN	NaN	NaN	17.6133	17.159	NaN	NaN	NaN	NaN	NaN	NaN	NaN	NaN	NaN	NaN
17.0563	17.8159	17.7667	18.0424	18.3462	17.9021	NaN	17.7242	18.3693	17.8281	14.3597	18.8976	18.555	18.4732	18.1926	16.3282	NaN	15.5871	15.6479	17.4687	NaN	NaN	17.1582	17.0007	17.801	18.4069	16.1138	17.0579	NaN	17.5967	17.1046	16.386	14.5769	NaN	16.7009	17.4066	16.9444	NaN	NaN	18.349	18.3917	18.5308	17.1309	18.226	17.7109	18.0341	18.1846	17.8048	18.1519	18.4267
17.7255	18.548	19.0223	18.9826	18.93	18.7896	19.1413	19.8594	18.2953	18.8252	18.1917	19.1766	19.7165	19.5063	19.2102	18.6925	18.5027	19.4219	18.788	17.6618	16.6927	17.5798	18.6067	17.2493	18.3552	18.2811	16.0977	18.4252	14.4765	19.289	18.7558	15.3018	18.146	14.5765	18.7839	18.8717	18.4209	18.3368	19.7296	18.7531	19.4409	18.8094	18.4684	19.3385	19.021	19.0636	19.4494	18.2107	17.0261	19.1419
14.8014	15.4592	14.2887	NaN	NaN	NaN	NaN	NaN	17.9628	15.2091	NaN	20.515	20.6043	20.4774	NaN	16.432	NaN	16.8871	NaN	NaN	16.7712	NaN	17.4495	16.2857	16.463	NaN	NaN	NaN	18.0379	18.3666	17.7687	16.3809	18.4578	19.6166	13.1151	NaN	15.2429	16.6059	NaN	19.0139	18.9068	18.2498	NaN	18.7219	17.8687	17.9586	17.7328	NaN	13.8581	14.8352
20.0203	18.5869	20.0027	19.6669	19.9779	19.9314	20.4862	20.4536	19.2892	19.052	19.3592	19.0439	19.6142	19.5533	19.3493	20.8396	21.1974	19.9853	19.9229	19.6332	22.0348	18.862	19.8216	19.9602	20.0985	19.3062	20.9862	19.4792	18.6704	20.0578	19.2986	21.4245	21.9049	18.7281	19.1559	19.4728	19.6697	19.6958	17.8706	20.9836	20.098	20.052	19.0829	19.1221	18.9877	19.2405	19.3818	19.7506	19.0189	19.5429
20.5651	20.2878	20.6199	20.393	20.8648	20.5294	20.3296	20.7819	20.2086	19.1174	18.4682	20.1845	20.5255	20.4489	20.3595	19.567	19.9415	19.8548	20.0894	17.7588	19.6983	17.6838	20.0418	19.9586	19.8618	20.4889	19.6648	20.1977	20.0842	19.7652	20.1282	18.9939	19.7311	18.2908	20.287	20.5414	20.9469	20.482	18.8095	20.7295	20.6941	20.5357	19.9226	19.9495	20.09	20.0179	20.2781	20.6568	20.4526	20.8498
22.1384	21.9323	22.6591	22.6217	22.696	22.6526	22.8911	23.0675	21.6598	22.8409	22.5045	22.5186	22.733	22.3023	21.967	22.217	21.9598	21.9155	21.9069	22.0343	22.2997	21.0414	22.2143	22.0341	22.6287	21.8603	22.085	22.1771	22.1023	22.7057	21.9807	22.2666	22.289	22.2729	22.3609	22.5909	22.0881	22.0042	21.1722	22.7185	22.2605	22.471	21.2567	21.903	21.452	21.5458	21.4716	22.244	22.2734	22.673
18.4178	17.4994	17.8223	18.2581	18.1962	17.9638	19.0686	18.0134	18.5959	NaN	NaN	18.2504	18.5352	18.0216	17.8398	17.731	17.0122	18.4209	17.7342	18.6866	17.4819	17.2797	17.9718	17.7654	17.7385	18.2195	17.2566	17.5989	17.4467	17.808	18.3223	18.3431	17.984	17.4938	18.4361	15.1527	17.7637	16.5974	18.6605	18.802	19.5272	18.946	18.606	18.9541	18.4961	17.9805	17.655	15.3089	NaN	18.6906
17.9584	17.343	16.9321	17.9096	18.3567	18.2449	17.6025	18.4739	17.615	17.3744	17.0238	17.4968	17.7914	17.4757	17.8438	17.3506	17.3609	17.5605	17.8367	16.479	17.535	17.426	16.8769	17.1715	17.7741	16.6861	16.7891	16.916	17.5479	17.967	18.0869	17.9682	18.0179	16.812	17.7533	17.7369	17.6719	18.3276	16.8314	17.9963	17.4085	18.067	17.6717	17.7333	17.656	17.2406	18.2276	17.1588	17.4852	17.7048
15.2501	13.9567	14.5051	15.2895	16.1208	15.8192	15.8275	16.99	15.3953	16.0761	NaN	16.3772	17.2241	17.2717	14.3955	16.2526	14.7321	13.6792	14.7666	NaN	16.6002	15.0616	13.9226	15.9233	15.3523	15.218	15.6763	14.6974	NaN	15.7782	16.1285	13.9681	16.3823	NaN	15.3858	15.7952	14.662	NaN	NaN	15.6552	15.3124	14.9553	16.3278	16.767	16.2227	17.136	17.8448	13.7791	16.1502	16.5844
NaN	NaN	NaN	17.3828	NaN	16.3226	16.7205	16.6377	NaN	17.3053	16.6826	17.5694	17.6839	15.9935	15.5426	15.2213	NaN	16.0719	14.8663	NaN	14.6081	NaN	17.6954	NaN	14.3806	NaN	15.3234	NaN	NaN	17.2588	NaN	16.7337	15.4037	NaN	17.5967	18.0993	16.1092	NaN	NaN	18.8297	16.9807	NaN	NaN	17.9832	17.3225	15.6216	15.2803	15.9292	17.2454	16.3772
20.6479	20.4007	20.8334	20.7568	21.0907	20.8196	21.2001	21.132	20.9252	21.0156	22.2918	20.9732	21.0134	20.6512	20.708	20.3481	20.2784	20.5348	20.311	20.6661	20.5477	19.6847	20.2534	20.4014	20.6769	20.656	20.847	20.782	17.5988	20.4295	20.6159	20.8218	21.4658	19.1509	20.2691	20.4873	20.6602	20.4357	19.2829	20.5563	21.2428	20.5232	20.8518	20.8784	20.3223	20.5367	20.7862	20.8754	20.7711	19.9967
21.9268	21.2112	18.7164	21.1535	20.4986	NaN	19.9526	NaN	26.2072	21.7539	19.6689	22.5099	22.8262	22.2399	21.5786	21.6764	NaN	22.6387	22.8115	NaN	21.9175	18.8308	18.4263	22.0105	22.3185	21.7418	22.4529	23.7168	21.4689	21.9777	21.9289	21.9005	21.5083	21.8766	21.9098	21.5148	22.559	22.6325	20.0999	NaN	19.413	NaN	21.9865	20.4828	20.7423	21.0883	21.4947	21.6402	21.3641	21.8377
22.4239	21.5429	21.921	21.6468	22.2832	22.2977	22.055	22.33	22.3862	21.2517	21.6191	21.3554	21.7795	21.4951	22.3116	21.0388	20.3252	22.3638	22.2741	20.4278	20.5972	19.6185	22.1619	21.4826	21.8013	22.2191	21.9418	21.7522	21.113	20.5363	20.9936	22.2267	22.1503	21.3268	21.9798	21.7341	22.4805	22.791	20.4964	22.0666	21.8786	22.072	22.1924	21.9595	22.046	21.8795	22.0347	22.2199	22.0283	22.2147
25.0227	24.9936	25.0465	24.896	24.9858	24.7636	24.9962	24.6835	25.0236	25.7245	25.3086	25.6016	25.3169	25.5243	25.1151	25.6741	25.1954	25.0433	25.1709	24.4649	25.3165	23.5766	24.8053	24.5861	24.4899	25.2253	25.1668	24.7491	25.1472	25.0985	25.3444	24.8806	25.2034	24.7701	24.5989	24.8507	25.172	25.2408	23.7084	24.6026	24.6383	24.8483	25.2213	25.0954	25.6257	25.1641	25.2253	25.3718	25.2122	25.2672
18.5146	17.9938	19.6614	19.4659	20.0478	19.9122	19.9983	20.3848	19.1576	21.1011	20.3664	20.145	21.236	20.8489	18.3096	17.4493	17.4112	19.5958	19.5957	17.2659	17.7249	17.0937	18.5465	17.8053	19.0811	19.4529	20.1562	18.9647	18.1079	20.3575	19.9527	19.1191	20.2513	18.0857	18.4251	19.1479	17.9234	18.3616	15.714	19.5705	19.916	19.1454	17.7841	18.6295	17.8496	18.2236	18.9409	18.6334	17.2302	18.0324
NaN	NaN	NaN	NaN	NaN	NaN	NaN	NaN	NaN	NaN	NaN	NaN	NaN	NaN	NaN	NaN	NaN	NaN	NaN	NaN	NaN	NaN	NaN	NaN	NaN	NaN	NaN	NaN	NaN	NaN	NaN	17.3724	NaN	NaN	NaN	NaN	NaN	NaN	NaN	18.5044	NaN	NaN	NaN	NaN	NaN	NaN	NaN	NaN	NaN	NaN
14.6603	NaN	NaN	NaN	NaN	NaN	NaN	NaN	NaN	NaN	NaN	NaN	NaN	NaN	17.3001	17.0675	19.2663	20.1556	19.3535	18.0401	16.8543	18.4975	18.0733	17.0351	17.406	NaN	NaN	NaN	16.7475	NaN	NaN	17.5913	NaN	15.5129	15.6956	NaN	NaN	17.1567	NaN	NaN	NaN	NaN	NaN	NaN	NaN	NaN	NaN	16.9359	NaN	16.4617
22.1704	21.3258	21.7576	21.9014	21.0392	21.324	21.4927	21.661	21.9734	22.2424	21.1269	21.6406	21.9768	21.5863	21.4113	21.7876	21.7274	21.0641	21.5643	20.234	22.0568	20.494	21.3666	22.371	21.8905	19.8929	21.1754	22.5237	22.7457	22.2361	21.6583	21.6813	21.4971	22.492	22.0108	21.9869	21.2097	21.4588	21.3474	21.9952	22.1305	21.7416	21.8552	22.1355	21.9519	22.0975	21.6885	21.9371	22.6257	21.7429
NaN	NaN	NaN	16.3869	16.2709	16.3239	16.6147	17.2181	NaN	NaN	NaN	NaN	NaN	NaN	NaN	NaN	NaN	16.0209	NaN	NaN	NaN	NaN	NaN	16.4335	17.1635	NaN	NaN	NaN	NaN	NaN	NaN	NaN	NaN	NaN	16.2995	16.4784	NaN	NaN	NaN	NaN	NaN	NaN	NaN	14.3824	NaN	NaN	NaN	NaN	NaN	NaN
NaN	NaN	NaN	14.1755	NaN	NaN	NaN	NaN	NaN	14.6429	NaN	15.2416	14.1988	14.059	NaN	NaN	NaN	NaN	NaN	NaN	NaN	NaN	NaN	NaN	NaN	16.0148	NaN	NaN	NaN	13.5909	NaN	NaN	NaN	NaN	NaN	NaN	NaN	NaN	NaN	17.5914	16.971	16.2291	NaN	16.1962	16.3544	14.0933	NaN	NaN	NaN	NaN
NaN	NaN	NaN	NaN	NaN	NaN	NaN	NaN	NaN	NaN	NaN	NaN	15.8392	17.7731	NaN	NaN	NaN	NaN	NaN	NaN	NaN	NaN	NaN	NaN	NaN	NaN	NaN	NaN	NaN	15.9401	NaN	NaN	NaN	NaN	16.3737	15.8043	NaN	NaN	NaN	17.1642	NaN	15.8654	17.8175	NaN	NaN	NaN	NaN	NaN	NaN	NaN
19.64	19.8338	22.6405	20.8939	20.1648	19.4301	21.0627	21.8038	NaN	NaN	NaN	NaN	NaN	NaN	NaN	18.2525	24.3429	21.4051	22.7084	19.608	20.3683	22.685	NaN	22.0149	22.9716	17.7325	20.5269	NaN	24.6517	21.6467	21.206	20.1765	19.9528	23.5246	22.3412	22.3158	18.6476	18.8704	19.5373	NaN	18.997	18.1519	NaN	19.1375	NaN	17.5708	16.8139	22.6924	19.2455	18.303
NaN	NaN	NaN	NaN	NaN	NaN	NaN	NaN	18.0254	NaN	NaN	NaN	NaN	NaN	NaN	NaN	NaN	NaN	NaN	NaN	NaN	NaN	NaN	NaN	NaN	NaN	NaN	NaN	18.4524	NaN	NaN	17.4514	NaN	NaN	20.2021	NaN	NaN	NaN	NaN	NaN	NaN	NaN	NaN	NaN	NaN	NaN	NaN	NaN	NaN	NaN
21.3111	18.6266	20.7002	20.6174	20.7398	20.7048	19.0872	19.0936	21.0418	20.2695	NaN	20.9657	20.8481	20.8572	21.1392	20.1555	19.2278	19.9618	20.7949	21.0414	19.9069	16.8522	20.7011	19.2565	20.2365	20.5958	20.226	19.233	19.2771	20.1194	19.8636	21.0248	21.1968	20.1311	20.4023	20.2198	21.0911	20.9475	NaN	21.2759	19.7856	21.0344	21.1124	21.1001	21.5908	20.9319	20.1288	19.7883	21.7614	21.6555
NaN	NaN	NaN	NaN	NaN	NaN	NaN	NaN	13.306	NaN	NaN	17.8124	17.4933	17.0044	16.2601	NaN	NaN	NaN	NaN	NaN	NaN	NaN	NaN	NaN	NaN	NaN	NaN	NaN	NaN	17.6599	16.6949	NaN	NaN	NaN	NaN	NaN	NaN	13.5377	NaN	17.0068	NaN	15.3248	NaN	16.1334	16.7018	16.0395	NaN	NaN	15.5524	18.1826
22.091	21.3113	22.5709	21.9868	22.7403	23.0227	22.3049	22.2889	20.9106	19.0696	NaN	22.1332	19.4569	18.9253	24.3752	19.1455	23.1632	24.2197	23.5196	22.9295	18.9115	22.8074	21.7936	19.8419	18.4835	20.6023	24.288	21.836	22.2677	17.6573	19.262	21.5563	21.7529	22.5624	21.7458	23.0351	23.3218	22.8675	19.8826	23.5144	22.3431	21.7493	NaN	NaN	NaN	NaN	NaN	18.5081	18.6823	NaN
15.3073	14.3094	14.7421	NaN	14.7354	NaN	NaN	NaN	NaN	17.1072	NaN	15.2089	16.6687	17.868	16.5782	NaN	NaN	15.7584	NaN	15.3811	NaN	NaN	NaN	NaN	NaN	15.0174	NaN	NaN	NaN	17.6077	15.0327	NaN	NaN	NaN	15.3751	NaN	15.5279	NaN	NaN	15.7118	15.1334	NaN	15.7195	18.5161	17.0722	18.4234	16.6593	15.1397	NaN	17.607
NaN	NaN	NaN	NaN	NaN	NaN	NaN	NaN	NaN	NaN	NaN	NaN	NaN	12.8622	NaN	NaN	NaN	NaN	NaN	NaN	NaN	NaN	NaN	NaN	NaN	NaN	NaN	NaN	NaN	NaN	NaN	NaN	NaN	NaN	NaN	NaN	NaN	NaN	NaN	NaN	NaN	NaN	NaN	NaN	NaN	NaN	NaN	NaN	NaN	NaN
NaN	NaN	NaN	NaN	NaN	NaN	NaN	NaN	NaN	NaN	NaN	NaN	NaN	NaN	14.2749	NaN	NaN	NaN	NaN	NaN	NaN	NaN	NaN	NaN	NaN	NaN	NaN	NaN	NaN	NaN	NaN	NaN	NaN	NaN	NaN	NaN	NaN	NaN	NaN	NaN	NaN	12.6073	NaN	NaN	NaN	NaN	NaN	NaN	NaN	NaN
NaN	NaN	14.4885	17.3095	14.9936	14.0705	NaN	NaN	NaN	NaN	NaN	15.631	15.3278	15.1954	NaN	NaN	NaN	NaN	NaN	NaN	NaN	NaN	14.38	NaN	NaN	NaN	NaN	14.9988	NaN	16.3895	NaN	NaN	14.4608	NaN	14.9611	15.642	NaN	NaN	NaN	NaN	NaN	13.5808	NaN	14.959	NaN	14.7786	NaN	11.9828	13.3893	NaN
16.7179	16.8719	17.2032	17.9381	17.2036	17.7197	17.4332	17.2122	16.6205	16.0614	NaN	17.0827	16.9458	17.7036	17.2595	16.81	17.8921	17.4213	17.0439	18.1035	17.0791	17.9844	17.0964	17.3379	17.3562	18.7427	16.9553	16.7827	15.9166	17.1727	16.7081	17.7471	17.4778	16.8197	16.8974	16.9834	16.3751	16.7735	16.5251	16.8331	17.56	16.4681	16.2988	17.0701	16.4467	16.6196	17.3934	16.7223	17.1066	16.6026
21.89	21.2932	21.6809	21.4874	21.4332	21.6557	22.4059	22.2778	21.7354	20.7046	21.8258	21.1498	21.3817	19.7433	21.5036	22.2732	21.8075	22.0152	22.0511	21.6649	22.3675	20.8604	21.5288	22.0177	22.0256	21.6625	22.0207	21.8011	21.1105	21.2086	21.0767	21.4322	22.2716	22.2338	21.609	21.8778	21.6908	21.7363	21.286	21.2938	21.9563	21.6598	21.8469	21.272	21.0907	21.1039	21.6119	21.4769	20.6933	21.3074
20.9956	20.4387	19.3637	21.4318	20.9022	20.707	21.3858	20.5849	20.9287	21.0283	20.7106	21.1723	21.1662	21.6268	21.2522	20.7399	20.7744	19.8111	19.3969	21.4338	20.883	19.9	20.7002	20.709	20.6393	21.5228	21.766	20.6904	NaN	21.5756	21.4708	21.1195	21.3311	20.2784	21.5917	21.4578	20.9615	20.7641	20.1094	21.0868	20.8874	21.019	20.3863	21.0048	20.9009	21.0322	20.9029	20.5296	20.3294	20.1628
16.8205	20.014	20.5146	20.804	20.4169	20.5803	20.9273	20.8996	NaN	19.5952	17.3426	16.1628	18.474	17.8691	18.3686	18.4487	NaN	17.1238	18.8353	17.3871	17.0544	NaN	17.2301	19.467	20.3518	19.4249	19.3159	17.8775	16.8578	19.487	17.7559	19.3568	19.4787	NaN	18.1489	18.4428	NaN	16.2954	16.4267	18.9436	19.3609	18.5126	NaN	18.0249	16.4403	17.7223	17.9812	NaN	NaN	NaN
24.0942	24.2157	24.1278	24.5157	24.5861	24.2779	24.8234	24.5314	24.0436	24.2901	24.2069	24.6075	24.3912	24.4813	24.1558	24.8249	23.7235	23.4299	23.3046	24.3087	24.584	22.844	24.7963	24.2186	24.1465	24.5928	24.2872	23.9926	23.7818	24.0083	23.9962	24.5482	24.6559	24.1008	24.2731	24.1807	23.812	24.1399	23.3293	24.0574	23.382	23.8738	24.4889	24.6855	24.7064	24.2847	24.2074	23.5939	24.0323	24.807
18.7277	17.8931	18.1968	18.5809	18.1279	19.2166	19.442	18.5656	17.6894	18.7589	NaN	19.6925	19.3273	17.3777	18.8883	19.2435	18.3664	17.5721	NaN	19.1284	19.5797	17.9732	17.7954	18.676	17.9268	16.8234	19.2294	17.5551	15.8458	21.1524	18.9899	19.0265	18.8133	17.8234	20.9415	21.6358	16.4957	18.0259	18.6448	16.9573	15.3833	16.4624	NaN	NaN	NaN	17.9233	18.4541	17.0182	18.6513	17.3328
NaN	NaN	NaN	NaN	NaN	NaN	NaN	NaN	NaN	NaN	NaN	NaN	NaN	NaN	NaN	NaN	NaN	NaN	NaN	NaN	NaN	NaN	NaN	NaN	NaN	NaN	NaN	NaN	NaN	14.67	NaN	NaN	NaN	NaN	NaN	NaN	NaN	NaN	NaN	NaN	NaN	NaN	NaN	NaN	NaN	NaN	NaN	NaN	NaN	NaN
19.101	20.0013	20.3677	20.2467	20.5461	21.1559	20.1231	19.6916	19.859	19.0002	19.3631	20.4285	20.5406	20.6161	19.9865	19.2941	16.856	18.7982	17.676	20.2769	19.3422	NaN	18.4973	19.4876	15.8072	19.4042	18.0206	19.7651	17.1842	19.5205	20.1983	19.5869	20.0606	NaN	18.3344	18.9011	18.3369	17.6848	NaN	20.7215	20.7036	20.6313	20.3116	20.8137	20.3828	20.4519	19.8007	20.586	20.4255	21.1616
NaN	NaN	NaN	17.0335	18.1851	18.0239	14.3993	17.1099	NaN	NaN	NaN	NaN	NaN	NaN	NaN	NaN	NaN	NaN	NaN	NaN	NaN	NaN	NaN	NaN	NaN	NaN	NaN	NaN	NaN	NaN	NaN	NaN	NaN	NaN	NaN	NaN	NaN	NaN	NaN	NaN	NaN	NaN	NaN	16.395	NaN	NaN	NaN	NaN	NaN	NaN
19.179	17.6581	18.3931	17.9429	17.7889	18.3506	17.558	17.801	19.4896	17.4679	18.7564	17.397	17.6046	17.5876	18.9926	18.906	18.6213	19.8047	19.4165	19.402	18.4833	18.979	18.747	18.8326	18.7303	18.1571	17.8335	18.321	18.472	17.5573	17.3143	18.0285	17.4344	17.9409	18.6026	18.1883	18.8737	19.2084	18.3075	17.8319	18.5403	17.457	19.5155	19.7282	19.3847	19.4591	19.5182	19.2206	19.0748	19.1505
20.8707	19.8025	19.7523	19.7079	20.1807	19.801	19.2923	20.5207	21.6096	18.9953	17.5278	19.6253	19.925	19.3801	20.7421	20.8627	20.8994	22.1924	21.284	19.6776	20.2745	20.3295	20.9707	20.5109	20.4591	20.582	20.2834	20.5104	20.0151	19.3012	19.3501	19.471	19.4373	19.8468	20.5076	20.7086	21.1481	20.8782	19.2602	19.9068	20.3476	19.7949	21.557	21.742	21.534	21.2917	21.7932	21.614	21.2778	21.5823
16.3184	15.9216	15.0614	16.4098	16.3342	16.7565	NaN	NaN	16.8392	NaN	NaN	16.9101	16.2591	16.0444	16.7659	15.7856	NaN	15.5059	16.5681	15.7567	15.7754	NaN	15.56	16.972	16.5636	17.5207	16.8913	15.891	NaN	14.9007	14.4498	17.5549	17.8058	NaN	16.8005	16.6023	15.8199	16.2041	NaN	17.5183	17.6938	17.3549	16.0363	16.3268	16.3273	15.3388	16.7201	16.7786	16.7518	16.6091
16.3934	16.3454	17.0701	17.0903	15.6578	16.0374	16.8646	17.2847	15.6837	16.5888	17.5848	NaN	15.6412	NaN	16.7391	14.6318	NaN	15.8729	NaN	15.4047	NaN	NaN	14.9964	16.7711	16.2375	15.8585	16.9628	NaN	NaN	16.3079	16.8072	15.8786	17.5366	NaN	16.4815	16.7501	16.0678	NaN	15.4353	17.1617	17.0828	17.6815	NaN	15.9395	15.8445	15.4698	16.1003	15.3971	NaN	15.9244
18.8175	15.8531	17.1919	14.3777	NaN	NaN	NaN	NaN	NaN	NaN	NaN	15.8135	15.701	15.3572	17.1131	NaN	NaN	16.0428	NaN	16.4962	NaN	NaN	NaN	15.3032	NaN	NaN	NaN	NaN	NaN	NaN	16.8157	15.5944	NaN	NaN	NaN	15.074	NaN	NaN	NaN	NaN	NaN	NaN	16.9488	14.5163	17.4528	NaN	NaN	NaN	15.6207	NaN
20.3468	17.47	17.81	17.2965	18.7935	17.1933	17.9554	NaN	19.8924	NaN	17.2461	18.3529	19.8776	20.2303	20.636	20.3307	NaN	19.6952	20.2002	19.1721	20.3269	NaN	19.9244	20.5744	19.5868	19.4488	17.5596	20.6354	NaN	19.9545	19.966	20.8076	19.8135	NaN	20.4105	20.3428	19.6862	19.8311	19.2843	19.2046	18.4621	19.3104	18.5372	20.4279	19.637	20.0103	18.3203	19.1098	19.0415	18.8678
18.7869	17.0773	NaN	19.0776	17.3071	16.3331	15.4301	NaN	17.487	NaN	NaN	18.309	16.4358	18.7519	18.4723	18.8271	NaN	NaN	18.5681	17.3751	16.781	NaN	17.754	17.0783	17.1281	17.1603	NaN	NaN	NaN	14.3329	18.4978	18.6391	NaN	NaN	20.1836	20.0983	17.0842	17.5851	18.246	19.2842	15.9613	18.3385	NaN	17.7509	19.1258	17.8343	NaN	NaN	19.4919	17.8061
NaN	17.2404	NaN	14.7751	13.7994	NaN	14.6649	NaN	NaN	14.2882	NaN	16.5777	15.4581	14.7249	NaN	14.4085	NaN	NaN	NaN	NaN	NaN	NaN	13.9279	NaN	NaN	NaN	NaN	14.609	NaN	15.784	NaN	NaN	NaN	NaN	14.3982	15.6603	NaN	NaN	NaN	16.9788	NaN	16.8926	NaN	16.2029	NaN	17.74	NaN	NaN	NaN	15.3918
18.7405	15.7815	18.0716	18.1209	18.8854	18.2909	19.6487	19.0594	18.7053	17.91	18.4356	18.4688	18.8548	18.5444	19.1249	19.0562	18.9353	19.5367	18.5665	19.3272	19.0927	18.827	19.3024	17.0198	16.4559	18.9806	NaN	17.6681	19.5071	19.2495	19.7641	19.3235	19.6031	19.3505	18.7226	19.1972	19.2206	18.6693	18.0885	19.0667	19.746	19.0804	NaN	18.1488	18.7057	18.1089	18.6625	19.2474	18.2277	17.1871
NaN	NaN	NaN	13.9905	15.0222	NaN	14.2477	15.7814	NaN	NaN	NaN	15.4942	16.4488	16.5692	NaN	14.5875	NaN	NaN	NaN	NaN	NaN	NaN	NaN	NaN	NaN	NaN	NaN	NaN	NaN	16.2004	NaN	NaN	NaN	NaN	NaN	16.3669	NaN	NaN	NaN	15.0608	NaN	15.5918	NaN	15.0325	NaN	15.8572	NaN	NaN	NaN	14.4495
19.7964	19.3995	19.8006	19.9655	19.6363	19.41	20.123	20.1331	19.6691	20.2221	20.3899	20.4193	20.3511	20.58	19.4159	20.6475	21.1484	19.603	20.0244	19.8508	20.5939	20.6094	20.9651	19.9137	19.916	20.049	20.1081	19.9169	20.5129	20.2177	19.9183	20.6166	20.5588	20.6638	20.5332	20.0434	19.8467	20.0345	19.6911	20.6338	20.9721	20.1837	19.2475	20.0329	19.7612	19.8308	19.6052	20.0122	19.5839	20.0161
19.1365	18.4669	18.6318	19.0645	19.2506	18.3514	19.814	19.6464	19.3957	20.4223	20.6066	20.2944	20.1192	20.3764	19.3973	19.8848	19.2962	19.2491	19.0843	19.3483	19.7261	18.7577	18.8416	18.7386	19.4092	19.7993	19.1094	18.9746	19.2964	20.3364	20.1396	19	19.2605	16.6532	19.1537	19.6502	19.2746	19.3981	17.8366	18.884	19.4895	19.4272	19.588	19.5702	19.6741	19.5888	19.6647	19.0315	18.7586	19.8626
20.5287	19.9339	20.4258	20.5139	20.81	20.5764	20.9078	21.1528	21.1325	20.2128	20.6117	20.7495	20.8101	20.7406	20.2141	20.642	20.7192	20.8277	20.5732	20.6748	20.7038	19.7855	20.5022	19.8269	20.4148	20.5981	20.0744	20.6884	20.9192	20.813	20.3249	18.7026	20.5285	18.8005	20.9046	21.1195	21.3781	21.0458	19.537	20.3485	20.466	20.3612	20.4614	20.5355	20.3793	20.3835	20.612	20.8124	20.0301	20.839
19.919	19.3964	19.7788	19.2424	20.0695	19.8322	20.4408	20.259	19.9385	21.0112	20.2732	20.1524	20.2484	20.1563	20.0536	20.5779	20.5238	19.9398	20.1526	19.1894	20.4674	20.1465	19.864	19.4333	20.4684	19.9105	18.741	19.8041	20.2914	20.2424	20.3826	19.7859	19.581	20.1546	19.9758	19.5069	19.9792	20.177	19.8994	19.8409	20.0886	20.2474	19.5361	19.9542	19.6883	20.0739	20.021	20.2812	19.381	19.9922
20.4253	19.7649	20.2968	20.474	20.3742	21.0566	21.0707	21.2685	21.1453	20.7362	19.9645	19.6887	19.6287	20.6645	20.0316	20.7944	20.5574	20.0899	20.528	19.7423	20.4871	19.0299	19.7271	19.02	20.405	21.4532	20.398	18.8229	20.2995	21.1109	21.6293	20.5799	20.473	17.9285	20.4319	19.3922	20.9509	20.8581	18.4744	20.8201	20.0227	20.4671	19.7019	19.5541	20.244	19.6784	21.0495	19.9708	19.8849	20.9942
15.4095	NaN	15.0163	NaN	15.6195	15.5217	NaN	NaN	16.6108	16.4593	15.9461	17.8759	17.933	16.9627	16.4329	16.258	17.2669	15.1243	15.2418	17.6477	16.3867	15.544	16.1383	13.5366	15.9551	16.8288	NaN	17.6063	14.9609	16.7127	15.657	NaN	NaN	NaN	15.867	16.5204	16.8941	16.3902	NaN	16.2423	14.0902	NaN	17.5579	17.9799	18.1126	18.2319	17.0484	15.9949	15.7256	17.2888
18.0534	17.9125	18.0062	18.1326	18.122	17.6867	18.5097	17.8752	18.2306	18.4255	18.7357	19.3013	19.1871	19.1444	18.4848	18.5438	18.0294	18.4066	17.9484	18.4567	18.1412	17.8724	17.8521	17.4954	17.9026	18.5818	17.5477	18.081	18.0724	18.3679	18.0938	18.0731	18.0779	17.4198	18.4533	18.4906	18.4552	18.457	17.2485	18.7571	18.8029	18.7464	18.0145	17.8167	18.0949	17.9282	17.9176	18.1759	18.4238	18.7399
19.5548	18.9943	19.9031	18.9585	19.1219	19.3559	19.2321	17.7197	18.4287	21.588	21.5081	20.7369	19.4861	20.2726	19.5069	17.8859	18.7055	19.8375	18.6142	19.0718	18.7218	17.831	19.1559	19.5457	19.4263	19.3806	20.2316	18.387	18.9708	19.6222	19.1718	19.3477	19.8394	20.5439	18.8403	19.8265	19.9614	20.4604	19.5755	19.0853	19.3856	19.2881	19.597	20.5697	20.3479	20.2885	20.1989	20.9754	18.4655	19.7822
18.9041	17.2497	18.4928	18.5819	18.1166	18.187	19.0932	17.9651	19.4709	19.6732	19.5023	19.4866	19.3464	19.3442	19.5824	18.8617	18.3036	18.661	18.5676	18.8356	18.9771	17.2632	17.5073	19.451	19.3971	20.054	19.8016	18.724	19.3579	19.8831	20.137	19.1958	19.579	18.6526	18.6041	18.6505	18.6285	18.6282	16.6517	19.5351	19.5404	19.4431	18.7874	18.7864	18.7077	18.7137	18.8172	18.7789	18.7365	18.992
24.2014	23.5026	24.3873	24.1107	24.7211	24.5282	24.1259	24.1591	25.2316	24.5634	24.4212	24.5683	24.6316	24.7368	24.4866	24.1147	24.834	24.3568	24.2478	24.7523	24.0809	23.9101	24.4575	23.6492	24.1634	24.5208	24.2454	24.1186	24.4126	24.4297	24.614	24.8939	24.4159	23.7456	24.3454	24.1816	24.6139	24.6222	22.697	25.0396	25.1173	25.326	24.1225	24.1443	23.844	24.0673	24.0378	23.9875	23.7582	23.761
18.6962	20.2286	20.5602	20.3448	19.0611	19.068	19.165	19.2427	20.2463	19.5895	18.9692	19.8079	20.0837	19.8766	21.5956	20.5124	18.4645	19.7587	19.4211	NaN	20.5811	16.8075	21.3358	20.1625	19.3792	NaN	NaN	21.2481	20.5105	20.7941	20.5857	20.3788	20.3295	19.6252	19.9973	20.2827	18.2564	19.2559	18.4216	20.6111	20.3949	20.575	21.8909	21.602	21.7816	21.5897	21.8608	21.5949	21.8357	21.6728
NaN	NaN	NaN	NaN	NaN	NaN	NaN	NaN	16.1597	16.9494	NaN	NaN	14.4695	14.0285	NaN	15.4462	NaN	NaN	NaN	12.7637	14.5158	13.9776	15.4003	15.6033	15.2615	NaN	NaN	NaN	NaN	17.3832	17.5849	NaN	16.2446	NaN	NaN	12.5729	16.5568	NaN	NaN	11.4892	NaN	13.3224	15.6499	17.2739	16.4373	17.2217	17.598	NaN	15.8652	NaN
18.5801	19.2917	19.1601	19.7985	18.8368	19.3255	19.9549	19.2962	19.7098	19.0779	19.4478	19.2678	19.7325	19.8351	19.5947	19.8543	19.9791	18.7017	18.8559	19.9796	19.8313	18.9214	19.4498	19.4885	19.559	20.1312	19.5538	19.119	19.7225	19.66	19.8405	19.3143	19.6551	19.9967	20.088	19.9648	19.9071	19.7927	19.0333	19.7491	18.9924	19.7215	20.1714	20.0476	20.3534	19.914	19.7103	19.0245	19.4388	19.8124
22.8167	22.8385	22.9772	22.6166	22.3304	22.2694	22.6337	22.2045	22.5817	22.1309	21.4148	22.0963	22.2156	22.6477	22.7906	23.1133	24.1366	22.7966	22.9441	22.4863	23.3585	22.8165	22.9947	23.4393	22.7547	23.2215	22.7556	23.3107	23.5165	22.8361	23.161	22.2469	22.3593	23.0646	22.642	23.1424	23.3824	23.3862	22.2649	21.7845	21.3979	21.587	23.0424	22.698	22.9752	22.9935	23.065	23.3152	23.3295	23.1817
20.8449	20.3133	21.1565	21.3186	20.9848	21.2081	21.6168	21.3882	20.335	21.2561	21.5055	20.9158	20.9303	20.9214	20.8568	20.869	20.9155	20.9583	20.553	20.8292	20.9108	19.8338	20.5389	20.8561	20.9308	20.6439	20.7217	21.2312	21.0245	20.5913	19.7789	21.3763	21.3653	20.7981	20.2203	20.4994	20.1844	20.0509	19.9199	20.3339	20.673	20.3116	20.7247	21.1515	20.6846	21.2046	20.9897	21.3972	21.4273	20.8982
19.8805	19.584	19.1974	19.9829	19.8503	18.7609	18.5372	18.7482	20.1121	19.19	18.9008	19.871	19.4293	19.9979	19.9473	19.9376	18.7354	18.966	19.466	18.768	19.7449	16.8808	19.5426	19.5729	18.93	20.2907	19.827	19.9729	18.6414	19.4334	19.3179	19.4994	20.1487	19.7486	20.3339	20.057	19.8277	19.4167	17.407	20.2844	19.6245	19.3808	20.1347	21.0029	20.5165	20.1216	19.6015	19.5481	20.284	20.6478
21.0563	19.5026	19.7457	NaN	20.8224	17.3151	21.1472	NaN	19.793	NaN	NaN	20.3199	20.2754	20.347	20.0441	20.2388	21.0748	20.6205	17.5687	20.5976	19.756	20.588	18.6428	20.5282	19.0942	18.5844	19.975	20.5957	20.1815	18.5033	19.7971	19.9644	20.7982	NaN	20.2304	20.1186	21.3742	21.0064	19.7781	20.7277	20.8285	21.0076	19.8867	18.1187	20.6212	20.9051	20.746	20.6795	19.0234	NaN
NaN	NaN	NaN	NaN	NaN	NaN	NaN	NaN	NaN	NaN	NaN	NaN	NaN	NaN	NaN	NaN	NaN	16.8788	NaN	NaN	NaN	NaN	14.1387	NaN	NaN	NaN	NaN	NaN	NaN	NaN	NaN	NaN	NaN	NaN	NaN	NaN	NaN	NaN	NaN	NaN	NaN	NaN	NaN	NaN	NaN	NaN	NaN	NaN	NaN	NaN
18.8336	20.0501	17.868	17.8537	17.7363	16.0689	17.6588	17.0248	18.8115	19.1585	18.331	18.1221	18.619	18.1261	18.374	18.219	18.1039	18.6323	18.1476	18.5662	18.6488	17.3741	19.161	18.4951	18.2768	18.2615	17.768	16.9031	NaN	18.0811	18.2173	16.8116	16.0738	18.7003	18.4856	18.765	18.9211	18.9627	16.8342	17.8252	17.8837	15.5906	18.157	18.127	17.6695	18.2731	17.7154	17.9434	18.8329	17.9454
15.1596	14.7346	NaN	NaN	NaN	NaN	NaN	NaN	NaN	19.74	19.7544	18.87	18.4067	18.4738	NaN	18.827	NaN	17.5737	15.9901	NaN	18.7887	NaN	17.0449	18.8294	18.3343	15.7948	18.8399	16.9502	NaN	18.4256	18.0426	NaN	NaN	NaN	17.3582	19.0161	17.5632	15.9995	18.6776	NaN	16.6437	NaN	NaN	15.1092	NaN	NaN	NaN	NaN	NaN	NaN
NaN	15.9293	15.9492	17.9006	17.9172	17.0055	18.3552	18.7167	NaN	NaN	NaN	16.0366	16.3263	16.5026	NaN	16.2347	17.4787	15.0283	15.2126	NaN	NaN	NaN	NaN	NaN	NaN	NaN	NaN	NaN	NaN	NaN	NaN	NaN	14.9223	NaN	NaN	NaN	NaN	NaN	NaN	NaN	NaN	NaN	NaN	15.1053	14.0183	14.6014	NaN	NaN	NaN	NaN
22.2097	23.0377	22.8551	22.7715	22.9907	23.1194	23.7735	23.0778	22.1936	21.3364	21.551	22.129	22.2551	21.8692	22.227	22.4248	22.5648	21.5369	21.6998	21.4519	22.2321	21.5535	21.4089	22.6079	22.0792	21.9819	22.0604	22.2767	20.6608	21.896	22.4241	21.295	21.9863	22.5429	21.0083	21.1167	20.8984	20.8435	20.597	21.3782	21.3968	21.5971	22.5077	22.0086	22.0344	22.1154	22.4194	22.0597	21.9048	22.7984
NaN	NaN	15.0242	15.9289	17.6464	NaN	17.5034	NaN	NaN	NaN	NaN	NaN	NaN	15.7127	NaN	16.1765	NaN	NaN	NaN	NaN	NaN	NaN	NaN	NaN	NaN	15.8929	NaN	NaN	16.1808	15.9007	NaN	NaN	16.0854	NaN	15.9645	NaN	NaN	15.979	NaN	NaN	NaN	16.0823	14.9849	NaN	NaN	NaN	NaN	NaN	NaN	16.3978
22.8161	22.8472	22.9772	22.7422	23.157	22.9511	23.2074	22.8201	22.1997	22.8023	22.3766	22.8828	23.0959	22.9198	22.65	22.5008	22.8169	23.288	22.8267	22.7084	22.9838	22.0409	22.9284	23.5244	22.9121	22.5431	22.8608	22.6845	23.0197	22.569	22.9373	22.4681	22.791	23.6393	22.5081	22.903	22.5356	23.1414	22.2028	22.317	22.0856	22.0721	21.8151	22.0824	21.6671	22.3043	22.4415	22.4537	22.645	22.6925
17.708	18.082	19.84	20.3853	NaN	20.2365	18.6789	18.3742	17.6546	20.67	20.4238	20.062	19.9357	19.6454	16.5418	18.0347	NaN	20.4365	18.1764	18.0466	19.2501	NaN	NaN	20.0063	19.4959	17.2607	18.4889	19.5216	NaN	20.4555	17.9203	18.5613	18.8111	NaN	NaN	20.0281	16.2207	16.3327	18.2709	19.6898	19.7222	18.1235	NaN	21.0761	16.6276	20.3923	19.813	19.8854	20.4741	NaN
NaN	15.5411	16.148	16.1792	14.3848	NaN	15.3191	16.127	15.0366	NaN	NaN	17.2316	17.6256	16.6548	15.4888	15.6547	NaN	NaN	NaN	NaN	NaN	NaN	NaN	14.8429	NaN	NaN	NaN	16.0425	NaN	13.9773	16.0129	NaN	NaN	NaN	16.6489	NaN	NaN	NaN	NaN	17.2325	14.8247	14.7033	NaN	16.6421	NaN	16.3494	NaN	16.766	15.8901	17.8381
24.9303	24.1332	24.78	24.7029	24.5131	24.4318	24.1413	24.385	25.4146	25.1109	25.2399	24.7403	24.7536	24.1945	24.8072	24.8608	24.6105	25.405	25.2751	24.3087	24.414	24.259	24.7995	25.1812	25.0049	24.9343	24.9529	24.7939	24.9336	24.6191	24.7321	24.5868	24.4809	26.1125	25.1327	25.286	25.0153	24.9	24.8206	23.799	23.8606	23.8413	24.99	24.975	25.0624	24.8805	25.4026	25.2283	25.2758	25.3838
NaN	19.4587	20.104	20.8431	20.3898	19.8052	18.325	NaN	20.6568	NaN	NaN	NaN	NaN	NaN	NaN	NaN	NaN	NaN	NaN	NaN	NaN	NaN	NaN	NaN	NaN	NaN	18.4947	NaN	24.1831	NaN	NaN	NaN	NaN	NaN	19.956	19.9519	20.2571	18.9149	21.1344	19.8243	17.3941	NaN	NaN	20.889	NaN	NaN	NaN	NaN	21.0586	20.2996
NaN	NaN	NaN	NaN	NaN	NaN	16.6481	15.0088	16.3912	17.3527	NaN	NaN	NaN	NaN	13.603	NaN	17.8527	NaN	NaN	17.3702	NaN	17.7159	17.7369	NaN	NaN	16.7777	19.4348	NaN	18.5322	14.2585	NaN	15.7576	13.9431	17.2361	NaN	NaN	17.1191	NaN	17.5236	NaN	NaN	NaN	16.9603	NaN	NaN	NaN	NaN	NaN	15.1053	12.9384
18.2183	18.4955	19.5202	18.6591	14.8356	17.8985	17.7813	NaN	20.0313	NaN	NaN	NaN	NaN	NaN	19.6334	16.0463	NaN	17.909	17.5026	NaN	17.7116	NaN	16.5785	18.194	17.9915	15.4046	NaN	NaN	21.6277	14.7759	15.9968	18.5112	NaN	19.2643	19.0685	19.3046	19.3894	19.4751	19.6162	NaN	17.9164	13.061	19.2332	18.9945	18.9332	19.2807	19.7316	17.8304	NaN	18.6891
20.6686	17.7977	17.8901	18.2917	18.1161	17.4965	18.4529	19.0353	18.9138	18.6978	NaN	17.8356	18.6591	19.5683	19.6919	20.3923	20.5165	20.2485	19.8074	17.6443	19.2194	19.2868	19.4338	20.5382	17.1869	18.4486	NaN	19.4558	NaN	19.9503	20.5753	18.9675	17.5929	20.3209	19.7055	20.1738	19.8409	19.8957	NaN	NaN	NaN	18.1238	NaN	NaN	NaN	16.1243	NaN	18.3508	NaN	NaN
22.7373	21.3631	21.6949	22.3852	21.1504	21.4105	21.0305	21.4506	22.7331	22.301	22.4225	21.4877	20.8104	20.9454	21.0922	22.2765	21.372	22.4086	22.132	22.9122	22.0819	19.5066	21.883	22.0852	22.3658	21.8299	23.3152	21.963	19.5692	20.9864	21.7908	22.3891	21.6642	23.0971	23.2162	22.0447	22.6133	22.0337	22.3142	20.4745	20.2937	20.6793	22.4668	22.008	22.3685	22.5449	22.4026	22.0383	21.8627	22.6774
17.4166	NaN	NaN	15.4575	15.2331	NaN	15.2409	NaN	14.8736	17.6851	17.351	17.4328	17.1344	17.3971	16.1377	16.7115	16.2462	15.5122	16.3974	15.888	15.4452	NaN	17.1011	16.0876	15.7654	NaN	15.5004	16.4195	NaN	16.9197	16.2038	NaN	15.57	16.1056	17.6822	17.5909	16.1708	15.7627	NaN	15.4906	NaN	NaN	16.5775	17.2073	17.3471	17.5518	16.6995	16.0663	15.8482	17.71
NaN	20.7113	22.2644	20.4122	NaN	19.9546	21.3462	NaN	NaN	NaN	NaN	NaN	NaN	NaN	NaN	NaN	18.2144	NaN	NaN	NaN	NaN	NaN	NaN	NaN	NaN	NaN	22.0571	NaN	26.8922	NaN	NaN	NaN	NaN	NaN	20.4078	19.8069	NaN	NaN	24.3008	16.9452	21.5426	19.0375	NaN	NaN	NaN	NaN	17.9651	NaN	19.5909	NaN
24.1355	23.8572	23.9503	23.8882	23.3757	23.5761	24.4883	23.3608	22.862	23.6378	23.1723	23.3536	23.425	23.4348	23.1479	23.9723	24.1808	23.0639	23.4275	23.1723	24.0343	23.0504	24.1344	23.8509	23.5934	23.1095	24.662	23.6898	26.9235	23.4308	23.8102	24.4051	24.2359	24.2446	24.3208	23.7025	23.5479	23.6075	25.3908	23.4124	23.4509	23.052	24.0997	24.0447	23.6039	23.7324	23.366	23.1337	24.0757	24.2864
19.2718	17.5731	20.9794	19.2014	17.8811	20.5461	19.2325	NaN	NaN	21.1371	21.1259	19.5506	16.828	16.5859	18.4497	19.6302	18.6026	18.9619	18.7191	16.4375	20.8489	17.7356	16.0451	20.7676	21.6624	20.2793	21.8649	20.5656	25.6343	18.2037	17.795	18.9774	18.999	21.6472	18.6454	18.6306	16.5385	17.5982	21.108	17.0092	20.4009	NaN	NaN	NaN	NaN	NaN	21.2669	21.6499	20.0458	NaN
20.3736	18.9838	19.3949	20.1653	19.5204	19.6385	19.7569	20.022	20.3193	20.5635	20.0738	19.5869	19.733	19.5816	19.7757	21.0486	20.5082	19.4981	19.2172	17.3296	20.668	20.1692	20.1834	20.1334	20.3636	19.3882	20.9226	20.6951	20.3364	20.2395	20.206	21.6408	20.4571	19.6474	20.209	19.587	20.2976	20.416	21.0423	19.1876	18.3087	18.6568	20.7494	20.5014	20.6387	19.9347	20.7149	20.7849	20.2804	20.6339
NaN	18.4867	17.6723	19.8803	20.1771	20.7829	20.9772	20.6232	17.9484	NaN	NaN	NaN	NaN	NaN	NaN	NaN	NaN	NaN	NaN	NaN	NaN	NaN	NaN	18.7127	18.5469	NaN	NaN	18.9183	20.668	NaN	NaN	17.9174	19.3456	NaN	NaN	NaN	NaN	NaN	NaN	18.6826	18.8389	18.7767	NaN	17.6646	NaN	NaN	NaN	NaN	NaN	NaN
18.5508	NaN	NaN	NaN	NaN	18.1838	NaN	NaN	NaN	NaN	NaN	NaN	NaN	18.0842	NaN	NaN	NaN	18.768	18.5526	NaN	NaN	NaN	NaN	NaN	NaN	NaN	NaN	NaN	NaN	16.4075	NaN	18.4903	17.2416	NaN	18.8858	NaN	NaN	17.2871	NaN	18.5223	18.0749	17.5921	NaN	NaN	16.1931	14.4213	NaN	NaN	NaN	NaN
22.1988	21.2898	21.6954	21.7351	21.9006	21.5072	21.9802	21.5532	22.7976	22.8976	22.8062	21.167	21.6516	21.426	21.5396	22.3953	23.5128	21.103	21.2157	22.4991	22.4236	22.3824	21.9872	21.9313	21.6477	21.5404	22.112	21.9627	22.1964	21.429	21.8985	22.5438	22.0687	22.8753	22.5528	22.3031	22.9795	22.8125	21.5611	22.2471	21.9537	22.2309	22.7227	22.2244	22.5302	22.2287	21.369	22.8745	22.8961	23.0606
17.4789	18.9598	17.386	17.1718	17.1474	17.4544	18.2953	17.8904	16.1109	20.2073	17.2664	16.8665	17.4944	17.8586	17.7228	17.3802	16.5785	16.6571	17.2058	15.2242	16.899	17.0895	17.1614	17.3135	18.4109	16.5935	17.2749	16.5739	17.1609	18.9731	18.304	16.8531	16.4339	17.4033	17.8098	18.3669	16.4706	16.7709	17.3118	17.169	16.381	16.3226	18.8701	19.8373	19.7324	19.7823	18.7748	18.0054	18.2072	17.4199
NaN	19.6534	NaN	NaN	NaN	NaN	NaN	NaN	NaN	NaN	NaN	NaN	NaN	17.2851	20.525	26.0747	24.9192	NaN	NaN	18.6282	25.6505	22.2028	25.7888	NaN	NaN	NaN	25.6716	16.9579	25.8053	NaN	NaN	25.3766	25.4587	25.2277	NaN	18.295	NaN	19.834	23.8737	26.0403	NaN	NaN	NaN	NaN	NaN	NaN	NaN	NaN	NaN	NaN
23.1464	22.5147	22.7799	22.6698	23.0579	22.0529	22.6073	21.6224	23.2713	22.5151	19.995	23.1895	21.9646	22.6454	23.6963	23.8734	22.7576	21.2752	22.8386	22.2489	23.6739	21.4251	24.03	23.2568	22.1503	23.4797	23.4537	22.8393	23.6783	21.9304	22.5404	22.2679	22.4398	23.5163	23.1647	23.5506	23.4983	23.2203	22.5372	23.7562	21.5853	22.7327	22.874	22.7656	23.2875	22.9367	21.6511	21.9559	23.5335	23.301
27.259	26.7756	27.4342	27.3813	27.0847	27.2993	26.7273	26.6789	27.0915	27.6048	27.6662	27.5132	27.7074	27.6444	27.4124	27.9171	27.368	27.7561	27.6786	27.8554	28.1718	26.347	28.2069	28.2304	27.5054	27.5655	28.5049	27.8781	28.5561	26.7	27.2823	27.8461	27.9015	27.7358	27.7916	27.9038	27.2069	27.8435	28.2765	27.4938	27.6608	26.8697	26.9781	26.6871	27.6888	27.6663	27.5051	27.5561	28.0424	27.0168
17.2396	NaN	NaN	16.1491	NaN	NaN	NaN	NaN	16.097	16.8137	16.8556	NaN	NaN	14.5496	16.667	16.7818	NaN	NaN	17.7908	NaN	NaN	NaN	18.0046	15.7681	17.4197	17.7842	16.3128	NaN	17.8776	13.8886	16.0167	18.5989	NaN	NaN	18.0603	15.1222	16.7557	18.3152	17.6638	NaN	NaN	16.3821	NaN	NaN	16.5586	NaN	14.6601	NaN	NaN	NaN
28.8094	28.4262	29.1355	28.5978	27.9771	28.6501	27.9125	27.8576	28.5683	28.3424	28.904	28.4993	28.347	28.3821	28.8602	28.8234	27.6475	28.5181	28.7872	28.9114	28.559	26.6544	28.6221	29.0552	28.9471	28.7698	28.465	29.0506	29.13	27.9353	28.6397	28.6865	27.7246	28.3902	28.7422	28.6501	28.5945	28.7915	28.3288	27.5531	28.5777	28.3857	28.5434	28.0146	28.3624	28.3871	28.4504	28.4134	28.5384	28.3692
24.0137	23.1901	23.7555	24.1957	23.5546	23.9514	23.6931	24.1065	23.7267	24.5827	24.6731	24.0761	23.9713	23.6795	23.7271	24.7311	24.2893	24.2976	24.7345	23.7281	24.836	23.4011	25.1607	24.4144	24.644	24.5954	25.0873	23.6647	24.6151	23.7805	23.3443	24.3271	24.2883	24.4147	24.9283	25.1662	24.0198	23.9545	24.3316	24.1173	23.9445	23.3561	23.9913	23.9057	23.6246	23.8038	24.3312	24.1377	24.1518	24.2175
20.0399	22.3567	NaN	20.4692	21.4957	19.8491	17.5579	NaN	19.2639	19.0513	NaN	18.1244	19.2409	19.5701	22.2852	26.0388	24.6423	20.8637	21.6393	NaN	25.6662	23.9834	24.9516	18.2288	20.2171	19.8656	25.7385	NaN	25.4272	20.1408	17.8383	25.8763	25.332	24.9138	20.6269	21.4995	18.9381	NaN	24.4062	25.5174	20.2268	18.9434	NaN	19.3525	19.3993	18.2265	20.5179	21.0264	20.5886	19.7585
22.624	22.3752	22.5395	21.7504	21.9711	23.0097	21.2339	21.2586	22.8995	22.1686	21.8052	22.0546	21.15	21.8997	23.044	23.4869	21.762	23.1189	22.6633	22.6646	23.2625	20.8923	22.9877	22.801	21.9987	22.7327	22.8022	22.5512	23.0048	21.3368	22.1245	22.1798	22.4039	22.3181	22.8391	22.7185	22.9181	22.8948	22.3733	22.1891	21.6197	22.0062	22.6794	22.0868	22.5549	22.1933	22.1614	22.2359	22.5154	22.2206
23.7098	23.5845	23.0377	21.6374	23.3562	23.541	24.1224	22.317	24.2208	21.5591	22.0415	23.453	22.9427	22.926	23.8745	22.2301	22.1584	23.0905	22.632	24.3236	22.0543	19.905	23.2009	24.4616	23.3588	23.8615	21.4464	23.9415	22.2356	22.3254	22.9683	24.0162	21.2716	21.2278	23.2914	24.2594	23.5039	23.5597	21.5525	20.8023	23.2791	23.0993	24.2236	22.6345	24.0417	23.4403	23.2371	23.7504	23.2235	22.4454
21.6806	20.8396	21.4413	21.8064	18.979	20.7757	20.7153	19.036	20.6555	NaN	NaN	20.4581	20.2931	20.715	21.6448	22.058	20.7667	20.6498	20.983	21.922	22.2024	19.4555	21.3908	22.2109	22.0467	19.5154	21.8797	20.9424	21.5404	20.6823	21.1416	21.7963	21.2609	21.5291	20.6214	20.7354	21.7926	21.912	21.6991	21.3012	20.8645	21.1054	20.3576	21.7073	19.8174	21.352	20.3197	20.8406	21.3619	21.9983
21.8289	21.6669	21.7646	21.9635	21.7378	21.9662	22.4822	20.7109	22.1152	21.229	20.2929	21.2238	20.5782	20.6961	22.1547	22.4337	20.8891	20.816	22.0235	22.5468	22.0118	20.4528	22.8236	21.7038	21.8891	22.4053	21.3124	21.1068	22.0956	20.8457	21.1696	21.289	20.583	21.283	22.3929	22.1256	22.0478	22.0576	22.0493	21.2853	20.4674	21.6838	22.1235	22.0214	22.3397	21.239	20.4448	21.4632	21.8443	21.9157
21.1726	20.2015	19.6375	22.0599	21.0204	21.6016	19.6938	20.9598	21.7073	22.84	22.2964	21.0476	21.1297	20.3825	21.0451	22.4225	21.2283	21.7845	21.3257	22.2822	21.4633	19.8373	22.3507	21.6414	21.7396	20.7501	21.7066	20.9783	22.2489	21.3007	20.4369	20.9107	21.0001	19.8697	22.8085	22.8276	21.7043	20.9065	20.6389	20.8054	21.4382	20.6187	21.4794	21.9053	21.7345	21.3439	21.0082	21.354	21.3301	21.9598
23.219	22.5796	23.5033	23.7422	23.032	22.866	21.6098	21.9914	23.2234	23.807	23.0878	23.2669	23.1443	23.0571	23.192	25.9847	22.0225	23.4619	23.5027	23.9879	26.0054	20.5917	25.2919	23.7722	23.4205	23.507	26.3757	23.4484	23.26	23.0105	22.8329	23.4454	22.8259	22.8161	24.2292	24.2143	23.3515	23.2417	22.7576	25.2773	22.7547	22.9187	23.3768	23.7428	23.774	23.6799	22.998	23.1858	23.6991	24.0795
20.7605	19.1853	19.482	19.1984	18.8037	19.5842	20.296	20.5626	20.2472	19.6973	20.688	19.3377	19.1164	18.8068	20.7815	21.0979	20.3066	20.2588	19.9655	20.745	20.6065	18.6937	20.3855	20.9972	20.2298	19.7285	19.3596	20.9103	19.7096	19.9305	19.8866	21.5015	19.1148	19.5981	20.2346	20.8902	19.7768	19.9108	18.8168	19.2871	19.814	19.2926	19.2085	19.252	19.09	19.1497	19.1493	19.638	19.5729	19.3829
19.7489	20.1254	20.318	20.572	20.3713	20.7779	20.0469	20.0368	19.828	20.7264	20.6371	20.5001	20.49	20.9581	20.4085	20.2642	19.5084	20.413	20.7282	19.6245	19.8997	18.801	20.3563	19.9879	20.0559	20.9827	20.5691	19.7627	16.7932	20.4185	20.4992	19.3909	19.7577	19.741	19.8355	20.2156	19.8413	20.5453	19.1736	20.5463	20.6693	19.9931	19.5767	19.8139	20.0239	19.3592	19.4051	20.5216	20.6299	20.9941
21.7751	22.1799	21.5616	21.5905	22.0373	22.0895	22.2046	21.7847	19.7388	20.1231	21.9749	22.2516	22.4571	22.2933	21.1819	21.9818	20.1278	21.4063	21.7019	21.6188	21.3776	18.7784	21.5535	21.0517	21.1921	21.8346	21.9149	21.2506	NaN	21.0273	21.8501	21.7189	20.9525	21.3421	20.6484	21.2883	19.815	20.8718	19.535	21.5738	21.757	21.1306	19.6986	19.4221	19.882	20.2841	20.819	21.9667	21.7656	20.4871
19.2798	19.1393	19.024	19.3103	18.9718	18.954	19.0644	19.453	19.5913	20.1756	20.3872	19.4426	19.2255	18.8587	19.5482	20.4605	20.9001	19.349	19.6747	19.9423	20.8109	20.0579	19.8465	20.2356	20.2875	19.8594	21.2336	18.6865	19.8069	19.875	19.7839	20.2093	19.9267	19.8005	19.6499	19.5182	19.2643	19.37	18.3102	18.8154	18.1895	18.8192	19.3185	19.5397	19.2359	18.9735	18.7918	19.6667	19.3527	19.903
18.3551	18.8238	18.6738	18.3109	18.2018	16.6483	18.2099	17.1623	15.4543	19.6741	18.1312	18.8849	18.9756	19.0726	19.1464	18.7562	16.7638	17.899	18.0584	19.0003	19.2941	17.238	19.58	17.9295	17.5528	19.2593	17.5434	19.8936	NaN	18.981	19.1449	17.617	17.6134	17.8367	18.6533	18.9992	19.0621	17.2142	16.7984	19.4141	17.8462	19.0231	19.1897	19.1095	19.6654	19.2748	18.2683	18.4364	19.2057	19.8861
19.1383	20.2108	19.7194	20.0376	20.4547	19.6927	19.5794	19.3224	19.1719	21.5344	18.8692	20.6382	20.4913	20.8274	19.4851	20.8445	20.027	18.4191	19.9818	16.5876	19.6548	18.5704	21.6081	19.5483	20.0333	19.5391	20.583	19.5605	20.4649	19.834	19.8165	19.7848	19.2659	20.7827	21.6968	20.4987	19.894	19.4056	18.4059	20.1256	16.8893	18.1739	18.1451	20.4344	19.8854	20.5126	19.3886	19.2794	20.3979	21.8569
21.499	20.3517	21.1539	21.0821	21.3076	21.2305	21.2629	21.2386	21.2552	21.5785	21.6301	21.1661	20.9169	21.004	20.7965	21.5009	21.2673	21.5729	21.8776	20.9943	21.7285	20.2254	21.0937	21.4893	21.6356	21.6369	21.6838	19.5389	21.2324	21.203	21.1955	21.3937	21.1712	21.3638	21.3015	21.2956	21.0919	21.183	20.3948	20.1833	19.8552	20.0214	21.4719	21.1808	21.1227	20.8293	21.1374	21.4985	21.3781	22.0033
NaN	NaN	NaN	NaN	NaN	NaN	NaN	NaN	NaN	19.6889	17.8917	NaN	NaN	NaN	NaN	NaN	NaN	NaN	NaN	NaN	NaN	NaN	NaN	NaN	18.7697	16.7308	NaN	NaN	NaN	NaN	NaN	18.9664	18.6265	NaN	NaN	NaN	NaN	NaN	NaN	NaN	NaN	NaN	NaN	NaN	NaN	NaN	NaN	NaN	NaN	NaN
24.1995	23.3312	23.4493	23.4379	23.8228	23.775	23.0962	23.4286	23.9499	24.7271	24.1417	23.8985	24.0652	23.5448	23.6636	24.0101	24.2561	24.1327	23.8911	23.3859	24.1973	22.8952	23.8691	23.7467	23.862	23.8466	24.0392	23.8804	24.0245	23.9091	23.7665	23.886	23.7728	24.0456	23.9773	24.1152	23.9928	24.3225	22.5064	23.4898	23.859	23.5925	23.6531	23.4727	23.7346	23.6738	23.138	24.4413	24.2714	24.3595
23.0345	22.143	23.0829	23.0198	22.7214	23.1156	22.1473	22.8014	22.6225	23.9126	23.1071	23.2014	23.3226	23.1798	22.7289	22.8689	23.4507	23.0403	23.2072	23.2265	23.4255	23.0145	22.8018	23.1646	23.6942	23.1077	24.01	23.2498	23.3515	23.521	22.6104	23.5318	23.6585	23.6051	23.1626	23.6712	22.9497	23.303	22.9397	23.3181	23.0286	22.558	22.4573	23.2386	22.0822	23.0022	23.3375	23.3382	23.4025	23.1233
22.7921	21.6812	21.7137	22.1971	22.4507	22.7265	22.5922	22.7538	22.282	23.0272	22.9752	22.488	22.4154	22.5404	22.1234	22.4809	23.6705	22.5558	22.6229	22.9778	22.6038	22.4547	22.2312	22.5173	23.1159	22.8018	23.3262	22.5091	22.4228	22.5305	22.2878	22.6078	22.6663	22.5501	22.7758	22.7032	22.6684	22.633	21.9602	21.9639	22.2546	22.1308	22.1069	22.1351	22.0181	22.1386	22.2131	22.5864	22.1262	22.2824
22.7169	22.1811	22.3879	22.7662	22.5662	22.4422	22.2819	21.8149	22.9195	22.7203	22.8761	22.5908	23.0287	22.3807	22.3745	22.2528	22.4816	22.7369	21.8423	22.1017	21.6127	21.2212	21.1509	22.8166	23.3505	22.8747	21.4026	22.6535	21.2138	23.1904	22.5363	21.8937	21.569	21.7658	22.8911	23.1895	23.0678	22.9711	20.5294	21.2117	22.2287	22.0073	22.829	22.7546	23.0111	22.8958	22.9322	23.1914	22.9241	23.4939
21.1734	20.8219	20.9958	21.6561	21.4075	22.2764	19.7238	21.6368	20.1486	21.5322	22.2033	21.7666	21.2069	21.187	21.5885	21.0421	21.6092	21.4945	22.2582	21.7558	21.0792	20.9462	21.1542	21.1894	21.6533	20.6089	21.2731	21.5965	21.881	21.7141	20.8926	21.3345	21.6474	21.9197	21.7982	21.6895	21.4994	22.3571	20.5699	20.824	20.8397	20.4468	20.1901	21.1301	20.8706	20.7631	22.1994	21.7832	21.6493	21.6773
21.2124	21.1108	20.568	20.9113	21.47	21.0992	20.8086	20.6837	21.4979	20.9997	20.7811	20.7861	21.0632	20.8761	20.9773	21.2839	21.2154	20.8223	21.0836	18.964	20.2252	19.4746	20.2777	20.5779	21.0899	21.4389	20.4176	20.9979	19.1118	21.5989	21.2206	20.4516	20.6978	18.2923	21.6133	20.9692	21.3121	21.374	19.0447	20.6464	20.1565	20.6127	20.5533	21.2129	21.3805	20.9805	20.4738	21.3741	21.2494	22.0261
19.842	18.8065	20.2213	20.3203	20.5506	19.6511	19.2386	18.9154	19.9806	20.0323	19.1815	21.1968	20.6755	20.6188	20.6709	20.1628	21.0881	18.8511	20.266	19.7766	20.0621	19.3501	20.6873	20.1635	20.5665	21.0277	19.6374	20.3585	20.7086	20.6537	20.1393	19.8759	19.902	18.4986	21.13	20.6421	20.8173	20.7546	18.5636	20.7381	18.3047	20.1391	20.1413	20.9116	21.197	20.3925	18.4601	19.4802	20.6716	21.3819
NaN	16.0915	NaN	NaN	NaN	NaN	NaN	NaN	NaN	NaN	NaN	NaN	NaN	NaN	NaN	16.6432	NaN	NaN	NaN	NaN	NaN	NaN	NaN	NaN	NaN	NaN	NaN	NaN	NaN	NaN	NaN	NaN	17.3506	NaN	NaN	NaN	NaN	NaN	NaN	18.3806	NaN	NaN	NaN	NaN	17.633	NaN	NaN	NaN	NaN	17.1185
21.3443	20.4915	21.0505	21.2455	21.2992	21.1342	21.0656	20.7694	21.1039	21.4573	21.0516	21.7498	21.8276	21.4579	20.9012	21.3762	21.958	21.4046	21.3167	22.0647	21.3842	20.9657	21.4027	20.9437	21.3945	21.0745	20.9822	21.0395	20.9171	21.4113	21.5416	21.0303	21.1429	20.8968	21.3781	21.6699	21.4553	21.657	19.9667	20.462	20.6076	20.8488	20.9099	20.921	20.954	20.6308	20.7392	21.6392	21.5971	21.6032
20.6248	18.298	19.2752	20.1315	19.9688	20.0698	20.5549	20.2507	20.6849	20.2812	19.2827	19.1555	19.4202	19.3058	19.8717	21.1122	20.2657	20.5422	20.0319	20.3238	20.5889	19.2012	20.5626	20.9425	21.1169	20.6619	20.3512	20.2642	18.9738	19.8806	20.6231	19.3571	19.6904	20.0063	20.127	19.9341	20.1594	19.5539	18.3141	19.9772	20.6015	20.805	18.1574	19.4176	19.0917	19.5169	19.3866	18.9606	19.1975	17.5923
NaN	NaN	NaN	17.036	15.3795	15.0323	NaN	16.1961	NaN	NaN	NaN	15.7233	16.6757	16.6053	NaN	NaN	NaN	NaN	NaN	NaN	NaN	NaN	NaN	NaN	NaN	NaN	NaN	NaN	NaN	NaN	NaN	NaN	NaN	NaN	NaN	NaN	NaN	NaN	NaN	NaN	15.3751	NaN	NaN	NaN	NaN	NaN	NaN	NaN	NaN	NaN
NaN	NaN	NaN	NaN	NaN	NaN	NaN	NaN	18.7422	20.8498	20.8313	19.7535	18.7803	18.1305	19.6464	15.8695	NaN	17.7025	15.1764	NaN	18.067	NaN	18.2843	17.863	18.9389	18.6688	18.9046	17.4808	19.2241	NaN	NaN	NaN	NaN	19.0724	19.1689	18.715	18.9126	20.0365	19.4553	NaN	NaN	NaN	17.3355	18.7287	18.602	18.318	18.3976	18.3625	19.5776	19.5565
NaN	NaN	NaN	NaN	NaN	NaN	NaN	NaN	NaN	NaN	NaN	NaN	15.3144	NaN	16.8401	NaN	15.4909	NaN	NaN	17.4903	NaN	15.8182	NaN	14.9166	15.1135	NaN	NaN	NaN	NaN	NaN	NaN	14.6599	NaN	NaN	NaN	15.6191	NaN	NaN	NaN	NaN	NaN	NaN	NaN	NaN	NaN	NaN	NaN	NaN	NaN	NaN
17.6734	NaN	NaN	NaN	NaN	NaN	NaN	NaN	NaN	NaN	15.7025	NaN	NaN	NaN	NaN	19.0626	15.8519	NaN	15.9308	19.9714	19.1641	16.8601	NaN	NaN	NaN	18.519	NaN	NaN	NaN	NaN	NaN	NaN	16.7741	NaN	NaN	17.9582	NaN	NaN	20.1104	NaN	NaN	NaN	20.9089	NaN	20.1681	17.8234	NaN	18.601	18.8977	18.9014
15.834	NaN	NaN	NaN	NaN	14.9904	NaN	15.5209	15.2296	NaN	NaN	NaN	NaN	NaN	NaN	NaN	NaN	NaN	NaN	NaN	NaN	16.6984	NaN	NaN	NaN	NaN	NaN	NaN	NaN	15.6221	NaN	NaN	NaN	NaN	NaN	NaN	NaN	NaN	NaN	16.9995	NaN	13.2069	NaN	15.8117	NaN	NaN	NaN	NaN	NaN	NaN
NaN	18.1173	19.0976	19.0675	19.196	18.1821	18.3939	18.1641	17.3773	18.4912	19.1432	20.0771	20.2353	20.1283	19.2626	17.8505	NaN	16.1625	15.8249	14.8546	17.0452	17.5864	18.5464	18.6737	16.1918	18.5031	18.6579	NaN	20.419	19.6061	18.795	17.9853	18.9488	17.9783	17.7277	17.5115	16.4553	16.3255	17.4604	NaN	NaN	NaN	20.4597	21.7451	20.8941	21.2265	21.0769	21.3793	21.6461	21.5217
18.8346	18.5515	19.4279	19.5616	19.3451	18.8248	17.9857	19.7215	18.1555	19.3343	17.856	18.4169	18.5924	18.6188	20.2315	19.3329	19.8489	18.8938	19.525	18.9303	18.8103	18.3447	19.9723	20.0224	20.2828	18.5631	19.4372	18.9574	19.6661	19.7003	19.7765	19.9464	19.2572	20.3729	19.9449	19.6736	19.3404	19.9665	18.4188	18.0812	17.0103	NaN	NaN	19.5614	18.7534	19.72	18.9753	19.0502	19.1057	19.6744
19.3969	18.007	19.1393	18.6818	18.2311	18.4565	18.2422	18.639	19.427	19.845	19.2615	19.0151	19.1604	19.7943	19.7819	20.2614	18.2652	19.8632	19.9932	18.368	19.7105	18.6413	19.4857	19.9164	19.0294	19.4687	19.7805	19.1021	17.9965	18.977	18.5116	18.6853	18.9861	18.9674	19.3862	19.4575	19.2121	19.071	18.9755	18.9639	19.1541	19.3599	18.2258	18.3848	18.2638	19.0282	17.3961	17.9489	18.2768	18.7883
20.8473	21.037	20.496	19.9831	20.9169	20.2282	20.6684	20.1828	20.8819	20.651	18.6168	20.3819	19.177	20.3042	20.6255	20.0164	19.016	18.9951	19.3259	19.8753	19.1616	18.4257	18.7936	20.3456	20.5835	21.4767	19.7714	20.2134	17.9254	19.4993	19.1594	19.3957	19.5203	18.9508	20.2634	20.7607	19.4167	20.5777	18.4022	19.5181	18.6875	19.1697	19.4988	20.4267	20.7402	19.6408	19.4058	19.1095	19.8056	20.9944
18.9996	17.9464	19.6716	18.9963	19.3129	18.7028	19.2473	18.8384	15.5755	19.7916	18.3928	19.7197	19.6081	19.2527	18.1102	18.2141	NaN	18.5769	16.7144	16.3382	18.5593	14.082	18.1399	17.4336	18.6643	18.112	16.8632	19.6665	18.0807	18.6429	16.1321	17.8172	19.0358	19.3103	18.1747	20.2871	18.5555	17.6804	16.9595	19.1009	18.3204	18.5222	18.4488	19.4029	18.1887	19.3648	19.0452	17.8034	19.8615	19.9809
17.826	17.8536	16.5688	17.6846	NaN	16.5558	18.1611	17.672	NaN	NaN	16.9003	16.8976	17.092	17.3437	17.6287	16.9679	NaN	NaN	15.0537	NaN	16.3704	NaN	NaN	NaN	NaN	17.4363	NaN	17.4085	NaN	15.2697	16.1485	17.8236	16.9512	17.9039	18.3863	17.9168	18.5659	NaN	NaN	NaN	15.46	16.5888	17.9663	17.8706	19.4002	17.0149	14.9114	NaN	17.6584	NaN
15.6085	16.7656	NaN	16.4592	15.5003	NaN	16.5249	16.1114	NaN	NaN	NaN	16.1069	17.6688	16.1665	NaN	19.4295	NaN	16.1679	15.7295	NaN	16.0918	18.8384	18.7745	16.2104	NaN	NaN	NaN	NaN	NaN	16.7567	15.8452	20.6663	15.5138	NaN	16.5052	16.3259	14.8559	16.2562	NaN	14.6109	14.7758	NaN	NaN	16.6371	16.5442	17.7083	15.8629	15.9114	15.9313	16.6474
20.3476	NaN	NaN	NaN	NaN	NaN	NaN	NaN	NaN	NaN	NaN	NaN	NaN	NaN	NaN	NaN	NaN	NaN	NaN	NaN	NaN	NaN	NaN	NaN	NaN	NaN	NaN	NaN	NaN	NaN	NaN	19.3567	20.8086	NaN	19.9468	20.0607	18.7331	19.3388	19.1165	NaN	NaN	NaN	NaN	NaN	NaN	NaN	NaN	NaN	NaN	NaN
21.1556	21.1521	21.079	21.228	21.1698	20.7799	21.4595	21.0317	20.4195	21.0977	21.5144	21.1838	20.7882	20.6578	21.6754	21.3362	20.8045	21.1281	20.6535	21.2734	21.5665	20.1664	21.2357	21.1895	21.0842	20.1203	20.573	21.253	19.8346	20.6032	20.161	20.5508	21.1129	21.0678	20.612	20.6652	20.1887	20.6966	19.8095	20.9984	21.3678	21.0993	20.9885	21.4857	21.1226	21.4744	21.3112	21.6908	21.7789	20.3536
NaN	NaN	NaN	NaN	NaN	NaN	NaN	NaN	NaN	NaN	NaN	NaN	NaN	NaN	NaN	NaN	NaN	NaN	NaN	NaN	NaN	NaN	NaN	16.5942	NaN	NaN	NaN	NaN	NaN	NaN	NaN	NaN	NaN	NaN	NaN	NaN	NaN	NaN	NaN	NaN	NaN	NaN	16.7755	16.5853	16.9039	17.2106	16.667	16.8656	17.7238	17.271
22.9797	22.0855	23.3619	23.3342	22.8993	22.8977	22.4795	22.7835	22.7616	24.3637	24.9526	23.9626	23.9684	23.8446	23.1526	23.0792	23.183	23.7067	23.5687	22.6977	22.9374	22.4907	24.227	23.0442	23.4741	23.1617	23.2728	23.2585	23.1695	23.7197	23.3276	23.3329	23.0316	22.3405	23.3969	23.188	23.3344	23.4272	22.2634	23.6275	23.6453	23.4071	23.2677	23.71	23.5606	23.261	23.7815	23.7402	23.1058	23.8851
18.2718	NaN	18.6416	19.1679	18.0523	18.5649	NaN	18.5309	18.4317	NaN	NaN	17.9991	17.7605	NaN	18.1441	18.9368	18.0589	18.7841	18.7152	17.6182	19.0204	18.1882	18.5407	18.5205	17.9314	NaN	NaN	18.8669	NaN	18.6952	19.015	NaN	18.2416	18.5805	18.5744	18.1543	17.6067	NaN	NaN	NaN	NaN	NaN	18.5341	18.5504	18.4599	18.5684	18.5892	18.783	18.5296	18.2932
20.3698	20.6264	19.7987	20.5023	19.9877	20.2019	19.9619	20.8998	19.4505	21.5549	19.996	19.4808	19.3408	19.935	20.4994	19.5953	19.9877	19.1998	20.1108	19.4568	19.0262	19.0708	19.4922	19.8126	20.3206	19.7782	19.364	20.8381	19.5174	20.5547	20.0456	21.2329	20.7351	20.5036	20.3064	20.1795	19.5738	20.0265	17.8498	20.2791	20.1191	19.8389	19.344	20.327	19.8192	20.164	20.0859	20.2568	20.0539	20.78
15.4176	16.0005	15.2795	16.3849	16.5762	15.6442	NaN	NaN	15.8551	NaN	NaN	16.2593	15.4203	16.7424	16.2863	15.9655	NaN	15.1041	15.7514	15.7802	16.182	NaN	15.5743	13.8714	NaN	16.6289	NaN	14.1076	NaN	15.3266	15.4257	15.9658	NaN	NaN	16.6221	16.382	16.391	16.4682	NaN	17.4441	17.282	16.7555	17.9079	17.333	17.483	16.3528	16.4872	15.4715	15.6457	17.2729
21.9676	21.2834	22.0184	21.9839	22.0255	21.973	21.2768	22.0985	22.1847	21.7339	21.5981	22.087	21.9275	22.3121	21.878	21.9018	21.8302	21.6085	21.4765	21.0575	22.1174	20.0042	21.4481	21.7358	21.9783	22.4117	22.6826	21.6365	21.4297	21.9497	21.7229	22.6033	22.1588	21.7979	22.1224	22.289	22.3161	22.0137	20.3081	22.9769	22.4577	22.3649	22.5551	22.0387	21.8413	21.4434	21.7577	21.972	22.4344	22.4969
19.3852	18.5251	17.809	19.6454	18.8136	18.7331	19.7912	19.3958	19.063	18.8525	19.4114	19.4915	19.3176	19.852	18.7908	19.4611	19.6724	19.7883	19.9102	18.8049	19.5264	18.5398	18.7249	18.8589	18.9141	19.0181	19.362	19.5628	17.7625	18.6701	18.0932	18.8705	18.7955	18.4793	20.0895	19.5	19.2027	19.1703	18.3568	19.9475	19.3786	19.4518	19.0187	19.916	19.0098	19.7218	18.9791	18.9858	19.4196	20.1905
14.9273	15.6143	14.9826	15.1763	15.137	15.0276	15.4709	14.9964	15.1326	NaN	NaN	NaN	NaN	NaN	NaN	14.9607	NaN	14.7475	NaN	NaN	NaN	NaN	15.6677	15.3861	15.2927	15.2562	NaN	15.713	NaN	14.476	NaN	NaN	NaN	NaN	15.5019	15.5353	15.5528	NaN	NaN	NaN	15.4299	NaN	15.6197	NaN	15.2256	15.309	15.7251	15.055	15.7478	NaN
NaN	NaN	NaN	NaN	NaN	NaN	NaN	NaN	NaN	NaN	NaN	NaN	NaN	NaN	18.4048	NaN	NaN	NaN	NaN	NaN	NaN	NaN	NaN	NaN	NaN	NaN	NaN	NaN	NaN	NaN	NaN	18.9824	NaN	NaN	NaN	NaN	NaN	NaN	NaN	NaN	NaN	NaN	NaN	NaN	NaN	NaN	NaN	NaN	NaN	NaN
21.2988	21.0173	21.371	21.1929	21.1598	21.0146	20.9667	20.9968	22.0849	19.8933	19.7091	21.2136	20.3104	20.3792	21.2513	22.2311	21.0893	21.107	20.9935	21.1268	21.8942	20.5694	20.0677	21.5825	21.2656	21.1896	21.0851	20.9731	20.3712	20.3117	20.3149	20.6802	20.1537	21.1346	21.349	21.7214	21.0264	20.896	20.6419	21.001	21.1015	20.8124	20.9508	21.059	21.0549	21.0063	21.2345	21.1354	21.1543	21.6188
22.3551	22.7396	22.9695	22.6038	22.4673	22.6009	21.7448	22.1883	23.0463	21.1668	21.3303	23.3464	23.103	23.1948	21.9697	21.857	22.5779	22.4704	22.5916	21.9175	21.7871	21.4732	22.2934	23.1673	22.6783	23.4526	23.3201	22.3747	22.5677	23.0267	23.0053	22.492	22.4931	22.1215	23.1399	23.3165	23.1593	23.1665	21.3732	22.6702	22.8566	22.508	22.43	22.646	22.3598	22.2469	22.5427	22.6324	22.6692	22.8005
NaN	NaN	NaN	16.1244	15.9603	15.6723	16.7223	17.1588	NaN	16.7763	NaN	18.4347	18.9618	19.2816	NaN	NaN	NaN	NaN	NaN	15.4737	NaN	NaN	NaN	NaN	NaN	18.7209	NaN	16.1342	NaN	19.3111	18.0035	15.6487	15.091	NaN	15.7122	16.2826	NaN	NaN	NaN	15.7892	14.973	15.9649	NaN	17.2017	16.7593	15.9046	16.3441	NaN	NaN	NaN
NaN	18.3958	17.7623	18.1856	18.7687	18.4891	19.1703	18.0553	16.6302	18.6353	18.4578	20.4852	20.5784	20.8446	17.5706	18.7164	NaN	15.1609	NaN	18.8905	16.2714	NaN	16.3898	17.7586	17.8348	19.8883	18.5996	17.8136	NaN	20.8205	20.5672	12.8305	NaN	NaN	18.8638	18.9753	18.2707	15.8578	16.0703	18.3009	18.163	18.6986	18.8517	19.0247	19.5981	18.9571	18.7126	17.8862	18.1085	17.5639
NaN	17.8502	16.9817	17.9395	18.1127	NaN	NaN	NaN	NaN	NaN	NaN	NaN	15.7944	NaN	NaN	NaN	NaN	NaN	NaN	NaN	NaN	NaN	NaN	NaN	NaN	NaN	NaN	NaN	NaN	NaN	NaN	NaN	18.1347	NaN	NaN	NaN	NaN	NaN	NaN	15.8232	NaN	NaN	NaN	NaN	NaN	NaN	NaN	NaN	NaN	NaN
NaN	16.4785	16.0845	17.8895	17.4543	16.5987	NaN	16.7226	17.8146	16.091	NaN	16.6502	16.9418	17.0232	16.7653	16.1272	NaN	15.2357	16.4863	16.7787	15.5146	NaN	16.7227	17.2973	16.2859	18.1631	16.8393	15.6448	NaN	16.6467	16.403	19.0211	17.9524	NaN	16.8678	16.7087	16.0827	17.0785	16.7845	18.4558	16.9395	18.1079	16.6536	17.8304	17.8636	17.5103	17.2932	NaN	NaN	17.2416
14.2831	NaN	NaN	NaN	NaN	NaN	NaN	NaN	22.6371	20.0522	20.9976	19.0108	15.745	15.9523	18.9474	NaN	15.4325	NaN	NaN	15.5968	NaN	15.5124	NaN	17.7871	18.8315	NaN	NaN	NaN	20.1216	20.8805	21.3146	21.0335	20.2197	NaN	17.5165	14.7068	14.872	NaN	NaN	16.8723	15.2372	15.9836	NaN	NaN	NaN	NaN	18.4814	18.2689	NaN	NaN
20.3299	19.4219	18.3897	18.8989	19.281	20.007	20.473	19.9373	21.3288	20.8796	21.5118	20.867	21.2952	21.2122	19.9607	21.0755	19.4626	20.3955	20.29	20.3014	20.5251	NaN	19.5874	20.4653	20.3228	21.2408	20.5244	20.302	21.2761	21.0467	21.7615	21.1772	21.3056	19.4949	20.4049	20.759	20.5873	20.1947	18.1396	21.4624	21.7443	21.7049	20.8762	19.9831	21.3773	19.7971	20.6017	20.4417	19.9116	17.9018
19.0997	17.7867	15.6424	16.5583	18.1248	16.2766	18.2941	18.2317	17.101	18.0357	17.7644	18.8735	16.391	18.7689	19.8978	20.2837	20.2376	19.2624	19.9153	19.711	20.605	19.8191	19.6715	19.9054	19.604	19.2928	18.0047	18.6166	NaN	19.0347	19.1214	19.7481	19.5865	20.6533	18.9955	18.1909	18.5753	17.18	18.9279	18.3537	14.9196	17.542	NaN	16.3938	16.1291	16.9513	NaN	16.7767	NaN	17.7477
19.8411	20.7361	21.1055	19.4698	18.4933	19.5475	18.1901	19.3667	18.7905	21.2943	21.5401	19.7178	19.6785	19.95	18.0238	19.6797	21.4177	21.72	18.5585	NaN	19.9748	20.9456	16.9956	21.3476	20.0737	18.0233	22.0542	20.6279	22.0135	21.3769	21.1707	22.6638	21.2151	22.3961	22.532	20.1632	20.4672	21.6411	21.3368	20.5542	20.3924	19.481	19.5692	20.4657	19.8451	20.5121	20.0024	20.206	19.715	20.857
NaN	NaN	17.0267	17.3386	NaN	NaN	NaN	NaN	17.6045	16.5312	16.9284	17.3094	16.1574	17.0024	17.9972	15.2955	18.4857	16.5443	NaN	16.7797	16.5292	17.275	16.0774	17.3189	16.1343	19.0914	18.8674	NaN	NaN	17.1684	NaN	17.381	17.5399	17.137	17.7628	15.9785	17.9809	16.6895	16.6139	NaN	NaN	NaN	18.3631	16.6653	18.0528	16.6228	18.2931	18.3855	17.979	18.6896
21.8446	20.3441	NaN	NaN	18.9674	18.6777	19.1299	NaN	16.7038	26.8144	25.4766	21.6435	NaN	19.6843	23.0224	24.4043	18.7606	NaN	NaN	NaN	24.0972	NaN	22.454	NaN	NaN	23.4552	26.1726	21.7137	19.1915	NaN	NaN	22.2067	20.5562	23.5332	NaN	21.2112	20.2081	23.2807	26.0845	20.6314	16.6361	17.8217	NaN	NaN	NaN	NaN	NaN	NaN	NaN	NaN
16.0814	NaN	NaN	NaN	NaN	NaN	NaN	NaN	NaN	NaN	NaN	NaN	NaN	NaN	NaN	16.0071	NaN	14.397	16.5774	NaN	NaN	NaN	NaN	NaN	NaN	16.7495	NaN	NaN	NaN	NaN	NaN	NaN	NaN	NaN	NaN	NaN	NaN	NaN	NaN	NaN	NaN	NaN	NaN	NaN	NaN	NaN	NaN	NaN	NaN	NaN
NaN	NaN	NaN	NaN	NaN	NaN	NaN	NaN	NaN	16.7907	NaN	15.3322	13.676	13.5482	NaN	17.3546	14.9127	NaN	16.1989	NaN	15.4437	NaN	18.1988	NaN	NaN	NaN	17.381	NaN	NaN	NaN	NaN	NaN	18.5666	NaN	14.2026	14.65	NaN	NaN	NaN	NaN	NaN	NaN	NaN	16.2442	15.0668	NaN	NaN	NaN	NaN	16.7512
NaN	15.2226	16.6611	NaN	15.008	NaN	NaN	NaN	NaN	17.2895	NaN	NaN	16.0959	14.9337	12.728	NaN	NaN	NaN	NaN	NaN	NaN	NaN	NaN	NaN	NaN	NaN	NaN	NaN	NaN	16.7628	15.5451	NaN	NaN	NaN	NaN	16.2135	NaN	NaN	NaN	NaN	NaN	NaN	16.3089	18.0032	16.209	17.1712	15.9429	18.9846	19.0277	18.4926
19.8226	19.1278	20.1788	20.2501	20.3679	20.4046	20.7449	20.6937	19.1985	20.7037	21.1578	20.1054	20.0977	20.0339	20.1714	20.1925	19.7991	20.2591	20.0642	20.3244	20.1762	18.6889	19.6878	20.5299	20.452	19.8429	20.0264	19.5638	19.6152	20.9092	20.2515	20.3769	19.6374	19.8241	20.0259	20.2702	19.9524	19.9593	18.7454	19.7136	19.9585	19.7214	19.8734	19.9596	19.4557	19.5734	19.7029	19.6428	19.2987	19.3469
17.7083	19.2567	18.889	19.2157	19.6087	18.942	19.959	18.9626	18.4864	18.0561	17.6663	19.7919	18.7523	18.903	20.1047	20.7546	19.3015	18.329	18.5084	18.6536	20.0804	17.0279	19.4881	18.8922	18.375	18.3479	20.0703	18.0189	19.7828	19.0578	20.2594	19.24	18.8809	19.6708	18.4523	18.581	18.6106	19.0915	18.1853	19.3012	18.0352	17.787	18.7898	19.0276	18.7567	18.4688	17.9785	19.3056	19.693	19.3962
19.414	20.3458	20.0429	18.9194	19.6363	17.6708	18.9384	19.8884	21.3673	20.8346	20.4506	19.7991	20.2142	20.2611	18.5825	20.0977	19.4481	20.1895	20.5107	19.8949	18.9321	19.3392	16.7488	20.1756	20.3915	19.6796	16.7342	19.2561	20.9187	20.3376	20.469	17.346	NaN	NaN	18.6422	18.8072	17.2047	15.8023	NaN	16.8893	16.5531	15.441	NaN	17.4013	18.2424	17.6303	15.873	19.0822	18.4625	19.0113
NaN	NaN	NaN	NaN	15.2983	NaN	NaN	NaN	NaN	NaN	NaN	NaN	NaN	NaN	NaN	NaN	NaN	NaN	NaN	NaN	NaN	NaN	15.2367	16.1789	NaN	NaN	NaN	NaN	NaN	NaN	NaN	NaN	NaN	NaN	14.1378	16.5948	16.0653	NaN	NaN	NaN	NaN	NaN	16.5009	13.0878	NaN	13.1261	NaN	16.5802	NaN	15.9023
18.8108	18.5575	19.8014	20.7132	19.5019	20.4167	19.0136	22.1681	17.2657	NaN	19.1691	17.0778	19.692	18.8738	18.4979	20.3096	NaN	19.8774	19.6222	19.2977	NaN	17.6605	19.8665	17.5112	NaN	19.5479	NaN	21.2964	17.062	16.6307	17.1235	17.1954	17.3623	NaN	16.7943	15.9525	16.2727	17.9344	15.7889	18.4502	19.35	19.1238	19.4426	19.7529	19.2927	19.384	20.1115	19.8033	NaN	20.1079
NaN	NaN	NaN	NaN	NaN	NaN	NaN	NaN	NaN	NaN	NaN	NaN	NaN	NaN	NaN	NaN	NaN	NaN	NaN	NaN	NaN	NaN	NaN	NaN	NaN	NaN	NaN	NaN	NaN	NaN	NaN	NaN	NaN	NaN	NaN	NaN	NaN	NaN	NaN	NaN	NaN	NaN	NaN	NaN	NaN	NaN	NaN	NaN	NaN	NaN
NaN	NaN	NaN	NaN	NaN	NaN	NaN	NaN	NaN	NaN	NaN	NaN	NaN	NaN	NaN	NaN	NaN	NaN	NaN	NaN	NaN	NaN	NaN	NaN	NaN	NaN	NaN	NaN	NaN	NaN	NaN	NaN	NaN	NaN	NaN	NaN	NaN	NaN	NaN	NaN	NaN	NaN	NaN	15.232	NaN	15.0345	NaN	NaN	NaN	NaN
NaN	16.9578	19.5024	18.063	18.2266	NaN	NaN	NaN	NaN	18.0065	17.6864	18.6264	NaN	17.8807	16.4036	16.3693	NaN	18.6322	17.9532	18.5517	17.2609	NaN	18.8697	18.9629	17.7287	18.5587	16.353	17.9427	17.597	18.117	18.5306	15.8261	16.3117	15.9984	17.926	19.8709	17.962	14.9992	16.3725	16.8909	NaN	NaN	NaN	17.9984	19.3317	18.3773	16.8372	19.2098	18.9448	17.7325
13.4456	16.5045	17.7938	17.3469	17.8175	15.5598	17.3106	16.548	NaN	17.6274	16.542	17.6744	16.8264	16.9153	16.9388	16.3493	14.8346	15.1957	15.8237	17.0505	16.1853	15.6583	16.9386	17.0482	16.9252	15.5086	NaN	15.5306	14.4512	17.7051	15.6792	NaN	NaN	NaN	16.4663	18.2553	16.2967	16.2098	NaN	NaN	13.6089	NaN	NaN	14.9328	15.9094	15.9327	NaN	16.9734	16.903	14.0956
21.9633	21.459	21.8856	22.0266	21.6972	22.062	21.8692	21.7494	21.4259	21.982	22.5715	22.0739	22.1071	21.8495	21.8473	22.6978	22.288	22.6411	22.3119	22.7388	22.6322	21.5868	21.4937	23.0723	22.8028	22.6281	22.7721	21.9347	21.2722	23.4824	22.7796	21.2104	21.6349	22.1394	22.2033	22.4611	22.4793	22.2877	22.379	21.5327	21.4405	21.286	22.6732	22.4936	22.3005	22.3574	22.3744	22.5455	22.6934	22.6529
NaN	NaN	NaN	17.7062	17.5873	17.7102	NaN	17.1384	NaN	NaN	NaN	16.6052	16.5931	16.7145	17.9745	NaN	NaN	17.6235	17.8324	NaN	NaN	NaN	NaN	NaN	17.7168	NaN	NaN	NaN	NaN	16.0887	NaN	16.7635	NaN	NaN	NaN	17.5375	NaN	NaN	NaN	NaN	NaN	NaN	NaN	18.4226	NaN	18.6413	17.4475	18.8014	19.6566	19.3513
20.1027	19.485	19.0496	19.3508	19.5608	18.9622	20.1248	19.502	19.5149	18.5759	17.8946	17.8431	18.3531	18.6524	19.8916	20.3604	19.4139	20.1073	20.2035	17.0893	19.506	18.1397	19.4321	19.7608	19.6887	20.6049	19.5272	19.6867	NaN	17.8294	18.5396	18.3407	18.9772	19.9542	19.5046	19.6164	19.4453	19.1675	17.9174	18.1069	17.7978	18.5498	20.442	19.551	20.5849	19.8278	20.3294	20.273	20.0418	20.5802
20.0279	19.9132	16.4753	20.4941	20.7056	20.293	20.3816	20.7745	19.6062	21.1013	19.4275	20.7983	20.857	21.559	19.3244	20.5777	20.8166	20.5561	20.5389	18.1775	19.5152	19.9297	20.4822	20.8394	21.1223	19.7541	20.9126	20.9147	20.5498	20.8981	19.9729	18.9888	20.3955	20.5656	20.2907	20.8056	19.9256	19.2869	17.7394	20.9079	20.9794	20.2237	18.4222	21.1681	20.5712	21.5891	20.5429	20.7774	20.4349	20.5762
19.153	17.8167	18.9985	19.1676	18.2777	NaN	NaN	17.5229	19.0535	19.013	NaN	19.7068	19.8984	19.8156	17.4357	20.5278	18.5541	19.543	19.2547	19.3051	18.6311	NaN	18.7557	19.6913	NaN	19.7198	NaN	20.0005	NaN	19.2699	17.5084	17.8675	20.3275	NaN	18.8734	19.4225	17.6559	17.4262	NaN	20.6807	19.1051	19.8988	19.7503	19.978	19.1286	20.242	19.6266	19.677	20.3163	19.9423
17.5991	NaN	17.1128	NaN	NaN	NaN	NaN	NaN	NaN	16.4701	NaN	18.5441	18.0276	18.4388	17.122	17.8709	NaN	NaN	NaN	18.0833	17.9924	NaN	18.2523	17.7564	17.4877	18.3407	18.9399	NaN	NaN	18.1366	18.0002	18.5815	18.5832	NaN	17.0836	16.9015	NaN	NaN	NaN	NaN	NaN	NaN	NaN	16.4631	NaN	17.0823	16.752	17.1089	17.3391	NaN
17.8919	18.1796	16.5733	NaN	16.0575	NaN	16.2977	NaN	18.9304	NaN	NaN	17.7116	18.4402	18.8674	18.0989	NaN	NaN	NaN	16.6255	14.8247	NaN	NaN	15.3387	NaN	NaN	17.8456	NaN	NaN	NaN	19.4016	18.7984	NaN	16.1813	NaN	15.7389	18.0002	19.0406	18.0304	15.0666	17.3451	15.4281	16.2267	16.5543	18.7287	18.8536	18.2841	14.4887	15.853	16.0148	19.7948
17.9483	17.0291	18.41	18.186	18.4962	18.2268	18.6115	19.0069	18.6567	NaN	14.1579	NaN	NaN	15.6797	18.1145	17.4401	18.3349	18.7808	18.2433	18.1114	16.7234	16.1905	17.7951	17.7698	16.714	18.1288	17.3882	17.9369	17.257	NaN	NaN	17.9742	18.0877	18.101	17.2232	18.9754	17.4352	17.1473	17.4818	17.7815	18.2779	18.1764	17.9256	17.7068	17.6067	18.1882	18.0996	17.119	17.3514	17.566
15.9477	20.2477	21.1374	16.9555	16.0959	16.2594	17.5478	NaN	19.5781	16.8652	NaN	21.826	21.0075	21.617	21.2481	19.738	21.3326	20.4709	20.9184	20.854	19.5333	17.7681	15.6339	19.9931	17.449	18.4327	19.0879	NaN	22.2023	20.6855	18.1147	18.0399	18.9921	19.0859	21.2842	21.1189	20.0656	19.5447	20.9243	21.4071	20.4254	20.1477	NaN	18.0443	14.8933	NaN	NaN	18.8591	NaN	16.5615
20.1282	20.275	22.2123	21.3172	20.3298	20.5827	19.5897	18.9722	21.0192	NaN	NaN	20.4997	19.8286	21.0631	20.9496	19.8043	20.5818	20.6288	21.1862	20.3467	20.0305	19.8177	19.9816	20.5933	20.2433	19.7316	20.2113	20.7231	22.3554	19.4994	19.5068	20.3965	20.6728	18.2417	22.0495	21.7467	21.4404	21.3618	21.0923	19.7527	20.0378	19.5188	21.3643	21.1424	21.4306	20.7767	21.6078	21.6866	21.1458	21.5169
16.3041	15.3697	NaN	17.3431	17.405	16.0485	16.5287	16.9315	15.6411	NaN	NaN	16.596	16.6149	17.4468	17.3261	14.5704	15.033	15.0623	15.7464	NaN	15.5124	NaN	14.7046	12.6651	NaN	16.9658	NaN	16.6115	NaN	15.8694	13.7447	18.4619	14.5689	NaN	17.9084	17.6012	17.2545	15.4164	NaN	17.7404	17.0807	17.0206	15.0478	17.4842	17.4875	16.8159	14.9433	NaN	17.1801	17.5177
19.8952	19.0232	19.4261	19.8032	19.4718	19.8166	20.1441	21.3037	19.0947	19.0006	17.0977	20.1468	20.4173	20.1237	20.1309	19.2075	20.3522	20.5031	19.1178	18.9785	20.0334	18.5131	19.0712	19.6517	18.7254	18.4029	19.0045	19.4622	19.5155	19.7407	19.8934	18.2718	19.715	19.1395	19.3968	19.8273	19.9089	19.4353	18.4173	19.7877	20.2512	19.9053	19.898	20.1417	19.8125	20.0274	20.5605	19.1533	20.0119	20.0198
22.2676	21.6124	22.6261	22.6576	22.4111	22.6727	21.1247	21.5151	22.2411	23.1705	22.8849	23.2789	22.8181	22.8645	21.9125	22.887	21.2136	21.8673	22.4824	21.998	22.8333	20.0142	21.6028	22.4385	22.6909	22.396	22.801	22.1476	22.1536	22.9815	22.4599	22.7869	22.64	21.8557	22.8664	22.6152	22.3581	22.5376	21.1768	22.7168	22.4941	22.2523	22.0816	22.7316	22.3116	22.3711	22.1655	22.2834	22.3238	22.746
16.9474	18.6774	18.2157	18.736	18.4889	NaN	16.8403	NaN	17.8244	NaN	NaN	20.0481	19.0696	18.699	18.6222	15.8575	NaN	NaN	NaN	18.2863	NaN	NaN	NaN	NaN	NaN	15.6809	NaN	18.0752	NaN	NaN	NaN	NaN	NaN	NaN	18.5595	18.8628	18.8487	NaN	NaN	19.3425	NaN	16.9388	NaN	19.2163	18.8577	18.6586	NaN	NaN	NaN	NaN
17.0962	17.3989	17.6607	17.2514	17.3561	17.0097	17.8786	17.5629	NaN	NaN	NaN	16.7587	16.176	16.151	17.0203	NaN	17.0678	17.3596	17.0256	17.195	NaN	17.4256	17.6043	17.1289	17.4513	15.6932	15.9443	16.7771	NaN	NaN	15.8942	17.2703	17.4286	17.602	16.7929	16.5523	NaN	NaN	NaN	NaN	15.8541	NaN	NaN	17.1955	16.8641	16.8148	17.4464	NaN	NaN	NaN
21.0197	20.9902	21.1307	21.5661	21.2066	21.4336	21.2087	21.8844	18.2992	18.6594	16.3763	19.1618	19.6159	19.6638	20.3678	20.2309	21.1407	20.2799	20.515	20.1604	20.153	19.7838	20.2932	19.9896	20.021	19.514	18.5924	20.6947	20.1046	19.4484	18.8954	17.6421	18.0193	20.7895	21.3025	21.0548	20.7622	20.8038	19.6748	19.9409	19.5714	19.4481	20.7759	21.2791	21.0067	20.7099	21.1678	20.845	20.3947	21.3885
18.949	19.2042	19.4343	20.7624	18.9553	19.9754	19.6229	19.2201	17.8446	NaN	NaN	20.0592	18.2067	18.636	18.2368	19.5348	18.6617	NaN	19.0759	20.2673	18.8759	17.9614	19.9796	18.7597	20.1184	19.0166	19.1612	19.0955	19.9352	18.6845	18.6788	19.2443	18.7828	NaN	18.3208	20.2365	18.471	18.7269	18.9578	18.6749	NaN	18.6598	19.3802	19.2659	20.5174	19.3158	18.7941	17.7583	19.8204	19.0493
21.455	20.7468	20.8263	20.5008	20.7914	21.2615	21.4329	21.6833	20.8361	20.8722	21.1256	21.7086	21.6339	21.3884	21.4151	21.3233	21.4165	22.6559	22.4536	19.5373	20.8159	20.9106	20.2908	21.5819	21.482	20.6448	21.4567	20.8097	20.998	21.7148	20.9002	21.5749	20.977	20.7441	20.8919	20.8643	20.703	21.0987	20.4056	20.7221	21.4506	20.605	21.4664	21.9265	21.5174	21.0734	22.2857	21.9146	21.4521	21.7905
18.7719	17.2878	17.526	18.0103	17.6283	17.0739	18.3403	17.9345	18.0908	18.1502	18.6167	18.1389	17.2961	17.8496	18.7221	18.6673	17.6312	18.5715	18.0785	18.2792	18.3944	17.049	17.8156	18.4292	18.1889	17.728	NaN	17.7926	NaN	17.8957	18.111	18.364	18.6328	17.8158	18.1225	18.0348	17.6254	17.957	15.4203	17.1152	17.1642	16.0821	18.1422	18.3101	18.3955	17.7975	17.9444	17.5488	17.7334	17.5116
18.1107	17.8801	18.079	18.6912	17.6231	18.154	16.7608	17.7539	17.2584	17.1652	17.2261	18.7332	18.4338	18.3025	18.3428	18.1032	18.3733	17.6409	17.9707	18.8812	18.3804	17.5799	19.0801	18.1731	18.3289	18.584	18.2335	17.0159	15.4771	18.4001	18.1128	19.3814	18.6392	17.6001	18.2664	18.5247	17.555	17.6689	16.6829	18.307	18.0695	18.3451	17.7857	18.1713	17.78	18.0719	18.3918	17.1076	17.6573	18.1393
22.5916	22.129	21.9522	21.9981	22.4955	21.9993	21.6224	22.0743	21.9601	21.2967	20.8233	21.5227	21.2836	21.42	21.4173	22.2131	22.4975	22.0171	22.798	20.6655	21.7967	20.9168	22.1342	21.8311	22.2306	21.325	21.7098	22.213	21.6194	21.6138	21.536	21.9837	22.1952	22.5284	22.7109	22.3716	22.7614	22.6516	20.6011	22.8766	22.1834	22.3016	21.8749	22.425	22.5272	21.9741	21.9879	21.4173	21.4021	21.4325
17.1297	17.7293	NaN	NaN	NaN	NaN	NaN	NaN	NaN	NaN	NaN	NaN	17.8353	NaN	NaN	NaN	NaN	NaN	NaN	NaN	NaN	NaN	21.8052	NaN	NaN	NaN	NaN	NaN	NaN	NaN	18.446	16.6372	NaN	NaN	18.4052	NaN	NaN	NaN	NaN	NaN	NaN	NaN	16.8345	16.8082	16.9209	17.8335	NaN	NaN	16.2281	16.1092
20.0543	NaN	NaN	NaN	NaN	NaN	NaN	NaN	16.3275	NaN	NaN	NaN	16.4968	16.9101	NaN	NaN	NaN	16.1314	NaN	NaN	NaN	NaN	NaN	NaN	NaN	NaN	NaN	20.1882	NaN	NaN	NaN	18.2067	19.078	NaN	17.5947	19.2616	17.9747	20.1343	18.5378	19.5326	18.6274	19.0044	NaN	NaN	NaN	NaN	NaN	NaN	NaN	NaN
NaN	NaN	NaN	NaN	NaN	NaN	NaN	NaN	NaN	NaN	NaN	NaN	NaN	14.2515	NaN	NaN	NaN	NaN	NaN	15.2744	NaN	NaN	NaN	NaN	NaN	NaN	NaN	NaN	NaN	NaN	NaN	NaN	NaN	NaN	14.8576	13.7214	NaN	NaN	NaN	NaN	NaN	NaN	NaN	14.8664	14.1283	14.368	NaN	NaN	NaN	14.8957
NaN	NaN	NaN	15.5058	NaN	NaN	NaN	15.9447	NaN	17.9036	19.0937	18.6292	18.7584	17.0563	NaN	19.1652	NaN	15.9137	NaN	NaN	18.7587	16.9601	16.8922	NaN	17.5638	NaN	NaN	17.1223	17.7708	NaN	NaN	18.4495	18.451	20.4147	NaN	NaN	NaN	NaN	18.8519	19.0303	NaN	NaN	16.4242	16.1525	14.3641	NaN	18.7469	18.2764	16.8666	17.0806
19.8362	20.8641	20.6952	20.4925	21.4132	20.6675	20.1004	19.4587	20.7838	21.8195	19.8649	19.9509	19.2515	20.239	20.3888	22.2637	20.3114	20.3259	19.4679	18.4374	20.126	19.5123	21.1123	20.5476	19.7403	20.4945	19.8756	21.8823	18.8652	21.1375	20.3851	19.9318	19.9493	19.0804	20.659	20.6314	21.5779	21.3564	19.4977	21.2473	20.997	21.0239	20.9216	21.6857	21.3829	21.9535	20.196	20.4164	19.7795	21.2191
19.99	20.6183	20.207	20.5795	20.2659	20.2572	20.8751	20.7382	19.032	20.1574	20.3979	19.814	20.5012	19.9149	19.8319	19.5926	19.5764	19.6251	19.8539	19.9704	20.3409	19.2222	20.304	19.7425	20.2088	19.2034	19.7493	20.843	NaN	20.3569	19.5374	20.2246	21.0271	19.7568	20.4708	20.8193	20.0241	20.1176	20.1434	20.1632	20.765	20.2587	19.8217	20.5257	20.6494	20.3047	20.485	19.138	19.9995	19.5826
22.6828	22.2129	22.8811	23.2062	22.2557	22.4533	22.4467	22.8508	22.8162	24.0581	22.7493	23.7536	23.8535	23.3558	23.4743	23.2894	22.6749	22.7871	22.2584	22.6831	23.2688	21.2375	23.2402	22.6556	22.7643	23.4161	22.8877	23.2475	22.1018	23.3754	23.2084	22.1566	23.045	22.7399	23.6353	22.6064	22.3289	22.1767	20.741	23.1559	23.2602	23.0544	23.4045	24.141	23.49	23.732	23.9286	23.364	24.104	23.9858
20.4237	20.4029	19.3564	20.7659	21.0966	19.9166	21.4911	21.3173	19.8031	21.3721	20.0331	19.7891	20.6375	20.4829	20.2004	21.2461	20.3694	19.041	19.209	20.2112	21.0552	19.6104	20.7791	20.5064	20.0757	20.5327	21.0106	21.2668	19.0563	20.6249	20.6698	20.404	20.9745	21.0852	20.9833	20.4979	20.2387	20.6518	19.5239	20.5052	19.9787	20.2987	19.5943	20.0253	19.0453	19.3522	18.5675	NaN	16.9214	16.0526
NaN	19.1521	NaN	NaN	17.2318	NaN	17.4425	18.1665	NaN	NaN	NaN	17.9274	NaN	17.2174	18.1771	14.8731	NaN	16.9603	NaN	NaN	NaN	NaN	NaN	17.6493	NaN	NaN	NaN	NaN	NaN	17.8968	17.1175	NaN	NaN	NaN	NaN	NaN	NaN	NaN	NaN	NaN	16.4886	NaN	NaN	16.3047	NaN	17.8874	18.612	15.8674	16.3029	NaN
16.9037	17.3806	18.1269	18.9333	18.0473	18.0596	17.7804	18.5496	18.4175	17.6803	NaN	18.4297	18.7549	18.0565	18.2095	17.6002	NaN	18.2942	17.7237	17.594	NaN	NaN	17.5185	17.5662	16.9302	18.5548	18.7164	17.8579	NaN	18.0251	17.3217	16.9857	18.1474	NaN	16.9407	NaN	NaN	NaN	NaN	18.772	17.9904	17.7013	17.8489	19.5339	18.7692	19.5488	18.6576	18.4228	18.7596	19.3301
NaN	17.6932	18.0533	NaN	NaN	NaN	20.56	18.0082	NaN	NaN	NaN	18.5973	NaN	18.8266	18.7974	18.1502	NaN	18.4343	17.0675	NaN	17.9034	NaN	16.815	NaN	NaN	17.9711	17.9149	NaN	19.0415	NaN	16.5275	18.5951	17.8099	NaN	NaN	NaN	NaN	NaN	NaN	18.4461	18.4706	NaN	18.1835	16.9892	18.1296	19.0847	18.0735	19.5816	NaN	17.9904
NaN	NaN	NaN	15.9512	NaN	NaN	NaN	17.5706	NaN	NaN	NaN	NaN	NaN	NaN	16.038	NaN	NaN	15.4536	NaN	NaN	NaN	NaN	NaN	NaN	NaN	18.2477	NaN	NaN	NaN	15.7202	NaN	15.2934	18.3623	NaN	15.6232	NaN	14.5593	NaN	NaN	16.8113	NaN	NaN	15.7624	17.7728	17.6367	17.991	NaN	NaN	NaN	17.2396
17.0164	17.6112	17.7304	18.0906	18.0132	18.3133	18.2023	18.6246	18.1392	18.0058	19.1213	18.2981	18.1911	17.4946	18.1233	18.8841	20.5838	18.3953	17.7432	18.0085	17.2802	18.5181	19.6212	16.8236	17.8031	18.2622	17.7317	NaN	NaN	19.2103	16.8801	NaN	18.1593	19.1127	19.0641	18.9068	16.6479	17.4446	20.1937	18.2999	17.828	17.8478	21.5595	20.8017	20.5043	20.7693	21.7059	22.1361	20.9855	19.9679
NaN	13.8514	16.022	17.5689	14.0913	16.4524	16.682	14.3469	16.8703	15.0897	NaN	16.4743	NaN	15.9101	15.8417	16.1281	17.7055	16.5641	14.5659	17.6497	16.7855	NaN	16.9409	NaN	NaN	16.8649	14.9651	NaN	16.141	NaN	16.8724	15.9896	15.6441	NaN	17.3487	NaN	NaN	NaN	NaN	17.9633	NaN	16.0596	15.4624	17.307	17.6615	17.6199	14.3547	13.945	16.7542	17.1688
19.1881	19.5964	19.4354	19.1256	19.2268	19.0005	19.9598	20.3862	18.6568	NaN	NaN	18.836	19.253	19.3986	19.3847	19.6058	19.2361	19.7167	18.791	19.035	19.3519	18.3409	19.6305	19.8703	18.4437	18.9073	17.4683	19.3686	NaN	17.893	17.815	18.4958	19.8079	18.7352	17.1729	16.1398	17.2279	16.9662	NaN	18.4641	19.2626	17.6514	19.2482	19.4915	19.5235	19.6269	19.7247	19.2875	18.698	19.2164
20.1826	18.2942	19.0309	20.0074	18.979	18.9351	17.9247	18.589	19.249	19.5587	19.6813	19.0917	19.822	19.4338	20.2284	19.3672	19.7667	19.8987	19.7214	18.6731	19.4474	18.9904	19.8054	19.9679	19.3111	19.1146	20.0365	20.0378	20.6511	19.9286	19.6891	20.0126	19.1127	20.2689	19.9426	19.7544	20.3247	20.6183	19.4558	18.9933	18.7821	18.7468	17.6876	19.0376	17.8427	19.2261	18.6954	19.7707	19.3326	18.7133
NaN	NaN	NaN	NaN	NaN	NaN	NaN	NaN	NaN	NaN	NaN	NaN	NaN	NaN	NaN	NaN	NaN	NaN	NaN	NaN	NaN	NaN	NaN	NaN	NaN	NaN	NaN	NaN	NaN	NaN	NaN	NaN	15.273	NaN	NaN	NaN	NaN	NaN	NaN	NaN	NaN	NaN	NaN	NaN	NaN	NaN	NaN	NaN	NaN	NaN
20.1568	18.5009	20.0253	19.2205	19.494	20.4915	20.6222	19.9875	19.9966	20.4568	20.8464	19.7958	20.7409	20.0391	19.1803	21.5189	21.6812	19.7095	19.5406	20.2216	20.8058	19.9338	20.5731	20.7544	19.5462	21.1299	21.0776	20.2811	20.7296	20.4032	20.6271	20.3898	20.2366	21.6218	19.7906	20.5971	20.1776	19.9932	20.6633	20.7064	18.8301	19.7064	19.8688	19.377	19.6214	19.6448	20.6754	20.3887	20.2042	19.3706
17.13	17.7092	18.8213	18.6221	17.1323	16.095	18.2942	15.7899	NaN	NaN	NaN	NaN	15.9477	18.1542	NaN	NaN	NaN	17.019	NaN	15.5895	16.4881	NaN	NaN	17.7692	NaN	NaN	NaN	NaN	NaN	18.0044	18.0832	15.6423	15.008	NaN	17.4311	17.2002	NaN	16.8859	NaN	NaN	NaN	NaN	NaN	17.9989	16.9182	18.139	18.2842	18.9226	18.181	17.9006
NaN	NaN	NaN	NaN	NaN	NaN	NaN	NaN	NaN	NaN	NaN	NaN	NaN	NaN	NaN	NaN	NaN	NaN	NaN	NaN	NaN	NaN	NaN	NaN	NaN	NaN	NaN	NaN	NaN	NaN	NaN	NaN	NaN	NaN	NaN	NaN	NaN	NaN	NaN	NaN	NaN	NaN	NaN	15.7148	14.2006	15.3327	NaN	NaN	NaN	NaN
21.4621	21.2528	20.7964	21.1803	21.2085	20.9945	21.211	21.2041	20.672	19.5605	20.1873	20.3374	20.4598	20.9234	21.1443	21.0854	20.4581	20.4889	20.8372	20.7569	20.4944	20.3122	20.0253	21.2339	21.0563	21.143	21.1061	21.256	19.873	20.4885	20.8546	20.9766	21.0827	21.0386	21.0527	20.6604	20.5859	20.4346	19.5253	21.3461	20.7298	20.8163	20.6237	21.1215	20.8674	20.9942	20.786	20.3775	20.9217	20.7783
19.5934	20.0809	20.2091	20.2224	19.6729	19.7791	20.3393	19.7664	20.4044	19.1311	18.0864	20.61	20.0679	19.989	20.3659	20.0186	18.2966	20.0606	20.0473	17.801	20.1881	18.4012	20.4887	18.03	18.0357	20.2214	17.6325	19.7028	20.0169	19.5253	19.516	18.8437	19.1878	17.966	19.826	20.0733	20.6797	19.7343	17.8528	20.2723	18.4224	19.8211	20.8347	20.7206	20.8716	20.6709	19.3445	20.326	19.7657	20.93
NaN	NaN	NaN	18.6617	NaN	NaN	16.1746	NaN	NaN	18.8017	20.282	NaN	18.4168	15.8445	NaN	NaN	17.3238	NaN	NaN	NaN	NaN	NaN	NaN	18.146	18.899	NaN	NaN	NaN	NaN	18.7999	17.5726	16.8787	18.0695	NaN	15.7363	16.2579	NaN	17.9821	NaN	NaN	NaN	NaN	NaN	NaN	NaN	NaN	NaN	NaN	NaN	NaN
22.005	21.5889	21.8186	21.7847	21.6479	21.635	21.532	21.7626	22.2133	21.6347	21.6989	21.8284	21.7787	21.7414	22.3404	23.3277	21.4028	22.526	23.2151	21.2301	22.9506	21.0227	20.6191	22.9391	22.7665	22.1996	22.4359	21.0566	22.4378	22.1556	22.0235	21.3777	21.5562	21.9637	22.3873	22.5167	21.9539	22.2842	21.4342	21.8007	21.8177	21.4965	21.5543	21.6891	21.505	21.9151	22.0114	21.8596	21.7986	22.3396
20.3569	20.1994	19.9288	20.5633	21.352	20.3422	21.4075	20.6156	20.2925	19.6189	18.2743	19.6895	19.8708	20.1249	20.4956	20.7416	20.7296	20.0948	19.9369	20.0957	20.3814	19.9686	20.9834	20.1768	19.5391	20.5331	20.6478	20.2319	18.7348	19.8853	20.2248	17.0831	20.3188	19.4106	20.3236	19.5777	20.2328	20.0192	19.25	20.392	19.8223	19.7357	19.8432	20.4191	20.511	20.8645	20.7359	19.7532	19.7829	20.5495
NaN	NaN	NaN	NaN	NaN	NaN	NaN	NaN	14.6461	NaN	NaN	NaN	16.6604	17.1885	18.9114	18.2574	NaN	NaN	NaN	NaN	NaN	NaN	NaN	20.4515	21.1462	19.0881	20.0299	NaN	18.1012	17.1466	15.747	NaN	NaN	NaN	NaN	NaN	NaN	16.1156	NaN	NaN	NaN	NaN	NaN	NaN	NaN	NaN	NaN	NaN	NaN	NaN
21.0428	20.949	20.5448	21.4722	21.032	20.8761	21.2991	20.9036	20.9354	20.1015	20.2885	21.3841	21.4335	20.9409	22.6457	23.1689	22.5109	21.9557	21.4685	20.3983	22.4795	21.2644	22.7938	20.5852	20.7692	20.4595	22.3297	20.5433	21.9894	20.6421	21.2417	22.3259	22.1503	22.5311	22.4366	22.3767	20.5129	21.7701	21.4306	22.8815	21.3793	20.1106	19.6251	20.4778	20.7105	21.6226	21.6773	21.7085	22.0165	21.031
20.2459	19.513	19.1325	19.155	18.8589	19.7049	20.0596	19.593	20.343	18.6166	17.2538	18.4454	18.1074	18.7355	20.0178	19.9424	19.4555	18.1557	18.5943	18.2702	20.2895	17.7165	19.2991	19.4216	19.1741	19.6364	17.8227	18.4332	18.835	18.8775	19.4984	17.7694	19.6298	19.0729	19.4403	18.6191	19.9229	19.6347	17.8758	19.3036	17.6316	19.7405	18.5707	18.8213	19.7401	19.3152	19.4327	18.9465	18.998	19.6922
19.5501	18.7382	20.0146	19.2464	20.3976	20.7897	21.0486	21.0802	20.3579	19.0684	18.9543	20.9557	20.514	20.8419	20.0669	20.4774	19.4733	20.5384	20.0493	19.7503	20.3226	18.178	20.4783	19.9228	18.6384	20.3237	20.4389	19.3726	20.7438	20.1018	20.4904	19.2907	19.3712	19.5759	19.9505	20.6912	20.4075	19.9533	19.8585	20.4516	20.8245	20.3805	19.6461	19.439	20.1955	19.5868	20.2499	20.0994	20.2952	20.9198
18.5399	18.4772	18.3985	18.403	18.6818	19.0374	19.0144	19.2003	19.0195	19.1332	19.1624	19.9336	19.9355	19.6072	18.8704	19.1397	19.2736	19.6273	18.6863	19.2825	19.1996	19.1033	18.6036	19.6115	18.6629	19.3629	18.8073	19.1821	17.985	19.4323	19.4982	19.3021	19.0176	19.216	18.2416	18.7775	19.0522	19.0919	17.9253	18.6225	19.3712	18.9339	19.0056	18.7603	19.2615	19.1251	19.411	19.0436	18.5747	18.7139
23.1367	22.7931	23.4731	23.4586	23.3446	22.7109	23.3595	23.049	23.4862	20.0894	20.8308	22.9073	22.8743	22.6435	22.8984	22.9041	22.4864	23.1959	22.7081	21.4776	22.6589	20.9273	22.6362	23.2748	23.0287	23.509	23.1016	23.3806	21.45	23.0464	23.3894	23.7682	23.6782	23.2296	23.8828	23.494	24.1547	23.1835	22.4358	23.6655	24.0481	23.2539	22.9998	22.9109	23.5571	23.2039	23.2758	22.5225	22.7492	22.4562
20.5113	20.2741	21.3031	22.0813	21.8146	22.0248	22.126	22.399	19.9172	20.2076	20.1188	20.6954	20.6513	20.5801	20.2962	19.5903	19.7395	18.5611	18.6583	20.4125	19.8306	18.5195	20.0203	18.8219	17.9587	18.9416	18.4887	20.0554	19.342	19.7169	18.9679	19.6193	19.798	NaN	NaN	15.4581	NaN	NaN	16.9954	18.453	18.8189	18.5831	20.1998	20.2742	20.1202	20.3752	20.5233	20.5403	20.9987	18.9032
19.0468	17.9601	17.8376	18.7806	18.5566	18.0652	16.4795	17.3872	18.265	18.2464	17.1895	17.981	18.2904	18.2003	18.9071	20.658	17.7251	17.145	18.2541	17.4318	19.1398	NaN	18.6057	17.2335	17.8564	18.2319	19.5625	18.2579	18.3179	18.2614	17.6932	18.6815	19.3095	18.4375	17.9289	18.2606	17.8538	18.2358	NaN	19.6925	17.9361	18.2173	17.893	18.474	18.139	18.3016	18.7531	18.1755	18.6643	18.64
16.9939	17.3143	15.2307	18.1113	15.4328	NaN	NaN	18.1315	17.7633	NaN	NaN	19.5632	19.5329	19.3639	NaN	NaN	NaN	NaN	NaN	NaN	NaN	NaN	NaN	NaN	NaN	15.8309	NaN	NaN	NaN	NaN	NaN	17.19	17.3618	NaN	18.2189	NaN	NaN	NaN	NaN	18.6122	17.5427	NaN	17.6759	19.4881	18.2539	18.5656	18.6564	17.8987	NaN	18.8737
NaN	NaN	NaN	16.4891	17.7982	16.4999	17.6383	17.0094	NaN	NaN	NaN	16.0586	NaN	NaN	NaN	15.9516	NaN	NaN	14.9938	NaN	15.9784	NaN	NaN	NaN	NaN	17.3807	16.9512	16.0073	NaN	NaN	NaN	NaN	NaN	NaN	18.1785	16.3984	18.2918	18.8599	NaN	NaN	NaN	15.4021	NaN	NaN	17.7245	16.5401	NaN	NaN	NaN	16.0568
22.1564	21.5793	19.6214	20.1926	17.9347	18.3824	NaN	17.8547	19.9895	19.0094	NaN	20.5481	19.4135	19.4784	21.5395	22.0574	19.7965	18.4974	20.2912	22.5487	21.972	18.7426	20.9989	21.476	20.0921	20.6822	23.0159	18.9554	22.5855	18.4887	19.09	21.6276	21.2577	21.2192	21.6305	21.7305	21.145	21.9894	20.8792	21.7054	19.6653	19.7761	19.9683	20.1195	19.8291	20.7019	19.341	19.315	20.4973	20.6804
22.1154	20.4032	21.3866	21.7441	21.3444	21.2639	21.8355	21.5328	22.1692	19.9158	19.7162	21.4573	21.4201	21.5736	22.6488	22.0496	21.5769	21.6414	21.5883	21.612	21.8766	20.1727	21.5994	21.7982	21.4456	21.8854	20.4789	21.5229	20.9461	21.7474	21.8381	22.5664	22.3114	21.3307	21.3639	21.3919	21.6445	22.0407	20.1859	22.1129	21.8426	22.0847	22.308	22.047	22.229	21.7111	21.953	21.7059	22.0402	22.1471
20.2354	20.4317	19.6028	19.2685	20.1807	19.242	18.0449	18.9087	19.7912	17.7693	18.3778	18.9987	19.2387	19.7217	21.3141	22.5503	22.0552	19.4529	19.2698	17.4171	22.307	20.1072	21.3502	19.7512	19.2587	19.7943	22.6685	18.6101	NaN	19.0338	21.0784	22.1328	21.7196	20.5782	18.5707	19.2492	19.3211	21.506	21.0359	21.6618	20.6015	20.518	19.27	20.8308	18.6247	18.9348	19.901	19.9984	19.9229	19.5367
17.2436	NaN	18.0689	NaN	17.4473	NaN	NaN	NaN	17.024	NaN	NaN	NaN	NaN	NaN	17.9315	16.6481	NaN	16.9232	16.7464	16.7344	17.3771	NaN	NaN	16.8932	NaN	NaN	NaN	NaN	NaN	NaN	NaN	17.5183	16.4926	NaN	18.8397	17.3418	17.3406	NaN	NaN	17.3162	NaN	17.0322	NaN	17.3375	17.7826	17.1346	17.0598	17.139	17.3174	17.9432
22.7775	22.2584	23.0983	22.9634	22.865	23.0013	23.8864	23.3371	22.4327	20.22	20.0944	22.5874	22.4649	22.3081	22.7104	22.0969	22.3681	23.3915	22.5718	22.2652	22.2969	22.0565	22.6439	23.2459	23.0757	22.5145	22.4872	23.1688	22.0282	22.5948	22.1128	22.5244	22.3742	22.5561	22.5676	23.0724	22.329	22.2685	21.6344	22.5498	23.427	22.7946	22.3217	22.6922	22.6004	22.488	22.9844	22.6516	22.8572	21.5371
NaN	17.5476	18.7299	19.3854	18.0154	18.3442	17.5581	18.9706	NaN	17.227	NaN	18.518	18.7231	18.5964	19.5364	18.2369	NaN	19.8251	19.1582	16.822	18.6364	NaN	NaN	17.2795	NaN	18.371	NaN	NaN	NaN	NaN	NaN	18.5295	19.1699	17.7659	NaN	17.7057	NaN	NaN	NaN	17.7133	18.4681	NaN	NaN	NaN	17.5312	16.9975	17.9272	17.4063	19.0702	17.5669
NaN	NaN	NaN	NaN	NaN	NaN	NaN	NaN	NaN	NaN	NaN	NaN	NaN	NaN	NaN	NaN	NaN	NaN	NaN	NaN	NaN	NaN	NaN	NaN	NaN	NaN	NaN	NaN	NaN	NaN	NaN	NaN	NaN	NaN	NaN	NaN	NaN	NaN	NaN	NaN	NaN	NaN	NaN	NaN	NaN	NaN	NaN	NaN	NaN	NaN
18.9954	18.3248	19.0837	19.0539	18.9169	18.7237	18.5242	19.1849	17.4521	18.0936	NaN	18.0019	18.1371	17.7452	17.2158	17.7412	17.2454	18.1478	NaN	17.5856	18.5215	NaN	17.1409	19.3377	NaN	18.6081	NaN	18.2819	NaN	17.4011	18.634	18.2591	18.9579	NaN	18.5588	18.7801	18.8725	18.6817	17.7985	19.7155	18.1148	18.8278	18.3872	18.5983	18.8691	18.5665	18.4803	18.973	19.481	18.9629
16.2389	15.4506	16.1669	18.97	18.1847	17.9595	17.6929	18.5506	16.9931	NaN	NaN	17.8324	17.1829	17.6292	17.8592	18.1006	NaN	NaN	NaN	18.3339	16.5905	NaN	16.4493	NaN	NaN	17.8334	17.0966	NaN	NaN	17.5113	15.5972	17.1276	18.0999	NaN	17.6533	17.7456	16.7176	15.454	15.4014	18.6876	18.9602	17.9735	NaN	15.8776	16.8275	17.1931	16.1114	NaN	NaN	NaN
17.6989	19.4678	19.0054	20.2544	19.9344	19.9081	20.6384	20.539	19.5317	19.9241	19.3247	19.4175	19.6428	20.0935	19.543	19.5067	19.7134	19.2542	18.8608	18.502	19.1362	17.7043	18.9731	18.2044	19.2722	19.2669	18.5924	19.4348	NaN	20.3137	20.3855	19.3637	19.1148	17.405	19.2145	19.213	19.5454	19.7381	16.9487	20.4756	20.0648	20.4472	20.4294	20.3074	20.6006	20.322	20.4201	19.2972	19.4159	20.1798
21.5939	21.2871	21.1183	21.1409	21.6895	21.33	21.4473	21.0462	22.4816	22.4804	21.8934	22.007	21.7672	20.9735	22.1563	22.8443	22.9532	22.613	22.6409	23.1823	22.7224	21.4437	22.5404	21.787	22.0444	22.3697	22.8421	22.3101	21.1989	21.4672	21.0477	21.9889	22.3603	21.5254	22.4047	22.8051	21.6439	22.0514	20.4229	22.4956	21.8607	21.7462	21.8295	22.002	21.6644	21.7834	21.9755	21.4682	22.205	22.7204
21.1868	20.8348	21.1876	20.7605	20.4597	20.6306	21.3267	21.0344	20.9422	22.5237	22.5532	22.6583	22.3369	22.322	21.0488	22.5656	18.7536	21.8132	22.4212	20.1885	22.556	17.8303	19.7182	21.9885	22.0606	21.739	22.05	19.5707	19.7975	21.4874	21.4842	21.2346	20.2968	22.1942	20.481	21.3415	19.1297	19.457	19.2835	20.9639	20.1393	20.7787	21.2601	21.0862	21.6754	21.383	21.0634	20.5016	20.5941	22.3435
22.1014	19.941	21.194	21.2583	21.5016	21.5811	21.3225	21.4389	21.9772	20.8145	21.2691	21.6673	20.6984	20.0986	21.5589	21.4401	22.4087	22.8547	22.7398	22.1045	21.8506	21.2115	22.4374	22.6023	22.9137	22.7002	22.07	22.2451	22.1231	20.9502	21.2805	22.0558	22.0826	21.4614	21.7675	21.4038	22.5227	22.4995	20.493	22.1028	22.167	22.257	22.4846	22.1837	22.7189	22.5628	23.0138	22.6289	22.2599	22.4132
NaN	NaN	NaN	18.0079	NaN	NaN	NaN	NaN	NaN	NaN	NaN	NaN	NaN	NaN	NaN	16.924	NaN	NaN	NaN	NaN	16.9981	NaN	NaN	17.6226	16.9326	NaN	NaN	NaN	NaN	NaN	NaN	NaN	NaN	NaN	NaN	NaN	NaN	NaN	NaN	NaN	NaN	NaN	NaN	NaN	17.1552	NaN	NaN	NaN	NaN	NaN
NaN	NaN	NaN	NaN	NaN	NaN	NaN	NaN	NaN	NaN	NaN	NaN	NaN	NaN	NaN	NaN	NaN	NaN	NaN	NaN	NaN	NaN	NaN	NaN	NaN	NaN	NaN	NaN	NaN	NaN	NaN	NaN	NaN	NaN	NaN	NaN	NaN	NaN	NaN	NaN	NaN	NaN	NaN	NaN	NaN	NaN	NaN	NaN	NaN	NaN
16.9748	17.6228	17.6795	18.7489	18.4907	17.8631	18.1302	17.3615	16.704	17.3788	15.7503	17.7192	18.2353	17.7323	18.3471	18.0115	14.6352	16.285	16.0847	16.8901	16.7263	NaN	16.6801	16.2425	16.1337	17.5101	NaN	17.0903	NaN	16.8496	17.3289	15.6036	17.6543	NaN	17.8216	18.4932	16.8852	NaN	NaN	18.6144	18.5033	18.1987	15.2745	17.5847	17.4974	17.5159	17.3873	16.6709	17.454	16.9054
20.1734	19.3273	19.6261	18.4908	18.1617	17.6403	20.4892	18.9989	18.1541	19.0488	19.3373	20.6281	20.3229	20.1879	21.1722	19.8639	NaN	18.1012	NaN	NaN	20.4137	NaN	18.5455	18.1081	18.2538	NaN	20.0994	18.8533	NaN	20.5601	20.4756	NaN	18.8111	18.0223	18.6415	17.3997	18.3706	NaN	NaN	18.6616	19.9379	19.9559	18.4607	18.3241	18.9596	20.1911	18.6793	17.8473	17.3603	NaN
15.2109	15.2605	16.3256	NaN	14.3076	NaN	17.1561	16.4248	14.2868	13.5491	NaN	17.3061	17.7214	18.5312	15.4011	18.8931	NaN	17.1444	15.8178	16.2159	NaN	NaN	NaN	18.2989	NaN	14.8883	NaN	17.8804	NaN	NaN	15.6722	NaN	NaN	NaN	15.9906	17.8992	14.1995	17.0245	NaN	NaN	17.1	14.3913	14.6062	13.2407	NaN	17.6984	16.8807	16.8118	16.5292	NaN
19.2134	20.3512	20.3277	19.9495	20.1267	19.5062	20.1629	20.8577	19.6467	17.9893	16.9537	18.2327	18.0578	17.7445	19.4317	19.4887	18.5176	18.3259	19.0596	20.0957	19.0506	18.221	18.4571	20.298	18.191	19.8334	18.8457	18.1632	18.4817	18.9332	19.8675	19.1007	18.7603	18.1413	17.761	20.0468	19.7868	19.4788	18.1402	18.6873	18.4818	18.9466	19.7753	20.0418	20.3466	19.4749	19.4376	19.0268	18.6187	18.9813
19.7873	NaN	NaN	14.4985	NaN	NaN	NaN	NaN	NaN	NaN	NaN	NaN	13.4614	NaN	17.2979	NaN	NaN	16.5051	14.7818	NaN	NaN	NaN	NaN	NaN	NaN	NaN	15.4191	NaN	NaN	NaN	NaN	21.6647	18.5582	18.9629	NaN	NaN	NaN	NaN	17.2021	NaN	NaN	NaN	NaN	NaN	NaN	NaN	NaN	NaN	NaN	NaN
24.0831	24.2299	25.5344	23.2818	23.6347	23.3787	24.8343	23.6603	23.2923	20.8373	20.6435	21.1696	22.8548	21.1022	23.2195	22.5866	25.9986	25.0475	25.1071	22.5612	24.1687	24.5003	22.8863	25.51	25.0732	22.4008	23.7954	22.803	26.5792	24.7373	25.8138	25.7768	24.5454	26.2054	25.0063	24.8733	23.9711	24.1019	25.0859	20.929	24.2041	21.6095	22.6962	22.151	21.8736	22.1646	22.8775	25.1301	22.718	20.7252
NaN	19.0066	17.5305	16.8865	NaN	NaN	NaN	NaN	17.4521	NaN	NaN	18.8267	17.0304	17.2652	NaN	NaN	NaN	NaN	NaN	NaN	NaN	NaN	NaN	15.4599	16.4587	NaN	NaN	NaN	NaN	NaN	NaN	NaN	NaN	NaN	NaN	NaN	NaN	NaN	NaN	NaN	NaN	NaN	18.9169	18.8029	19.0737	18.1638	18.5208	20.1075	20.5423	20.112
NaN	NaN	NaN	14.4226	NaN	NaN	NaN	NaN	14.046	NaN	NaN	NaN	NaN	13.4107	NaN	NaN	NaN	NaN	NaN	NaN	NaN	NaN	NaN	16.7118	NaN	NaN	NaN	NaN	NaN	NaN	NaN	NaN	NaN	NaN	NaN	NaN	NaN	NaN	NaN	15.2113	NaN	NaN	NaN	14.6251	13.4616	14.2274	13.3484	NaN	NaN	17.2222
20.2175	19.7211	20.2543	20.3694	19.9412	19.7553	20.3616	20.5216	20.4932	20.0685	20.3491	20.4046	20.39	20.2912	20.6355	20.6817	20.6484	20.5835	20.2035	20.8238	20.9477	18.6981	20.0504	20.5769	20.3407	20.3481	20.2307	19.727	20.2105	20.7131	20.4923	20.9216	20.4463	20.5866	20.1983	20.3234	20.5635	20.1596	19.1157	20.5824	20.878	20.3543	20.6253	20.743	20.6716	20.4601	20.5323	20.399	20.6184	20.7501
14.7843	14.0199	NaN	15.4999	14.7235	15.4728	NaN	NaN	15.2457	NaN	16.2351	NaN	NaN	15.2792	17.0339	15.2181	NaN	15.7468	NaN	NaN	16.2517	NaN	13.4841	15.6598	15.8881	16.1371	NaN	15.4445	NaN	16.785	15.9081	16.4716	NaN	14.6831	16.3105	16.2162	15.9295	15.9812	15.4001	16.9656	16.334	15.6324	16.1872	16.8302	16.8967	16.4175	16.1685	15.9594	16.4494	NaN
18.9118	16.9482	19.7989	20.1949	21.1469	20.832	19.2015	19.1592	19.1937	19.9893	14.8792	19.9516	20.5544	20.0245	17.8034	17.778	14.7682	19.445	19.5137	19.54	18.3508	17.7652	13.6137	19.0574	19.6558	19.1971	18.6062	20.3672	17.6381	20.2338	19.221	18.1543	18.2004	18.4237	19.7995	19.4858	20.4851	18.8335	18.0652	16.3999	19.7856	19.4358	18.6971	19.9524	18.7254	19.1914	18.9888	18.6064	19.3679	18.6322
19.2956	20.8779	22.0409	22.7656	19.6972	20.8687	19.5482	16.8367	19.8503	18.7456	17.0288	20.191	20.587	20.7833	20.0376	18.3597	19.3149	19.1787	18.8418	19.6321	18.7807	18.074	18.8561	18.9866	18.1586	19.9194	21.3751	19.1854	24.3601	19.1895	19.679	20.5627	20.6136	19.2631	22.0646	22.471	19.1808	18.5491	21.4621	19.9638	20.6942	19.8216	19.2798	19.9593	19.1376	20.8643	21.0803	19.5895	18.4166	19.4631
NaN	NaN	NaN	NaN	NaN	20.6751	NaN	NaN	16.0818	19.5008	18.4532	NaN	NaN	NaN	18.4828	16.6068	NaN	NaN	NaN	NaN	17.8616	NaN	NaN	19.213	18.7366	NaN	19.9246	NaN	NaN	NaN	NaN	NaN	NaN	19.8093	NaN	NaN	NaN	NaN	17.0627	NaN	NaN	NaN	NaN	NaN	NaN	NaN	NaN	17.6003	20.2637	NaN
17.1394	16.6137	16.3824	16.7703	16.7887	NaN	17.4069	17.3638	17.3072	NaN	16.5444	18.8174	16.8614	16.7133	17.2452	NaN	19.6737	18.7986	18.0587	19.1681	18.0672	18.4035	NaN	16.7942	NaN	18.4459	NaN	NaN	17.2834	16.3129	NaN	17.739	17.6281	NaN	17.8818	18.1694	17.6952	17.3682	NaN	NaN	17.5528	17.6114	17.2366	17.3603	17.196	16.5822	17.099	17.506	17.4159	17.6464
18.5935	19.0423	18.8781	19.3279	19.532	19.5616	20.3147	20.65	18.4313	18.6318	18.0551	20.0166	20.0826	19.9907	20.3868	18.4423	19.7654	20.1616	19.4174	18.3997	18.4619	17.7774	17.8627	18.2293	18.9309	18.5576	17.9867	17.1436	19.425	19.7407	19.5604	19.9474	18.825	18.8656	19.1518	18.2569	18.7823	18.9949	16.5916	19.4916	20.1937	19.4791	18.5142	19.1445	19.416	19.5299	18.9868	19.3109	18.3885	19.007
NaN	NaN	NaN	NaN	NaN	NaN	NaN	NaN	NaN	NaN	NaN	15.4777	15.9984	16.2664	NaN	NaN	NaN	NaN	NaN	NaN	NaN	NaN	NaN	NaN	NaN	16.1388	NaN	NaN	NaN	16.5032	15.9815	NaN	NaN	NaN	NaN	14.9069	NaN	NaN	NaN	NaN	NaN	NaN	NaN	NaN	NaN	NaN	14.9543	NaN	NaN	NaN
20.371	19.8391	20.6885	20.5865	20.3423	20.6516	19.8218	20.1667	21.059	21.0905	21.3055	21.4315	21.4964	21.3505	20.5029	20.8546	21.1336	20.8587	20.5471	20.8665	20.7546	19.6007	20.4606	19.8128	20.732	21.2143	21.0053	20.7462	20.5577	21.0509	20.4087	21.3435	20.798	20.6356	20.7318	20.741	20.5231	20.5148	18.4784	21.1776	21.0731	21.025	20.5954	20.8927	20.4706	20.604	20.7452	20.6799	20.5721	21.4335
NaN	NaN	NaN	NaN	NaN	NaN	NaN	NaN	NaN	NaN	NaN	NaN	NaN	NaN	NaN	NaN	NaN	NaN	NaN	NaN	NaN	NaN	NaN	NaN	NaN	NaN	NaN	NaN	NaN	17.677	NaN	NaN	NaN	NaN	NaN	NaN	NaN	NaN	NaN	NaN	NaN	NaN	NaN	NaN	NaN	NaN	NaN	NaN	NaN	NaN
NaN	16.3041	14.9621	16.2199	NaN	NaN	15.6194	NaN	NaN	NaN	NaN	19.4336	16.6756	19.7698	NaN	NaN	NaN	NaN	NaN	14.5312	NaN	NaN	20.5386	NaN	NaN	16.0872	NaN	NaN	21.0089	NaN	16.3439	16.3728	17.3436	NaN	NaN	NaN	NaN	NaN	NaN	16.4055	NaN	17.9525	NaN	NaN	NaN	15.3797	NaN	NaN	NaN	NaN
20.9717	20.666	21.1476	21.1061	21.3408	21.7565	20.425	21.0575	19.966	20.3925	20.4201	20.3672	21.246	20.8109	20.1392	20.0416	20.7351	21.3388	21.1613	20.2328	20.7307	20.8298	20.302	20.3214	21.1128	19.7036	20.6189	20.9273	21.8775	22.2054	21.8042	21.5031	20.9496	21.5131	22.4227	20.7853	20.9114	21.1653	21.6261	20.5953	20.9384	20.6728	19.9375	20.5762	20.0344	20.2581	20.3955	20.2032	20.0635	20.4322
NaN	18.9075	18.1834	18.8618	19.0183	19.0354	17.3901	18.75	19.4888	18.5835	18.5629	19.8516	18.6885	18.5273	18.3541	19.7863	18.5282	18.4514	19.2308	18.2117	18.8767	18.4557	17.706	18.5577	18.9546	19.192	19.5363	17.5279	19.0615	18.3808	17.5688	19.0387	18.9049	18.6842	18.5095	18.575	18.6508	18.4104	18.0164	19.6453	19.5958	19.3477	19.4583	19.1596	19.3567	18.0056	18.1605	19.4036	19.1813	19.5286
21.3225	21.0653	21.8917	21.5056	21.2657	21.6887	18.844	20.7313	21.9244	19.7363	19.4625	22.1456	21.0447	21.9723	21.4081	20.6086	20.1384	21.9078	22.0092	20.537	20.8335	20.2054	21.0753	21.4034	21.2086	21.5028	21.0626	20.8508	21.0011	21.6191	20.915	21.7493	21.4663	20.5786	21.2273	21.1538	21.0156	20.5217	20.3997	21.8552	22.7538	21.3841	21.6206	21.7061	20.5164	21.4448	21.9308	22.1457	22.2942	21.4801
20.325	20.2778	19.7114	20.0058	19.7277	19.1917	18.4011	20.0477	21.0495	18.3792	NaN	20.6695	20.3193	20.6308	20.0959	20.1792	18.8218	20.648	20.5792	20.2904	20.1141	NaN	19.7419	19.8716	20.2385	21.2415	20.6538	18.9331	19.8541	20.0163	19.2315	19.6729	20.4343	19.6196	19.7124	19.7131	19.272	19.7466	16.4677	20.7173	21.0382	20.918	20.7002	21.038	20.777	19.9636	20.0022	20.252	20.0291	20.9559
NaN	17.7621	18.5123	NaN	NaN	NaN	18.1988	NaN	19.0087	NaN	NaN	19.0828	18.8661	18.8039	18.273	NaN	NaN	19.0253	18.2307	18.4776	NaN	NaN	NaN	18.9124	NaN	19.0562	NaN	NaN	NaN	NaN	NaN	17.9409	NaN	NaN	NaN	18.0269	18.3951	17.8567	NaN	14.8184	19.4581	18.2213	19.1397	18.0866	18.5785	18.156	18.6516	19.0278	18.7063	NaN
17.4602	16.863	18.362	18.2433	18.0112	18.1854	17.4886	17.7315	18.3078	18.0481	NaN	18.9604	18.8152	19.1532	17.5633	18.3939	17.207	18.2079	18.3326	17.5721	18.4065	15.6979	18.4347	17.091	17.6448	18.1568	18.7528	18.4613	18.3747	18.0985	17.6346	16.0795	17.9396	NaN	18.263	18.2588	17.6654	17.2529	NaN	19.2155	18.6141	18.3048	17.6393	18.7954	18.3231	18.82	17.6448	17.8016	18.5647	19.0098
20.6539	23.6078	23.8588	24.3221	24.4938	23.9148	23.6651	23.0191	21.4621	25.1172	23.295	25.1059	24.4386	24.1669	24.3471	23.2892	21.9319	22.279	23.314	22.9986	23.8758	21.1975	24.5437	22.7904	23.2216	24.229	23.1136	24.5387	23.2263	22.7355	21.582	22.5226	22.6576	22.9752	22.6103	23.0315	21.8709	22.3623	21.4499	21.5579	20.0806	20.8422	24.1073	23.98	24.4575	24.2367	23.3718	24.1917	24.4376	25.2338
23.7355	23.7706	24.0595	25.3228	23.8743	25.605	23.2082	24.137	24.1709	27.8864	27.0039	24.208	24.0939	23.6304	25.0174	25.8104	25.3031	24.688	25.2052	24.0412	26.191	23.624	24.3593	23.5964	25.264	24.3137	25.7355	25.3874	25.1432	23.483	23.3509	23.9045	24.7195	26.3208	25.0279	23.9509	24.2203	24.632	24.9037	23.9568	24.9873	24.2405	23.7901	23.8316	23.3454	24.0466	23.9676	25.2352	25.6687	25.2265
17.3586	16.8867	16.3289	14.9759	16.0746	NaN	NaN	16.4817	16.69	NaN	NaN	16.0514	16.4928	16.8934	15.4488	NaN	17.4672	NaN	15.5303	NaN	NaN	NaN	15.3439	16.0843	NaN	17.1701	16.0763	NaN	NaN	17.1487	16.9221	NaN	16.6522	NaN	16.241	15.8934	17.0716	NaN	NaN	NaN	NaN	16.9382	16.8025	16.1063	17.2902	15.4224	16.2997	NaN	NaN	15.8113
19.4904	18.786	18.511	16.7167	17.1731	16.7317	19.5896	17.6259	17.4247	17.0231	NaN	15.3909	16.5147	18.5006	19.7279	19.9414	19.6106	16.6132	17.5691	20.0819	19.8262	18.8134	19.2826	19.7505	16.0676	NaN	18.915	20.1377	17.7394	17.6328	18.375	19.5348	19.6977	20.0576	NaN	16.9443	17.1498	18.8194	18.6273	19.7117	19.051	19.4268	16.5881	18.5795	14.4555	19.9469	18.1094	NaN	18.4589	15.7819
NaN	NaN	NaN	17.2118	17.4308	NaN	18.0892	17.4516	NaN	NaN	NaN	NaN	NaN	NaN	NaN	NaN	NaN	17.6668	NaN	NaN	NaN	NaN	NaN	NaN	17.9547	NaN	NaN	18.9492	17.6788	NaN	NaN	NaN	NaN	NaN	NaN	NaN	NaN	NaN	NaN	NaN	NaN	NaN	NaN	NaN	NaN	17.0691	NaN	18.1115	17.8549	NaN
16.8976	16.6708	16.8999	19.2782	NaN	NaN	15.8129	16.1525	NaN	17.2591	NaN	17.2504	NaN	18.2272	18.2678	16.9065	16.9778	17.03	NaN	15.6401	16.9397	17.0547	16.8761	17.527	17.2346	17.6657	17.1475	16.6826	18.0492	NaN	NaN	18.0867	16.979	17.5175	18.6772	19.4942	16.9172	16.8369	17.924	16.1186	16.4347	16.1027	NaN	19.4864	18.4273	19.0441	17.6637	18.1782	19.975	19.0521
NaN	NaN	NaN	NaN	NaN	NaN	NaN	NaN	NaN	NaN	NaN	NaN	NaN	NaN	NaN	NaN	NaN	NaN	NaN	15.0485	NaN	NaN	NaN	NaN	NaN	NaN	NaN	NaN	NaN	NaN	NaN	NaN	NaN	NaN	NaN	NaN	NaN	NaN	NaN	NaN	NaN	NaN	NaN	NaN	NaN	NaN	NaN	NaN	NaN	NaN
NaN	NaN	NaN	NaN	NaN	NaN	NaN	NaN	NaN	NaN	NaN	NaN	NaN	NaN	NaN	NaN	NaN	NaN	NaN	NaN	NaN	NaN	NaN	NaN	NaN	NaN	NaN	NaN	NaN	NaN	NaN	NaN	NaN	NaN	NaN	NaN	NaN	NaN	NaN	NaN	NaN	NaN	NaN	NaN	NaN	NaN	NaN	NaN	NaN	NaN
NaN	NaN	NaN	NaN	NaN	NaN	NaN	NaN	NaN	NaN	NaN	NaN	NaN	NaN	NaN	NaN	NaN	NaN	NaN	NaN	NaN	NaN	NaN	NaN	NaN	NaN	NaN	NaN	NaN	NaN	NaN	NaN	NaN	NaN	NaN	NaN	NaN	NaN	NaN	NaN	NaN	NaN	NaN	NaN	NaN	NaN	NaN	NaN	NaN	NaN
16.1418	NaN	NaN	NaN	NaN	NaN	13.7156	NaN	NaN	NaN	NaN	NaN	NaN	NaN	NaN	NaN	NaN	16.3021	14.7409	NaN	NaN	NaN	14.9343	NaN	15.6489	NaN	NaN	NaN	NaN	14.5564	14.2891	18.2234	16.3906	15.0906	NaN	NaN	NaN	NaN	NaN	NaN	NaN	NaN	NaN	NaN	NaN	NaN	NaN	16.5255	14.3493	NaN
NaN	NaN	NaN	NaN	NaN	NaN	NaN	NaN	NaN	NaN	NaN	NaN	NaN	NaN	NaN	NaN	NaN	19.8152	17.7768	NaN	NaN	NaN	NaN	NaN	NaN	NaN	NaN	14.944	NaN	NaN	NaN	NaN	NaN	18.1096	NaN	NaN	NaN	NaN	NaN	NaN	NaN	NaN	18.9389	18.6755	18.3428	20.236	19.955	19.6694	18.913	18.0438
NaN	15.4501	14.6354	15.2917	14.411	NaN	15.3385	15.7653	NaN	NaN	NaN	NaN	NaN	NaN	NaN	NaN	NaN	16.1767	NaN	NaN	NaN	14.585	NaN	NaN	NaN	NaN	NaN	NaN	NaN	NaN	NaN	NaN	NaN	NaN	NaN	NaN	NaN	NaN	NaN	NaN	14.6029	NaN	NaN	15.3586	14.3978	NaN	15.338	NaN	NaN	NaN
19.5743	NaN	18.4731	18.6929	18.0554	NaN	NaN	17.6488	19.32	14.465	17.8408	18.4145	18.0808	17.8659	19.6807	19.73	18.9646	19.7809	19.8024	19.9418	20.1584	18.1801	19.3299	19.4396	18.4081	19.8468	19.5086	18.689	17.0121	19.3545	18.9785	19.5545	18.9496	18.3219	20.1113	19.8525	19.7427	19.6431	19.0919	17.9641	18.793	18.5819	17.8647	19.2555	18.2819	18.7174	19.0382	19.7776	19.6649	20.0471
21.4516	20.7199	21.9278	21.4049	21.4549	20.3902	22.2163	20.7039	19.3778	20.5548	19.31	21.4695	21.0161	19.2074	21.3158	20.8951	21.3906	19.2306	19.1733	21.0188	20.6857	20.154	22.0046	19.8025	19.7543	19.5306	18.3162	21.7603	20.2615	19.8356	19.6316	20.1601	21.6166	21.299	20.8359	21.5381	21.3571	20.5026	17.6943	21.2826	19.0872	20.986	20.2497	20.7968	21.896	21.1358	19.6472	19.7009	21.0707	19.4722
NaN	14.0492	NaN	NaN	NaN	NaN	NaN	NaN	NaN	NaN	NaN	14.9676	14.8626	14.4312	15.7327	NaN	NaN	NaN	NaN	NaN	NaN	NaN	NaN	NaN	NaN	15.8386	NaN	NaN	14.2754	15.4029	14.5097	NaN	NaN	NaN	16.0023	16.3429	15.2095	15.408	NaN	NaN	NaN	NaN	15.5434	15.2437	16.0727	15.7445	15.1526	NaN	NaN	13.236
19.1653	19.1348	19.2116	18.9866	19.1127	19.0258	19.8616	20.18	19.0728	20.1277	19.7308	19.3165	19.1525	18.9938	19.5551	19.5157	19.6995	18.6437	19.4424	19.2264	19.4749	18.8077	18.8041	19.7755	19.0288	19.9955	19.9602	18.9343	20.092	19.3198	19.2699	19.5983	19.6924	18.8461	19.4942	19.501	19.5165	19.2974	19.3393	19.4676	19.172	19.3053	18.9728	18.7899	19.26	19.2448	18.8866	19.2413	18.909	19.3132
18.8379	15.8316	19.6427	NaN	16.9154	NaN	17.9575	NaN	NaN	NaN	NaN	17.8145	18.1582	18.5651	17.4179	18.2597	17.8334	15.7598	NaN	14.9978	17.734	17.0222	17.3665	17.4584	NaN	17.2567	17.8203	16.3316	17.1959	NaN	17.9846	17.4815	17.8454	17.3866	NaN	17.905	16.0154	16.8444	16.7696	16.6087	NaN	NaN	NaN	NaN	16.4494	NaN	14.5429	17.4171	17.0225	17.5657
18.2727	18.1874	18.5602	19.1441	18.3453	19.0759	19.3989	18.9256	18.547	NaN	NaN	17.2255	17.5605	17.4914	18.6077	19.348	17.7675	18.8571	18.7316	19.007	19.2647	17.7044	18.4344	18.6921	18.5847	18.3844	19.234	19.7564	15.9301	17.0015	16.7522	16.5793	17.7324	NaN	18.1322	18.6611	18.8421	18.8266	18.7907	17.418	18.6402	17.9583	18.2486	17.969	17.8427	17.5144	17.4176	19.2028	20.0419	18.0802
19.3086	17.5344	18.1274	19.37	18.8433	18.7482	18.8766	18.0199	19.5201	16.089	16.7889	18.6807	18.3524	18.0498	19.6443	17.396	18.7991	18.9931	18.76	19.2127	18.04	17.9997	18.5297	18.1346	19.2654	19.1066	19.4635	18.0284	19.0386	18.6639	18.5478	19.8669	19.8756	17.104	19.2075	18.8829	18.9258	19.2293	17.6426	19.9838	19.4395	19.609	19.4351	19.0566	19.3011	18.1928	18.9709	18.0747	18.6531	18.8605
19.8577	19.859	19.3788	21.4879	21.0413	20.5532	18.5882	19.123	19.8105	18.4841	NaN	19.7768	19.7303	20.3052	20.4768	19.9433	17.5917	18.9747	19.8206	19.3229	19.4159	17.8776	19.649	19.3899	19.5717	21.0427	20.0687	19.8433	NaN	19.723	18.8973	19.5252	20.1593	18.5314	19.7828	19.9899	19.683	19.3823	17.0723	20.3339	19.5405	19.6376	19.4713	20.0762	20.0824	20.472	19.9879	19.1871	19.8163	19.5068
NaN	17.2802	NaN	NaN	NaN	NaN	NaN	NaN	NaN	NaN	NaN	NaN	NaN	NaN	NaN	NaN	NaN	NaN	NaN	NaN	NaN	NaN	NaN	19.6305	NaN	NaN	NaN	NaN	20.3106	NaN	NaN	NaN	NaN	NaN	NaN	NaN	NaN	17.5062	NaN	NaN	NaN	NaN	NaN	19.9857	19.6955	20.6098	NaN	20.5891	20.6156	21.0992
19.8945	19.8097	20.0833	20.5007	20.3988	21.1684	20.9308	20.4309	20.4322	NaN	19.1291	20.7006	20.5455	19.7707	19.3592	19.0979	18.5308	20.5898	20.2573	19.7508	NaN	18.9483	19.244	19.7933	20.0425	19.593	19.8657	20.4648	18.9271	19.5906	18.4701	19.8365	20.5453	NaN	19.264	19.8533	19.6312	20.3717	NaN	21.2151	21.7012	21.3129	20.3171	21.2686	20.069	20.5218	20.2187	18.7488	NaN	20.4466
22.7062	23.3268	22.5419	22.8693	22.9652	23.1187	23.1393	23.0669	22.9974	22.8903	22.4191	22.5111	22.5748	22.8847	22.4531	21.9404	22.7161	23.0826	22.3136	20.5762	21.8443	21.7089	21.3483	21.8252	21.8486	22.3919	21.8265	22.7786	21.8285	23.1938	22.7667	22.6215	22.1047	21.9511	22.8239	22.3074	22.4961	22.8074	20.6652	22.6668	22.5978	23.3958	22.8657	22.7743	22.7192	22.678	22.7468	22.4557	22.1952	22.6124
22.8163	23.0427	22.4967	23.0988	23.0668	22.4123	23.9766	22.7689	22.722	20.4839	20.5789	21.7056	21.931	21.6213	22.7342	22.0901	22.7026	22.2879	22.146	22.3276	22.3946	21.3381	22.353	22.234	22.1273	22.9089	21.675	22.3563	21.6188	21.9039	22.8431	22.2431	22.9613	22.3432	21.8009	21.6013	22.5861	22.3553	20.9914	22.6097	22.2696	22.8599	23.6891	22.3619	22.7309	22.517	22.5941	22.3497	22.4763	21.3651
20.2561	21.8381	19.0532	20.6127	20.6909	20.4596	20.2844	19.7905	20.1253	18.618	NaN	20.7959	19.4961	19.6538	23.3139	20.6903	21.36	NaN	20.5568	17.2348	20.196	NaN	18.9925	20.0048	20.8621	18.6665	21.2117	20.1089	20.1595	NaN	18.4639	19.3543	21.6196	NaN	19.8632	20.9421	21.2176	21.8067	19.1056	20.5939	18.4113	19.6463	20.3665	21.3794	20.9408	19.8589	18.4182	20.5399	20.776	NaN
16.9642	18.7355	17.853	17.8825	17.8537	17.4706	NaN	NaN	16.4646	NaN	NaN	18.4646	16.5988	18.6318	19.6757	15.4987	15.7412	17.0572	17.0226	NaN	16.7013	NaN	15.4592	18.3178	NaN	NaN	16.8036	17.6692	17.8109	17.8923	15.8375	15.9741	16.6631	NaN	19.3849	19.5115	20.151	17.3918	15.7603	18.5647	16.2936	NaN	16.9529	20.4664	20.4835	19.1354	18.581	19.0714	19.8645	21.3926
16.2874	NaN	16.3424	16.443	17.7933	16.5194	NaN	16.2809	16.0651	NaN	NaN	16.9189	16.917	16.6012	18.8843	16.0605	16.4857	16.1333	16.7053	NaN	NaN	NaN	NaN	16.8383	17.2198	16.5861	17.8528	17.3499	NaN	16.1301	NaN	NaN	16.2447	NaN	17.1235	16.9811	16.1903	NaN	NaN	16.4494	16.8132	16.4108	NaN	18.9853	18.3329	16.5161	17.6332	17.1111	NaN	17.5384
17.0701	NaN	16.7554	18.1419	16.6322	NaN	NaN	NaN	15.5725	NaN	NaN	NaN	NaN	16.0394	15.842	NaN	NaN	NaN	NaN	NaN	NaN	NaN	NaN	NaN	NaN	NaN	NaN	NaN	19.8496	15.5434	14.9849	15.3592	NaN	NaN	18.6095	NaN	15.9356	14.8496	NaN	NaN	NaN	15.9828	NaN	17.0733	17.5593	16.5187	15.0621	14.6097	NaN	NaN
20.8794	21.7965	21.4541	23.0133	19.9093	22.5916	20.8912	19.4709	20.5183	23.0956	20.9882	21.9937	22.3613	22.2899	22.3728	24.5071	20.2932	22.4502	22.9392	20.1699	24.5932	18.43	22.1124	21.2818	21.7029	22.153	23.6629	25.319	19.92	20.2854	20.0576	20.5688	22.0775	25.1499	21.6489	20.2755	21.686	22.2291	22.9069	21.4576	22.3712	21.7413	20.899	20.4619	20.2502	20.3024	20.2611	23.0581	23.8941	22.1472
21.0816	16.9566	20.0742	19.88	20.7111	20.0962	21.194	20.6635	22.1526	20.5382	19.8998	21.1679	20.5833	20.7788	22.2158	25.05	24.0569	19.7691	20.2704	20.8061	24.3468	22.1116	24.2126	20.4484	20.2577	20.8651	24.6617	20.4057	23.1213	20.6685	21.1089	21.7592	24.3693	23.2353	21.1431	21.5682	21.7269	21.2108	21.6805	25.9157	21.9228	22.3697	19.7766	19.4279	19.7569	19.7741	19.1531	18.0028	NaN	18.8109
18.634	NaN	NaN	NaN	NaN	NaN	17.3588	NaN	NaN	24.3703	24.5214	20.7871	NaN	NaN	19.4012	21.6842	NaN	NaN	NaN	NaN	21.1255	NaN	NaN	NaN	NaN	19.924	22.2429	18.208	NaN	NaN	NaN	NaN	NaN	20.0125	NaN	NaN	NaN	18.0003	22.9223	NaN	NaN	NaN	NaN	NaN	NaN	NaN	NaN	NaN	NaN	NaN
NaN	NaN	NaN	NaN	NaN	NaN	NaN	NaN	NaN	NaN	NaN	NaN	NaN	NaN	NaN	NaN	NaN	NaN	NaN	NaN	NaN	NaN	NaN	NaN	NaN	NaN	NaN	NaN	NaN	NaN	NaN	14.5055	NaN	NaN	NaN	NaN	NaN	NaN	NaN	NaN	NaN	NaN	NaN	NaN	NaN	NaN	NaN	NaN	NaN	NaN
NaN	NaN	NaN	NaN	NaN	NaN	NaN	NaN	NaN	NaN	NaN	NaN	NaN	NaN	NaN	NaN	NaN	NaN	NaN	NaN	NaN	NaN	NaN	NaN	NaN	NaN	NaN	NaN	NaN	NaN	NaN	NaN	NaN	NaN	NaN	NaN	NaN	NaN	18.5392	NaN	NaN	NaN	NaN	NaN	NaN	NaN	NaN	NaN	NaN	NaN
NaN	NaN	NaN	NaN	NaN	NaN	NaN	NaN	NaN	NaN	NaN	NaN	NaN	NaN	NaN	NaN	NaN	NaN	NaN	NaN	NaN	NaN	NaN	NaN	NaN	NaN	NaN	NaN	NaN	NaN	NaN	NaN	NaN	NaN	NaN	NaN	NaN	NaN	NaN	NaN	NaN	NaN	NaN	NaN	NaN	NaN	NaN	NaN	NaN	NaN
NaN	NaN	NaN	NaN	NaN	NaN	NaN	NaN	NaN	NaN	NaN	NaN	NaN	NaN	NaN	NaN	NaN	NaN	NaN	NaN	NaN	NaN	NaN	NaN	NaN	NaN	NaN	15.5213	NaN	NaN	NaN	NaN	NaN	NaN	NaN	NaN	NaN	NaN	NaN	NaN	NaN	NaN	NaN	NaN	NaN	NaN	NaN	NaN	NaN	NaN
22.3672	21.3363	20.6753	20.4529	22.0964	22.2323	22.0884	21.4603	22.8459	19.927	20.4176	22.1016	22.2526	22.692	22.1492	21.7868	22.9691	22.2665	22.5038	23.0527	22.0434	21.8954	21.9849	21.8948	21.3289	21.5532	21.5239	22.1837	21.5116	21.0471	22.2844	22.698	21.6421	18.963	21.3804	21.7193	22.9267	22.9881	18.8949	22.8298	22.8153	22.8748	22.5172	21.3889	21.9167	22.6973	22.3535	21.8418	21.147	21.5304
19.8304	19.8387	20.3032	20.3496	20.3735	19.9768	19.9677	19.3397	19.3377	20.2801	20.8327	20.4239	20.9055	20.5947	20.0866	20.4326	17.7213	19.6552	18.28	18.7736	20.4848	18.0548	20.2861	20.2905	20.4476	20.3095	20.6883	20.0906	19.0047	20.1811	20.0122	20.7135	20.8969	20.4816	20.4845	20.4911	19.2166	19.136	18.0289	20.2217	20.6569	19.8904	17.8525	20.1094	20.0658	20.0504	20.3971	19.238	19.6399	19.9473
NaN	NaN	NaN	NaN	NaN	NaN	NaN	NaN	15.0661	NaN	NaN	NaN	16.8621	17.1383	NaN	17.1979	15.9467	NaN	NaN	17.6699	17.347	17.4072	16.3852	NaN	NaN	16.4786	NaN	NaN	NaN	16.566	16.4959	16.5056	15.8766	NaN	16.7803	NaN	16.5839	17.2571	NaN	15.4399	NaN	16.7156	NaN	NaN	NaN	NaN	NaN	NaN	NaN	NaN
NaN	18.5166	16.0696	NaN	16.6452	18.0147	18.4878	18.9262	18.2654	20.9363	21.3329	20.5117	19.3957	20.2228	18.9339	20.3809	20.3411	18.5507	NaN	21.3278	20.1615	19.3003	18.4788	NaN	17.8588	18.6476	17.3517	20.2284	NaN	18.919	20.0523	18.6462	19.7298	17.7783	19.3696	19.9744	20.6813	20.5077	NaN	18.3702	NaN	19.02	17.5577	18.8056	17.7249	18.0338	18.6398	NaN	16.3355	20.3912
17.933	NaN	17.8808	NaN	18.2307	16.4745	17.9719	18.5257	NaN	18.6471	17.847	17.8451	18.2706	18.7069	17.4449	19.3782	NaN	18.1285	15.8295	18.374	19.3763	NaN	NaN	17.9064	NaN	NaN	NaN	17.3071	NaN	17.6194	17.8641	18.2556	18.096	NaN	18.273	17.5202	16.5378	17.2036	NaN	17.2551	18.4099	NaN	NaN	18.0091	18.2959	16.715	18.1122	17.8407	17.74	17.1849
21.6377	21.4319	21.4284	21.8096	22.1827	21.8183	21.7901	21.9741	21.6916	21.3595	21.0257	21.8365	21.8913	21.8425	21.4618	20.8793	20.9983	21.57	21.2854	21.2663	21.0576	20.3022	20.2976	20.9946	21.5288	21.7178	21.5557	20.9556	20.8874	20.9936	21.071	21.5861	21.5712	20.8844	21.4045	21.7167	21.3995	21.3905	20.1559	21.7899	21.9834	21.6642	21.0286	21.1182	20.6477	20.9557	21.0708	20.9181	21.1058	21.2574
NaN	NaN	NaN	14.9061	NaN	NaN	16.0824	15.2438	NaN	NaN	NaN	15.0486	16.4859	15.6305	NaN	NaN	NaN	NaN	NaN	NaN	NaN	NaN	NaN	NaN	NaN	NaN	NaN	NaN	NaN	15.3703	NaN	NaN	NaN	NaN	NaN	14.8945	NaN	NaN	NaN	NaN	NaN	NaN	NaN	14.3151	15.0118	15.0921	NaN	NaN	NaN	NaN
20.3908	19.4978	20.2901	19.988	20.041	19.9821	19.334	20.0476	20.4333	19.5032	19.5172	20.6647	19.8438	19.834	20.3406	20.4488	21.0351	20.1008	20.2087	20.3378	20.2247	20.2361	20.7739	19.9154	20.2265	20.4831	20.6829	19.89	20.891	19.6322	19.6587	20.3661	20.7933	20.6255	20.5993	20.6035	20.197	20.4773	18.9178	21.9768	20.6648	20.7315	20.5662	20.7696	20.6059	20.5047	20.7988	20.1937	20.7714	21.8511
20.1702	20.4622	20.9047	21.0473	20.8189	20.5429	21.0862	20.7341	18.4857	20.4057	18.2927	20.0671	19.6453	20.1134	20.0393	19.4751	18.7431	20.0356	19.7496	20.1788	20.052	16.8542	19.584	20.3591	20.563	19.5933	18.8834	20.6028	18.1757	20.752	20.0408	19.9912	20.2663	19.1763	19.9787	20.217	18.1004	19.3687	18.1148	20.4944	20.2545	20.4546	19.2414	20.5074	20.3205	20.2472	20.1918	18.6363	19.8797	18.7267
20.2665	20.0335	20.022	19.7047	20.4462	19.9023	21.9334	20.4706	20.1762	17.9025	17.2929	21.0212	21.5141	20.3545	20.7678	21.3159	21.4804	20.8819	19.6243	20.4723	21.0054	20.555	20.8277	20.3072	19.9857	19.933	21.5113	20.5669	19.419	21.1	20.5619	20.3618	21.4562	21.5856	19.4179	19.6715	19.2522	18.9254	19.2605	21.6055	21.3362	20.2091	19.9191	19.77	19.841	20.0651	20.9636	20.4999	20.5766	18.8933
21.1386	20.7777	21.0498	22.0428	21.354	21.391	21.9364	21.6521	21.0299	17.8618	17.5521	20.8749	21.5732	21.3697	20.8002	21.1616	21.3465	21.4088	20.5947	21.5066	21.6896	21.249	20.9914	21.5527	21.4519	20.8098	21.3068	21.1163	20.1879	21.5246	21.342	21.1996	22.548	21.8041	21.2749	20.8686	20.6356	20.9387	20.6627	22.8768	21.7952	21.3761	20.9962	21.0242	20.8168	21.1499	21.2754	20.8848	21.144	20.3619
21.4846	20.8955	20.9574	20.9863	21.729	21.1657	21.991	21.1903	20.9249	20.8699	20.6085	21.3419	21.6607	21.356	21.5252	22.132	21.9045	20.8561	20.4042	20.9893	22.2844	20.5641	21.9367	21.1792	20.8413	21.1879	22.2506	21.3944	20.8578	21.2485	21.3753	21.1509	22.2332	21.6847	21.1822	21.4487	20.9304	20.8628	20.3198	21.9211	21.1663	21.0891	21.5088	21.4123	21.4978	21.332	21.6458	21.1169	21.1097	20.6705
18.3439	18.1271	18.1654	19.1108	17.9671	18.2637	18.0914	17.9273	17.5836	18.1419	NaN	17.8865	18.3886	17.9373	18.9131	18.611	16.4862	18.122	16.3664	17.3902	19.4228	17.7453	18.5081	19.0803	18.929	18.4469	17.4839	19.8442	NaN	17.9649	18.1323	18.2411	19.0247	16.8067	18.2193	18.6522	17.9439	17.8745	NaN	17.8986	18.2131	17.9589	17.9515	18.6068	18.3454	18.8612	18.7551	18.5541	15.928	18.0819
20.1035	20.1997	20.4553	20.7452	18.9102	18.9213	20.6714	21.0439	18.3453	18.097	17.0715	18.9391	18.8068	19.4675	20.3551	20.9097	19.4307	19.4914	18.7495	18.6728	20.3074	NaN	19.0316	18.7341	18.6579	20.2028	21.5391	20.0326	17.685	19.154	18.8242	19.9595	21.4652	20.0992	19.6206	18.7038	18.2884	19.7265	19.6814	20.9472	19.1856	20.356	18.7062	20.6489	20.7551	21.0614	19.6294	19.0055	19.0839	18.9867
17.0774	18.7147	17.517	18.6008	19.1061	15.8669	18.2544	16.6299	15.6638	18.9405	NaN	19.4032	19.5785	18.9672	19.043	18.2642	15.622	16.8199	15.8253	12.3859	18.0656	NaN	19.2762	15.6538	15.0007	16.0534	15.785	18.2896	NaN	19.154	18.1182	14.7857	16.6381	NaN	19.2498	19.9013	18.7937	13.6504	NaN	19.7358	17.0871	18.4092	16.0575	19.8762	19.4457	19.4414	18.2774	18.1027	19.9591	19.2498
19.4392	18.4997	NaN	13.4883	NaN	NaN	18.272	NaN	NaN	NaN	NaN	14.9447	NaN	23.1326	20.002	NaN	NaN	NaN	NaN	NaN	NaN	NaN	NaN	NaN	NaN	NaN	NaN	14.2858	NaN	NaN	19.0452	19.0124	NaN	NaN	14.0175	14.5918	NaN	19.58	NaN	14.2727	NaN	16.8979	NaN	NaN	14.4595	NaN	NaN	NaN	14.1733	14.7284
17.6752	18.2846	17.3862	17.6862	17.2769	17.629	18.2281	17.6085	17.5117	17.9226	17.6771	17.6529	17.4748	17.9571	18.2053	17.7349	17.7104	17.6042	18.015	17.5205	17.8768	16.9221	17.7981	17.7101	17.1202	18.5733	16.8632	NaN	16.5424	17.3239	18.3521	18.1903	17.9345	17.2329	17.0991	16.5668	17.7164	18.0377	17.8958	17.5504	16.8402	18.2164	18.9311	17.9159	18.7445	18.1327	17.6136	17.6438	18.2812	17.962
NaN	NaN	NaN	NaN	NaN	NaN	NaN	NaN	NaN	NaN	NaN	NaN	NaN	NaN	NaN	NaN	NaN	NaN	NaN	NaN	NaN	NaN	NaN	NaN	NaN	NaN	NaN	NaN	NaN	NaN	NaN	NaN	NaN	NaN	NaN	NaN	NaN	NaN	NaN	NaN	NaN	NaN	NaN	NaN	NaN	NaN	NaN	NaN	13.3727	NaN
22.2652	21.9521	21.9385	21.8876	22.445	22.1394	23.3104	21.5763	21.7023	21.8029	21.1274	22.3123	21.6735	21.1197	22.1901	21.5464	21.5458	21.6727	21.7417	21.9565	21.6064	20.1041	22.2634	21.5967	22.141	21.9508	20.5838	21.9656	20.988	21.5324	21.7247	20.1912	21.1727	21.6996	21.3454	21.9191	21.9695	21.0022	19.042	21.4603	21.6613	22.4732	22.2405	21.5739	21.5556	21.6034	22.149	22.3604	22.3265	21.353
19.3827	18.5706	18.4842	18.5195	18.7359	19.2267	19.5567	19.2988	19.9213	19.0437	18.2043	18.0183	17.7094	17.4951	18.9441	18.4623	18.9321	17.9016	18.4869	18.5169	18.8384	16.6016	17.3439	18.7497	19.9176	19.4235	19.8372	18.245	16.5172	18.7901	18.2983	19.5214	19.3318	17.5669	18.0268	17.4487	18.4869	18.7677	15.6953	19.4735	18.7931	19.7707	19.7692	19.5821	19.8886	18.7879	18.616	18.9748	18.5026	18.6177
19.1502	19.3854	19.2875	19.3161	18.9232	18.5807	20.3086	19.658	17.6504	16.3254	17.9433	18.9305	18.7748	18.7165	19.4878	18.0854	18.6065	19.0776	18.056	19.0071	18.0912	19.3064	18.5496	18.783	18.438	18.3847	17.7835	NaN	NaN	19.2328	19.8243	18.5348	18.8414	17.1422	17.9754	17.7796	NaN	17.3709	17.8345	17.7436	18.2388	17.8155	18.7931	18.5215	19.0098	18.6611	19.2623	18.0228	18.6457	18.2991
16.9003	16.2804	17.4881	17.5437	17.4747	17.6151	18.3664	18.2469	16.5412	16.6331	NaN	16.9181	16.7572	17.5334	18.059	17.5583	17.5869	16.2128	16.7913	15.8454	16.9657	15.341	17.3957	17.2077	16.6108	17.3494	17.1752	17.1621	16.897	NaN	16.882	16.5897	17.7219	17.3465	16.7009	15.9625	16.701	17.1447	NaN	17.3826	16.6279	16.85	16.6094	17.3544	17.3374	17.6015	17.1851	16.472	17.3479	17.2877
20.7839	18.6942	20.1106	19.9501	19.6422	19.3342	19.8407	19.9632	21.3239	21.9142	21.0489	20.5218	20.0743	20.1009	22.0456	20.8878	20.9543	21.5235	20.6561	20.5689	20.6628	20.1913	20.235	19.8984	20.2832	20.7559	20.2034	20.085	19.8752	19.8607	19.8873	20.6149	21.2635	19.1068	21.391	20.6448	21.3502	21.2783	18.763	21.6972	20.516	20.9335	21.8691	21.6461	21.859	21.0098	20.7415	20.5756	19.7907	21.2763
21.2865	20.1125	17.6128	19.4798	20.1422	19.2455	21.3642	19.2474	18.8796	17.6135	16.8594	17.7242	19.3999	19.5002	20.949	19.2164	19.0216	19.1025	17.0765	18.2986	17.6916	18.6378	19.0806	20.1677	17.6092	19.0469	18.6385	18.1281	16.0614	19.1688	20.3438	20.6365	20.9174	19.0346	18.5523	19.9037	16.9554	19.7368	NaN	19.3917	19.1705	19.6052	17.6353	19.2004	17.8366	18.1604	17.9892	17.4386	18.378	16.9957
20.0929	18.1367	16.4777	20.0378	19.6065	NaN	19.1754	20.1677	17.4983	16.2737	17.4227	18.8947	17.6497	18.308	18.8889	20.3756	20.3901	17.4364	18.6753	18.585	20.7786	19.924	20.0236	19.7075	20.5461	20.5106	19.941	16.8481	NaN	19.8539	18.258	16.8186	18.59	21.2322	19.6216	20.3005	18.9618	16.4119	19.5104	18.9874	17.5564	18.8713	18.5113	19.9465	20.5866	20.7826	20.9249	17.8044	19.7642	19.07
NaN	18.0707	17.2635	16.7036	18.7844	18.3445	18.7263	18.8397	18.5156	16.4985	NaN	NaN	15.9138	NaN	16.1909	15.0375	NaN	NaN	NaN	NaN	15.4146	15.9177	15.5223	NaN	NaN	15.9503	NaN	NaN	NaN	16.794	17.9566	15.5551	18.6943	NaN	NaN	NaN	NaN	NaN	NaN	18.7559	19.5445	19.2559	16.4771	15.9295	16.173	NaN	NaN	NaN	NaN	NaN
NaN	NaN	NaN	NaN	18.1515	17.141	18.3402	18.051	18.0975	NaN	NaN	NaN	NaN	NaN	NaN	NaN	NaN	NaN	NaN	NaN	NaN	NaN	NaN	NaN	NaN	NaN	NaN	NaN	NaN	NaN	NaN	NaN	15.2837	NaN	NaN	NaN	NaN	NaN	NaN	19.2045	18.7323	18.8904	NaN	NaN	NaN	NaN	NaN	NaN	NaN	NaN
15.5495	16.701	17.3759	17.6422	17.6829	17.1524	17.8088	17.0824	15.9921	NaN	NaN	17.0604	16.9984	17.5676	18.9606	NaN	NaN	16.2887	16.4872	17.48	15.503	15.6646	17.0563	18.1343	18.1856	17.9091	NaN	17.644	NaN	16.263	13.7756	NaN	NaN	16.1254	16.7129	17.0173	17.272	17.2223	NaN	15.8249	16.4559	16.3915	15.8571	16.75	17.0722	16.1336	16.7183	15.8166	16.1914	14.888
17.8291	NaN	NaN	NaN	17.3454	NaN	17.3388	NaN	NaN	NaN	NaN	NaN	NaN	18.3484	17.6306	18.8278	19.592	NaN	15.8174	20.2831	18.6405	19.6073	19.8434	18.6842	NaN	18.5738	19.033	NaN	NaN	NaN	18.3061	17.6476	18.0761	18.5848	NaN	NaN	17.6189	NaN	18.0333	17.4714	NaN	NaN	NaN	NaN	16.5125	17.3126	NaN	NaN	NaN	NaN
15.9792	18.2972	NaN	16.6852	16.0782	15.1752	NaN	15.3525	NaN	NaN	NaN	19.3412	18.3746	20.1447	16.7049	NaN	NaN	NaN	15.2915	16.3625	17.0598	NaN	NaN	NaN	NaN	18.3838	15.3766	NaN	NaN	17.0288	15.6672	14.9992	14.9959	NaN	19.2788	18.6858	15.6832	18.4729	NaN	NaN	15.8117	NaN	16.7941	15.955	17.1272	17.7913	NaN	15.5838	17.3511	18.2266
24.2637	24.6271	24.0895	25.1084	23.7664	24.848	25.1017	25.1535	24.5231	23.8734	23.7253	25.2989	25.5268	25.1062	24.0965	25.0904	24.1486	25.4978	25.372	22.8293	24.7109	22.5599	24.1164	24.7826	24.2583	24.6597	24.9292	25.1574	24.2031	25.1587	25.8989	24.3877	24.5649	24.2971	24.1537	24.5436	24.6175	24.4396	24.0707	25.0416	24.9446	24.6416	24.1205	24.4569	24.2218	24.2205	24.75	24.6283	24.159	24.4713
NaN	NaN	NaN	NaN	NaN	NaN	NaN	NaN	NaN	NaN	NaN	NaN	NaN	NaN	NaN	NaN	NaN	NaN	NaN	NaN	NaN	NaN	NaN	NaN	NaN	NaN	NaN	NaN	NaN	NaN	NaN	NaN	NaN	NaN	NaN	NaN	NaN	NaN	NaN	NaN	NaN	NaN	NaN	NaN	NaN	NaN	NaN	NaN	NaN	NaN
17.0755	17.0684	16.99	NaN	NaN	NaN	NaN	NaN	NaN	19.4263	17.4928	17.0341	NaN	NaN	16.7551	NaN	18.284	NaN	NaN	NaN	NaN	16.4118	17.7453	16.2559	17.4164	17.4909	19.5771	NaN	17.5643	15.9235	15.3731	17.0759	17.14	NaN	16.7183	NaN	NaN	NaN	NaN	NaN	NaN	NaN	16.569	18.0958	17.1628	17.5475	16.1419	18.8899	20.2168	19.6247
NaN	NaN	NaN	16.5074	NaN	NaN	NaN	NaN	NaN	NaN	NaN	18.3441	17.2132	NaN	NaN	NaN	NaN	17.7799	NaN	NaN	NaN	NaN	NaN	NaN	NaN	NaN	NaN	NaN	NaN	NaN	NaN	NaN	NaN	NaN	NaN	NaN	NaN	NaN	NaN	NaN	NaN	NaN	17.4161	19.3295	18.3123	18.5004	18.8847	19.0499	19.0283	19.2179
22.1145	21.5892	22.0105	21.8968	22.3803	22.2061	22.1862	22.3023	21.9903	21.325	21.6738	21.24	21.4658	21.4557	21.5048	21.9319	21.6472	21.9546	21.6752	21.0869	21.7541	20.5381	21.9123	22.0907	22.0042	22.1029	21.8098	22.0353	NaN	21.1725	21.0289	21.5424	21.6661	20.6174	22.4001	21.9977	22.1837	21.7499	20.6136	22.0285	21.7507	21.6496	22.3352	22.6519	21.9396	21.9271	22.3882	21.773	22.4404	22.1405
NaN	NaN	NaN	NaN	NaN	NaN	NaN	NaN	NaN	NaN	NaN	NaN	NaN	NaN	NaN	NaN	NaN	NaN	NaN	NaN	NaN	NaN	NaN	NaN	NaN	NaN	NaN	NaN	NaN	NaN	NaN	NaN	NaN	NaN	NaN	NaN	NaN	NaN	NaN	NaN	NaN	NaN	NaN	NaN	NaN	NaN	NaN	NaN	NaN	NaN
NaN	NaN	NaN	NaN	NaN	NaN	NaN	NaN	NaN	NaN	NaN	NaN	NaN	NaN	NaN	NaN	NaN	NaN	NaN	NaN	NaN	NaN	NaN	NaN	NaN	NaN	NaN	NaN	NaN	NaN	NaN	NaN	NaN	NaN	NaN	NaN	NaN	NaN	NaN	NaN	NaN	NaN	NaN	NaN	NaN	NaN	NaN	NaN	NaN	NaN
NaN	NaN	NaN	NaN	17.0138	17.4432	17.7254	17.7887	NaN	NaN	NaN	NaN	NaN	NaN	NaN	20.2275	NaN	17.3171	NaN	NaN	20.1127	NaN	19.4692	NaN	NaN	NaN	NaN	NaN	NaN	NaN	NaN	NaN	NaN	NaN	NaN	NaN	NaN	NaN	NaN	20.112	17.1152	16.5985	NaN	NaN	NaN	NaN	NaN	NaN	NaN	NaN
17.6876	NaN	NaN	16.4173	18.9313	NaN	NaN	NaN	NaN	15.9313	NaN	15.9083	16.0898	17.2284	NaN	16.7363	NaN	17.1811	16.5558	NaN	NaN	NaN	16.1589	17.0221	15.8392	NaN	NaN	NaN	NaN	15.9098	18.1993	15.5524	NaN	NaN	16.7544	17.2129	NaN	NaN	NaN	16.6531	16.3159	16.9242	NaN	14.993	NaN	NaN	NaN	NaN	NaN	16.2921
17.6794	NaN	NaN	16.2587	17.5118	17.7411	18.865	17.3198	16.8844	17.4434	18.1902	17.7644	17.398	18.2128	NaN	16.744	16.8538	18.0339	17.0683	17.6283	16.7814	17.2448	16.4486	18.5174	17.7709	17.1452	16.6552	17.8551	NaN	16.8027	NaN	NaN	18.3996	NaN	16.4158	18.3457	NaN	NaN	16.7992	16.894	18.8496	18.1044	17.0655	16.9665	16.8366	17.4991	18.7158	18.3301	18.2821	NaN
NaN	NaN	NaN	NaN	NaN	NaN	NaN	NaN	NaN	NaN	NaN	NaN	NaN	NaN	NaN	NaN	NaN	NaN	NaN	14.4237	NaN	NaN	NaN	NaN	NaN	NaN	NaN	NaN	NaN	NaN	NaN	NaN	NaN	NaN	NaN	NaN	14.9154	NaN	NaN	NaN	NaN	NaN	NaN	NaN	15.2212	NaN	NaN	NaN	NaN	NaN
17.7063	13.4845	NaN	17.6365	NaN	17.795	NaN	NaN	17.3371	NaN	NaN	NaN	NaN	14.4875	17.7311	NaN	NaN	NaN	17.6125	NaN	NaN	NaN	NaN	NaN	17.738	NaN	NaN	NaN	NaN	NaN	NaN	NaN	NaN	NaN	17.4871	NaN	NaN	14.5152	NaN	NaN	17.8005	NaN	NaN	17.5178	NaN	NaN	17.6521	17.5807	NaN	NaN
18.0076	17.8337	17.9021	17.5316	17.4241	18.2287	17.9445	17.6806	17.8605	18.3796	18.8797	17.2201	17.0226	16.9287	17.3322	17.5308	18.0166	19.1629	19.2867	17.0083	17.3709	17.6632	16.8303	19.2572	19.117	17.2501	18.2319	16.8832	18.1841	17.5152	17.3257	18.459	16.9153	18.3654	17.9253	17.2301	17.6998	18.1076	18.108	17.1597	18.2841	17.3801	17.2462	17.3742	17.2146	17.6389	18.8356	18.9019	17.8501	17.7151
19.7434	19.5642	20.0416	20.1087	20.6365	19.4632	19.2961	19.5682	20.2635	17.8596	NaN	19.8546	20.8192	19.59	20.0717	19.6386	19.1417	19.7061	19.4256	19.2556	19.4531	17.5676	20.9174	18.8412	19.1754	20.1568	18.9769	20.595	18.2283	19.8508	19.7662	19.0273	19.7793	17.7882	20.5642	22.1916	20.5633	18.9514	NaN	21.8739	20.3715	21.1617	19.2584	20.9522	21.0817	21.2589	19.9302	19.1502	20.7692	21.5151
22.3826	21.8457	21.1422	21.5188	21.3062	20.9356	21.9081	21.2952	21.7183	19.4128	18.6422	22.3053	22.3515	22.134	21.7932	22.0032	21.8898	21.7475	21.9154	21.6718	21.8612	21.6196	21.6501	21.2439	20.73	20.135	21.755	21.6035	21.5511	21.9592	22.7105	22.521	22.2806	21.6297	21.618	20.6131	20.5363	22.1972	21.8877	22.345	21.2745	22.766	21.6529	21.2381	21.1531	21.6264	21.8562	21.336	21.6181	21.3257
NaN	14.3251	NaN	NaN	NaN	17.6624	NaN	NaN	13.9528	19.3661	18.6626	NaN	NaN	NaN	NaN	16.3759	NaN	NaN	NaN	NaN	NaN	NaN	NaN	16.1129	NaN	12.6728	18.0246	17.3902	NaN	NaN	NaN	NaN	NaN	16.5112	NaN	NaN	NaN	13.0078	19.9493	NaN	NaN	NaN	NaN	NaN	NaN	NaN	NaN	NaN	18.0753	NaN
16.3005	17.1096	15.7074	17.3934	16.3451	16.084	16.2519	17.1391	NaN	16.5429	16.0991	17.8144	16.5438	16.0192	16.3819	17.5034	16.8991	17.6226	16.5157	19.4232	16.6621	NaN	17.7725	16.5954	16.4278	19.1399	NaN	NaN	NaN	17.6746	17.9131	NaN	14.6131	NaN	16.8358	17.0506	15.8257	NaN	NaN	16.4682	NaN	15.8813	15.2111	16.4798	16.2897	16.7761	14.3568	16.0284	NaN	17.4778
15.1193	NaN	NaN	NaN	NaN	NaN	NaN	NaN	14.4795	NaN	NaN	14.0484	NaN	NaN	12.288	NaN	NaN	NaN	15.3271	NaN	NaN	NaN	15.7739	NaN	NaN	NaN	NaN	NaN	NaN	NaN	NaN	NaN	NaN	NaN	15.2629	NaN	15.0836	12.8979	NaN	15.9679	NaN	NaN	NaN	NaN	NaN	NaN	NaN	NaN	NaN	NaN
20.5397	17.2328	17.7017	17.8977	NaN	17.3505	17.4824	17.8586	18.2657	18.762	19.5716	19.4111	18.9007	18.8862	19.1724	20.3091	21.0934	20.5098	20.143	20.1402	19.5106	19.9137	20.8312	19.1308	20.4299	18.8585	19.2349	19.436	19.4931	18.2137	18.4365	20.4317	19.2989	18.6028	19.4663	19.8158	19.9564	20.7911	19.35	19.7063	19.3694	19.6761	18.2439	19.2892	18.2526	18.5675	18.1407	18.7344	19.0313	18.9267
NaN	14.0948	13.8756	15.4028	13.821	14.6616	13.1686	15.5561	NaN	NaN	NaN	NaN	15.2747	15.3794	NaN	14.4259	NaN	NaN	NaN	NaN	NaN	NaN	13.3389	NaN	NaN	NaN	NaN	16.3981	NaN	15.2771	16.4227	NaN	NaN	NaN	15.2024	16.3546	13.1635	13.2097	NaN	16.2899	15.5676	16.6036	NaN	14.5418	NaN	15.2606	NaN	NaN	NaN	14.9746
NaN	NaN	NaN	NaN	NaN	NaN	NaN	NaN	NaN	NaN	NaN	18.377	18.5742	18.7576	NaN	NaN	NaN	NaN	NaN	NaN	NaN	NaN	NaN	NaN	NaN	17.7053	NaN	NaN	NaN	17.7748	17.8425	NaN	NaN	NaN	NaN	NaN	NaN	NaN	NaN	17.4928	17.3239	17.1478	NaN	NaN	NaN	NaN	16.8381	NaN	NaN	NaN
17.2383	NaN	NaN	17.5737	17.3475	NaN	14.6178	NaN	NaN	20.4462	19.129	20.0104	20.2775	21.1656	NaN	18.188	16.564	NaN	NaN	17.169	NaN	NaN	NaN	NaN	NaN	19.6282	NaN	NaN	NaN	19.9582	19.9144	20.0467	18.5234	NaN	19.4101	18.3603	NaN	17.2281	NaN	19.5221	18.6309	18.2621	17.7804	18.984	19.2263	19.4161	18.3602	NaN	NaN	16.7026
23.0913	23.1676	22.0903	23.7791	21.9761	22.7149	23.3613	23.4604	22.1055	22.4274	22.4679	23.4951	23.4861	23.0092	24.2565	24.1171	24.2139	24.1729	22.8682	22.085	23.6633	23.4043	22.3357	23.0966	23.5287	22.1749	23.5652	22.8975	22.1417	23.078	22.972	23.0553	23.9886	22.8412	22.6337	24.4464	22.4073	22.851	23.4638	24.683	24.3838	22.9972	22.2508	23.6547	22.0909	23.0434	24.7587	23.8192	24.7103	23.0918
18.6965	17.4055	17.5424	17.9943	19.5822	17.7784	20.0659	18.4519	NaN	NaN	NaN	18.3498	18.5543	19.2832	20.0907	16.8167	NaN	18.1246	17.4131	NaN	17.0095	16.9281	18.1265	18.5267	NaN	17.0098	NaN	18.4004	NaN	19.4895	19.5897	17.4724	17.2923	16.2045	17.8508	18.7491	17.4197	NaN	16.8972	18.0147	17.9716	18.7977	NaN	17.9948	17.1981	19.3257	17.9192	17.5714	18.3818	17.1049
19.9962	20.02	20.1758	20.3417	17.1945	19.6042	20.2137	19.297	18.3432	16.4717	NaN	20.3341	20.5124	20.037	20.517	18.9901	15.3997	19.8128	19.594	NaN	15.8512	18.3876	19.0885	19.6924	21.0505	18.1435	19.7634	20.2948	NaN	20.3352	19.3891	18.7062	19.5795	18.7532	20.0226	19.9937	15.5422	18.5981	15.7617	20.0594	20.1065	19.3576	18.1333	19.7254	19.6396	20.7142	20.6732	20.4208	20.5708	18.5782
21.9275	21.5393	21.3415	22.5145	22.0205	21.9246	22.8434	22.1872	21.4285	21.6034	21.0034	21.8063	21.6169	21.8395	22.4409	21.5871	20.4846	21.5195	20.9851	21.3738	20.8799	18.6657	22.4519	21.8327	20.4682	22.0246	19.6967	22.0222	20.3387	21.994	21.3404	22.885	21.7381	20.2786	21.4721	21.4846	21.3062	21.5993	19.3667	21.3476	21.4525	21.8361	21.4063	21.6617	22.0221	21.8895	21.1242	20.888	21.8479	21.3446
22.1094	22.5462	22.8602	22.7199	23.8323	22.3568	22.8789	22.3381	20.8081	24.0897	21.2102	21.8	23.6635	22.6231	21.2329	21.9769	21.8576	21.402	21.5649	22.4212	21.2729	21.031	22.5299	21.3159	22.0581	21.9523	21.5473	23.454	20.1623	22.1486	20.9281	21.597	22.0593	21.4699	22.4134	23.432	21.6624	20.5449	20.3925	23.8417	22.2829	23.2972	21.3145	23.2078	22.4409	22.9299	21.969	22.032	23.4768	23.9053
22.4536	22.9459	22.4397	22.3223	23.4036	21.9438	23.0831	22.2721	22.3293	22.767	22.1929	22.1952	22.4243	22.5807	22.7921	23.2046	23.4879	22.0173	22.145	22.5331	23.2199	22.2202	23.2998	22.1121	21.9895	22.3363	23.2052	22.4187	22.9166	22.5635	22.7239	23.3631	23.4256	22.5008	22.5516	21.9432	22.3266	22.6525	21.5455	23.7674	22.6595	23.6256	22.2991	22.0771	22.4507	22.4017	22.0766	21.7803	21.8105	22.0865
22.8128	22.4932	22.793	22.6199	23.114	22.9712	22.8029	22.5368	23.0397	23.7421	23.3736	23.6832	23.9596	23.8899	23.3956	23.3249	22.8854	22.5988	22.901	23.94	23.2574	22.0927	23.667	22.9579	23.3054	23.2544	23.3936	23.5696	23.4289	23.3177	23.2428	23.6056	22.725	23.4053	23.1652	23.4377	23.7631	23.6555	21.9022	22.4654	21.8121	22.5491	22.5569	22.537	22.885	23.1668	22.5401	22.4761	22.4552	22.2608
16.0973	17.9393	18.1178	18.2346	18.547	16.7147	18.729	17.214	17.3717	18.7154	NaN	18.5785	17.4628	18.2631	18.1598	18.6636	19.5164	15.9422	18.7626	15.4232	15.864	18.368	17.8299	16.5364	17.9487	17.4946	16.1482	18.4544	16.5683	17.4067	14.6588	NaN	NaN	NaN	18.7113	19.4333	18.6847	17.7634	16.7	18.8636	16.2495	18.1316	NaN	19.0366	17.9294	18.8435	17.5177	15.8054	16.4915	19.521
NaN	NaN	NaN	12.6168	15.9242	15.8436	NaN	16.1287	NaN	NaN	NaN	NaN	15.9827	15.8647	NaN	15.269	NaN	14.4685	13.643	NaN	15.4974	NaN	14.4638	NaN	NaN	16.1352	15.6884	NaN	NaN	NaN	NaN	NaN	13.8731	NaN	12.3112	15.741	NaN	NaN	NaN	16.4255	NaN	NaN	NaN	15.359	13.6269	NaN	NaN	NaN	NaN	14.1069
NaN	NaN	NaN	NaN	NaN	NaN	NaN	NaN	NaN	NaN	NaN	NaN	NaN	NaN	NaN	NaN	NaN	NaN	NaN	NaN	NaN	NaN	NaN	NaN	NaN	NaN	NaN	NaN	NaN	NaN	NaN	NaN	NaN	NaN	NaN	NaN	NaN	NaN	NaN	NaN	16.1658	16.5152	NaN	NaN	15.6995	15.8112	NaN	NaN	NaN	NaN
19.7918	18.6405	19.652	19.3131	19.4058	18.4671	18.1766	18.3457	20.0017	NaN	NaN	19.8305	19.4919	19.8357	20.7158	18.1475	17.9981	19.4224	18.8139	20.7443	18.6716	NaN	19.7003	18.7735	18.9796	19.0639	18.6489	19.3085	20.3018	19.7274	20.9255	19.4724	18.6863	18.4666	19.0686	18.922	20.5095	20.5495	NaN	18.4347	17.8826	19.8451	19.9249	19.8367	21.0496	20.0015	19.3673	18.8707	19.4882	19.5287
23.5617	23.1249	23.5742	22.8024	23.7261	23.6488	23.4264	23.4084	23.5851	21.3655	21.7064	23.5366	23.5623	23.6053	23.41	22.4482	23.6299	23.5518	23.5858	23.3727	22.3656	22.5523	22.7546	23.0677	23.2307	22.6438	23.2767	23.1868	23.4721	23.8366	23.661	23.3471	22.9441	22.6927	23.0368	23.0069	23.2393	23.0428	21.946	23.7946	23.3937	23.2197	23.4992	23.6874	23.491	23.6855	23.8542	23.5272	23.3989	23.9003
17.3584	15.403	16.9396	15.8954	16.6672	15.1931	NaN	15.4466	16.6915	NaN	NaN	16.7134	16.7345	17.4879	16.6276	17.3175	13.6442	NaN	16.3422	NaN	17.0183	NaN	16.5895	15.6816	NaN	16.6682	NaN	16.9461	NaN	17.1045	17.9372	NaN	16.8839	14.0272	16.4347	16.4819	17.1626	15.6239	NaN	16.8434	16.5757	16.9913	17.4039	16.9188	17.5118	17.0149	17.3313	16.5333	17.1533	16.6076
16.9621	16.8422	17.1684	17.7854	18.2889	15.6769	18.0915	18.2749	16.7879	NaN	NaN	16.7508	16.2794	16.4432	16.0261	15.4722	14.9537	15.4479	15.3289	NaN	15.0441	15.9491	15.6713	NaN	15.7929	NaN	NaN	17.73	NaN	16.7762	NaN	15.7147	15.834	15.8021	15.2069	15.2236	NaN	13.7843	NaN	16.0231	16.4731	16.196	NaN	17.3733	16.4167	16.4335	16.7409	15.2758	15.6199	15.6259
NaN	14.5672	NaN	NaN	NaN	NaN	NaN	NaN	NaN	NaN	NaN	NaN	NaN	NaN	NaN	NaN	16.6908	NaN	NaN	NaN	NaN	15.0619	16.0137	NaN	NaN	NaN	NaN	NaN	NaN	NaN	NaN	17.6723	15.9236	NaN	16.0447	NaN	17.4494	NaN	NaN	14.6824	NaN	NaN	NaN	NaN	NaN	NaN	NaN	NaN	NaN	NaN
21.1184	21.8364	21.898	22.1202	22.4508	21.9037	22.1385	21.324	21.4822	15.3428	15.8438	21.2871	21.5334	20.4428	21.1697	20.3219	19.8945	21.1998	21.3955	20.7047	20.6412	19.7643	22.4163	21.134	21.319	20.5673	20.029	21.6764	20.2343	21.5178	20.6861	20.3637	21.6128	20.5048	20.6874	21.259	21.0319	20.9512	19.0366	21.5459	22.0113	22.0067	21.7094	21.6226	21.6061	22.1244	22.1864	21.3489	21.9174	21.2625
23.4104	22.8917	23.6151	23.3183	23.4277	24.1029	22.838	23.1521	23.0786	23.9461	23.4006	23.8644	24.011	23.5638	23.3101	23.2009	22.5912	23.6256	23.9156	22.5503	23.4282	21.8105	23.447	23.1543	23.7734	22.8714	22.4976	24.7401	23.0702	22.9853	23.2182	23.2122	23.4414	23.6148	23.3336	23.0142	23.461	23.3537	21.328	23.1031	23.526	23.6513	23.4026	23.518	23.5217	24.001	23.5291	24.0697	23.9279	23.3534
18.2776	16.2448	16.5676	16.6479	16.8778	NaN	NaN	17.0473	17.1065	17.8102	NaN	18.4071	16.3934	16.2206	16.9411	19.8822	20.3163	16.7059	19.6967	17.2461	19.7097	19.3605	19.8079	17.6423	18.7553	18.544	20.507	NaN	NaN	17.8803	18.9713	20.2285	19.5337	19.5766	19.3319	19.4259	17.2595	17.5339	19.5976	19.6731	18.9673	16.8843	16.5841	17.6213	16.7538	18.6937	16.8846	18.6751	NaN	16.8671
19.5938	21.6892	20.5016	20.4183	21.6007	20.3046	21.1253	20.5796	19.1326	NaN	NaN	21.1811	20.3192	21.6318	21.9994	20.6844	20.9062	19.903	19.2665	21.204	20.3236	20.4195	21.4102	20.0027	20.1647	19.9297	20.5504	20.387	18.67	20.5081	21.6488	21.7536	21.9951	17.7534	18.9328	19.5047	19.3544	18.7929	NaN	21.5021	21.0018	19.6777	19.8073	19.645	19.9012	20.0247	20.3101	19.7211	20.0155	18.5222
NaN	NaN	NaN	NaN	NaN	NaN	NaN	NaN	NaN	NaN	NaN	NaN	NaN	15.9931	17.3453	NaN	NaN	NaN	NaN	NaN	NaN	NaN	NaN	NaN	NaN	NaN	NaN	NaN	NaN	NaN	NaN	15.8626	18.4585	NaN	NaN	NaN	NaN	15.2106	NaN	17.8547	16.2909	NaN	NaN	15.5704	15.5992	19.41	NaN	NaN	NaN	15.1773
NaN	15.636	15.6134	16.5822	17.4173	16.6495	NaN	NaN	17.0929	19.3501	19.1198	17.8011	16.5015	15.6814	NaN	17.7399	NaN	14.9199	NaN	14.3386	16.6533	NaN	17.4286	NaN	16.5223	NaN	15.2811	NaN	NaN	15.9897	15.3358	16.8377	16.1194	NaN	NaN	15.1104	NaN	NaN	NaN	17.3129	15.9868	NaN	15.8438	16.8017	17.2844	17.0257	16.1006	15.6387	17.577	16.9988
NaN	NaN	NaN	NaN	NaN	NaN	NaN	17.7961	17.6899	NaN	NaN	NaN	NaN	NaN	NaN	NaN	NaN	NaN	NaN	NaN	NaN	NaN	NaN	NaN	NaN	NaN	NaN	NaN	NaN	NaN	NaN	NaN	NaN	NaN	NaN	NaN	NaN	NaN	NaN	NaN	NaN	NaN	NaN	NaN	NaN	NaN	NaN	NaN	NaN	NaN
17.6775	18.1942	17.8566	17.5657	18.302	16.6446	18.4241	17.5269	18.2772	17.0088	18.5063	18.4516	18.0036	18.5214	NaN	17.7903	17.0094	18.6467	18.5625	18.8324	17.6856	NaN	17.2567	17.3241	18.4954	18.2125	17.0295	17.5962	17.4679	18.1666	18.0776	NaN	NaN	17.3412	18.4938	18.2199	18.3505	NaN	NaN	18.4647	18.4766	18.6114	18.291	18.6773	18.7506	18.5946	18.8008	18.4597	16.5587	18.6406
17.127	NaN	NaN	16.861	16.7723	NaN	NaN	NaN	16.6773	NaN	NaN	17.1665	16.4882	NaN	17.2545	NaN	15.9019	16.7393	NaN	17.0511	16.9154	16.1389	NaN	16.6216	17.1953	16.637	NaN	16.0521	NaN	NaN	NaN	NaN	NaN	NaN	16.7368	17.278	16.5786	NaN	NaN	NaN	17.4409	16.9574	16.9954	17.6937	16.7124	16.9427	16.8213	17.9062	17.7656	17.5208
16.932	NaN	17.9052	NaN	17.5122	NaN	NaN	NaN	NaN	NaN	NaN	18.3541	18.3028	18.1728	NaN	NaN	NaN	NaN	17.8573	17.9457	NaN	NaN	NaN	18.0352	18.4039	NaN	NaN	NaN	NaN	NaN	NaN	NaN	NaN	NaN	NaN	NaN	NaN	NaN	NaN	NaN	NaN	NaN	NaN	NaN	18.0662	17.5012	NaN	NaN	NaN	NaN
NaN	17.5568	NaN	NaN	NaN	NaN	NaN	NaN	NaN	NaN	NaN	NaN	NaN	NaN	NaN	NaN	NaN	NaN	NaN	NaN	NaN	NaN	NaN	NaN	NaN	NaN	NaN	NaN	NaN	NaN	NaN	NaN	NaN	NaN	NaN	NaN	NaN	NaN	NaN	NaN	NaN	NaN	NaN	NaN	NaN	NaN	NaN	NaN	NaN	NaN
20.1559	19.0868	20.4571	21.0618	20.8335	20.9502	20.7167	20.9326	20.4831	20.5546	19.9594	20.9783	21.4699	20.5258	20.713	21.1005	20.9	21.356	21.1124	19.7312	20.6831	19.6348	20.7263	21.0841	20.2518	20.4433	20.3937	19.6301	21.0525	20.7941	20.6045	20.4828	20.4287	20.8573	20.7133	20.8052	20.6351	20.0268	19.7827	20.2354	20.7102	20.2414	20.5784	20.9858	20.8682	20.5153	20.6455	21.0225	21.5423	21.3344
20.0488	18.996	20.326	19.756	19.7808	19.1091	19.5574	20.0652	20.0662	20.524	20.5413	20.98	20.9539	20.7728	20.6365	20.4681	21.0311	20.8233	20.2793	20.8138	20.5423	19.6663	20.1498	20.5668	19.9469	21.202	20.7731	20.6584	20.2295	20.4051	20.0928	19.9107	20.4358	20.302	20.7515	20.7891	20.826	19.976	19.5357	20.5735	20.9284	19.9244	19.9318	20.5188	20.2555	20.5592	20.797	20.5897	20.1506	20.2866
16.7441	18.163	18.4433	18.3629	18.3429	17.825	18.0077	18.5267	17.1607	18.825	18.5998	18.6559	18.1884	18.3347	18.92	18.8825	17.5706	17.3916	18.0156	NaN	18.0313	17.6202	18.2346	17.9695	18.4046	NaN	NaN	17.5452	18.4012	18.4514	18.4529	NaN	18.2432	17.8033	18.5537	18.6071	17.8091	17.5448	17.4675	17.8942	17.5619	17.926	NaN	19.1681	18.7753	18.8063	17.8445	18.5155	17.9941	18.6821
19.021	NaN	16.2848	16.3489	NaN	NaN	NaN	NaN	17.0222	NaN	NaN	15.5636	NaN	NaN	20.1231	17.9042	17.9853	20.0124	20.2146	20.1508	14.8272	NaN	19.0523	18.3231	18.7725	15.7478	NaN	15.9706	NaN	NaN	NaN	16.2953	14.8247	17.8943	18.2862	18.4438	18.3693	18.1061	NaN	NaN	NaN	NaN	19.5929	19.2189	19.1618	18.747	19.4398	19.9631	19.9702	19.0088
NaN	NaN	NaN	NaN	NaN	NaN	NaN	NaN	NaN	NaN	NaN	NaN	NaN	NaN	NaN	NaN	NaN	NaN	NaN	NaN	NaN	NaN	NaN	NaN	NaN	NaN	NaN	NaN	NaN	NaN	NaN	NaN	NaN	NaN	NaN	NaN	NaN	NaN	NaN	NaN	NaN	NaN	NaN	NaN	NaN	NaN	NaN	NaN	NaN	NaN
16.2247	19.5002	18.6817	18.907	NaN	17.8913	NaN	18.0496	NaN	19.9685	19.5854	19.2937	19.4622	19.4122	19.844	18.201	NaN	18.4469	18.5975	NaN	NaN	NaN	16.3087	16.0203	19.3683	16.4071	14.8519	19.4433	NaN	19.3484	NaN	17.002	16.1648	NaN	19.7535	18.7147	17.9757	18.9017	15.5033	18.6066	18.151	NaN	NaN	19.2956	18.1813	19.17	18.8751	19.1424	19.3962	19.0032
19.3996	18.2428	19.3629	18.8649	19.9556	19.7171	20.1353	20.3179	19.7177	20.5327	19.0766	20.0706	19.9172	19.7644	20.1939	20.3776	19.6618	20.0211	18.9948	20.0085	19.6364	18.8844	18.8696	18.9724	18.6918	20.0921	19.033	19.1495	18.3199	19.7764	19.933	19.2151	18.7022	18.0297	18.6236	19.4944	18.8225	19.4698	17.3325	19.1278	19.969	19.7767	18.4678	18.9403	19.6292	19.7015	19.8777	19.4296	19.4065	19.0404
16.7616	NaN	16.8981	16.8781	NaN	NaN	NaN	16.6817	NaN	NaN	NaN	17.4423	17.7583	18.0948	17.0355	17.9663	NaN	17.3239	17.0306	NaN	17.5273	NaN	16.6419	15.9832	16.7922	NaN	NaN	NaN	NaN	NaN	NaN	NaN	NaN	NaN	17.1574	17.7274	NaN	NaN	17.3524	16.8687	16.8096	NaN	NaN	NaN	NaN	NaN	17.4581	NaN	NaN	17.521
20.5525	19.7202	18.3829	17.774	20.4445	20.0698	20.471	18.6905	17.7361	NaN	NaN	16.9177	17.4167	16.9406	20.1786	18.2742	19.7306	19.6166	20.2101	19.9794	19.4304	18.4746	20.2475	19.2296	18.1421	18.1041	15.792	19.8746	18.4762	NaN	NaN	19.8156	20.0455	18.8775	18.4271	19.349	19.6826	19.7047	18.1267	18.9708	19.7663	20.2128	19.927	NaN	19.4802	19.4018	20.0802	19.4464	18.1451	NaN
NaN	NaN	NaN	19.5321	19.3396	19.526	NaN	19.9855	NaN	NaN	NaN	19.5544	NaN	20.5074	21.1059	21.1798	21.7291	NaN	19.8212	NaN	20.1516	NaN	19.3552	NaN	NaN	NaN	19.7777	NaN	NaN	19.7086	NaN	NaN	20.9764	NaN	19.1885	19.15	NaN	19.4689	20.1459	19.4393	NaN	NaN	19.3692	19.6021	19.4958	19.3366	NaN	NaN	NaN	19.8098
20.3852	19.4999	20.4405	19.5908	20.2217	20.0676	19.9847	20.1247	20.4849	21.0303	21.2181	21.6809	21.5512	21.1707	20.1333	21.2251	20.4266	20.8106	20.8483	20.6444	20.0931	19.2602	19.8335	20.0687	20.5729	20.5945	19.5145	20.403	20.2591	21.0526	20.9709	19.9973	19.6991	17.9117	20.4891	20.8273	20.8274	20.4208	16.4289	20.7893	20.5606	20.9478	19.7606	19.5208	19.8324	19.5555	19.1597	19.6052	16.6587	20.0695
16.8225	16.3433	16.9757	17.6852	17.5707	17.2246	16.0644	17.0281	17.1113	NaN	NaN	17.3788	16.799	17.3863	17.8885	16.5798	NaN	17.2102	15.602	18.0623	16.1891	NaN	16.2671	17.3762	16.5478	16.9506	NaN	15.1752	NaN	17.0267	16.2131	15.9438	16.8781	NaN	17.0277	17.7947	17.0361	17.0208	14.94	17.8915	17.71	17.7126	17.6651	18.0337	17.4558	17.0365	16.8371	17.2632	17.849	18.112
NaN	17.0738	NaN	NaN	NaN	NaN	NaN	NaN	NaN	NaN	NaN	NaN	NaN	NaN	NaN	NaN	NaN	NaN	NaN	NaN	NaN	NaN	15.8906	NaN	NaN	NaN	NaN	NaN	NaN	NaN	NaN	16.752	NaN	NaN	15.5034	NaN	NaN	NaN	18.1523	NaN	NaN	NaN	NaN	15.7159	NaN	15.8871	NaN	NaN	NaN	NaN
NaN	NaN	NaN	NaN	NaN	NaN	NaN	NaN	NaN	NaN	NaN	NaN	NaN	NaN	NaN	19.4935	NaN	NaN	NaN	NaN	19.3699	NaN	NaN	NaN	NaN	NaN	NaN	NaN	NaN	NaN	NaN	19.3575	19.6307	NaN	NaN	NaN	NaN	NaN	NaN	NaN	NaN	NaN	NaN	NaN	NaN	NaN	NaN	NaN	NaN	NaN
17.5015	NaN	17.8814	18.1258	19.0892	18.7375	18.1665	20.7598	17.336	17.535	17.7187	NaN	18.6886	17.1799	17.0278	18.7032	17.3265	17.8356	18.1075	16.8529	18.7422	NaN	17.8221	NaN	18.2185	18.0468	18.9408	NaN	NaN	16.789	NaN	17.2619	18.8305	NaN	17.4246	17.1358	NaN	17.3158	NaN	18.2907	18.2671	NaN	NaN	19.019	NaN	NaN	17.7947	NaN	NaN	NaN
NaN	NaN	NaN	18.226	NaN	NaN	NaN	18.991	NaN	19.6252	19.1841	21.1259	20.6097	20.3498	NaN	NaN	17.6991	NaN	17.4028	NaN	NaN	17.1064	NaN	NaN	NaN	NaN	18.4088	NaN	18.0886	18.9477	NaN	17.5622	19.1158	NaN	17.499	19.6398	NaN	NaN	NaN	18.2363	18.1808	17.1988	16.9731	18.263	18.6776	NaN	NaN	18.4196	18.3547	NaN
24.3374	23.8064	24.0505	23.7678	24.3922	24.3156	24.4229	24.4119	24.4997	23.1366	22.9844	25.1505	23.9007	23.5669	24.8786	24.8775	25.3633	24.9312	24.7827	24.1854	24.2485	23.181	24.3814	23.8241	24.1838	24.7828	24.4917	23.8758	25.4336	24.1462	24.1487	25.5148	25.2404	24.0992	24.3852	23.3343	24.6152	24.5217	22.0517	24.4109	24.1862	24.0686	23.8841	24.6677	24.6863	23.7543	25.02	24.6885	24.1263	25.1717
17.0658	16.9176	16.6387	17.148	16.9886	16.1025	16.6573	17.1626	NaN	NaN	NaN	NaN	NaN	NaN	17.3359	NaN	16.0521	16.551	NaN	NaN	16.0268	16.5275	17.3554	NaN	NaN	16.2902	NaN	NaN	NaN	NaN	16.0061	14.9978	17.6228	18.0728	NaN	NaN	NaN	16.0772	NaN	NaN	NaN	NaN	NaN	NaN	NaN	NaN	NaN	NaN	NaN	NaN
19.7866	19.7435	19.336	19.0631	15.9933	NaN	NaN	NaN	18.0613	18.8245	NaN	19.3348	19.6722	19.9152	20.4889	19.9837	19.279	19.0143	18.3352	18.0131	20.0654	19.1833	19.0372	18.4303	18.4185	17.9009	18.3088	16.9184	20.9465	16.7299	18.8946	21.1809	20.5421	19.7533	20.1838	19.7031	21.0087	21.1112	19.2543	20.7305	20.0896	19.3544	20.3919	20.8433	20.4389	20.5218	19.8413	19.7131	19.3324	21.1046
NaN	15.951	NaN	NaN	NaN	NaN	NaN	NaN	NaN	NaN	NaN	NaN	NaN	NaN	19.2868	NaN	NaN	NaN	NaN	NaN	NaN	NaN	NaN	19.2122	NaN	NaN	NaN	NaN	NaN	NaN	NaN	17.3683	NaN	NaN	NaN	NaN	NaN	18.1678	NaN	NaN	NaN	NaN	NaN	20.0424	20.394	19.8516	19.9686	NaN	18.6497	16.1343
17.6696	17.4546	18.0789	18.2837	17.6605	17.4467	17.9339	17.4244	17.8022	NaN	NaN	17.7804	18.0708	18.2435	18.6106	17.2206	17.0618	18.5963	18.4824	18.5352	17.3728	16.9742	17.6872	18.476	17.2191	17.6958	18.5411	17.0504	NaN	18.1305	17.3909	18.5947	18.5441	16.9757	16.9585	18.0603	17.2189	17.3165	17.2702	18.1488	18.3741	17.4517	17.9133	18.4766	17.6188	17.4916	17.746	18.3035	18.1776	17.7069
18.4717	18.5907	22.2847	18.6795	18.8858	19.203	21.2833	18.3598	18.2897	21.1477	16.5977	19.3643	18.6576	18.5669	18.521	18.911	17.507	21.1337	19.3682	17.7058	17.9591	NaN	17.1156	18.5513	18.8974	18.2687	NaN	17.9703	NaN	20.6076	18.6098	16.127	NaN	NaN	18.9782	18.6635	18.8841	18.6363	NaN	18.3679	18.7441	18.5892	18.0589	21.7448	18.6262	18.3115	20.7187	19.0842	21.9626	18.648
20.7025	18.6263	20.8903	20.7169	20.2065	20.4769	20.0114	20.033	18.8509	NaN	NaN	21.1327	21.6055	20.8921	20.2549	17.1174	19.5983	20.5776	20.4943	20.8863	19.2806	18.4506	19.9858	20.1429	19.9979	20.0167	20.5709	20.7771	20.3717	19.4785	19.8634	20.6915	20.7966	19.7479	20.2069	20.6986	19.7033	19.9698	19.2753	19.7264	20.4853	20.1155	19.1225	19.6831	19.2542	20.4664	20.3661	20.363	20.1442	19.5717
NaN	NaN	NaN	NaN	NaN	NaN	NaN	NaN	NaN	NaN	NaN	NaN	NaN	NaN	NaN	NaN	NaN	NaN	NaN	NaN	NaN	NaN	NaN	NaN	NaN	NaN	NaN	NaN	19.2988	NaN	NaN	NaN	NaN	NaN	NaN	NaN	NaN	15.8311	NaN	NaN	NaN	NaN	NaN	NaN	NaN	NaN	NaN	NaN	NaN	NaN
21.3364	19.8768	20.9673	21.0247	15.9701	19.7305	21.4857	21.7249	NaN	22.0313	22.8741	20.3578	20.4151	20.2146	21.6782	23.1801	24.5934	19.6831	19.994	17.4919	23.3249	21.2074	22.1961	21.2506	22.0258	19.5816	24.3329	20.9303	23.5528	20.7464	21.2414	22.6359	22.789	25.1472	21.9849	21.8575	18.7364	22.0185	22.7837	21.5027	20.1115	19.4312	20.2024	21.2283	19.4979	21.5469	20.6248	22.9571	23.0306	21.1272
23.1252	22.3501	22.4531	22.9484	22.889	23.0095	23.379	23.3445	23.1762	22.1225	21.924	21.9192	22.5246	22.6932	22.8453	24.0326	22.8054	23.0581	23.2855	23.081	23.4836	22.082	23.5056	22.7709	22.5935	23.3636	22.9436	22.0356	22.3748	22.7181	23.4774	23.6576	22.743	22.9748	23.264	22.9651	22.9001	23.1126	22.4217	22.5567	22.5046	22.8783	22.5158	22.2941	22.3526	22.3843	22.3891	21.3576	21.4331	22.3984
22.3578	22.003	23.0288	23.018	21.9261	21.8582	22.4736	21.2341	21.1727	24.4036	23.3493	23.351	22.0456	21.8671	21.514	22.5939	23.3764	21.6679	21.5068	21.7036	22.8602	20.7376	23.7443	22.4872	23.3967	22.2717	23.2159	22.8951	23.8484	21.8375	22.3518	21.7077	20.6665	24.0882	23.7693	23.6358	21.6918	21.9928	22.3671	21.5032	21.3862	21.1109	23.2024	23.4176	22.6819	23.5416	22.2123	24.99	25.8207	23.0919
NaN	18.2676	NaN	NaN	NaN	NaN	NaN	NaN	NaN	NaN	NaN	NaN	NaN	NaN	NaN	NaN	20.0835	NaN	NaN	NaN	NaN	19.3046	NaN	NaN	NaN	NaN	NaN	NaN	20.3764	NaN	15.6396	NaN	NaN	19.4939	NaN	NaN	NaN	NaN	NaN	NaN	NaN	NaN	NaN	NaN	NaN	NaN	NaN	NaN	NaN	NaN
17.7503	18.976	19.6625	NaN	NaN	NaN	NaN	NaN	NaN	NaN	NaN	NaN	NaN	NaN	NaN	NaN	20.3944	19.3179	NaN	NaN	NaN	19.5986	NaN	19.9962	18.8136	NaN	NaN	NaN	20.2687	NaN	17.7338	NaN	17.4318	21.5783	17.8366	NaN	NaN	NaN	NaN	NaN	NaN	NaN	NaN	NaN	NaN	NaN	NaN	20.2586	NaN	NaN
18.0111	19.8428	18.2981	18.1704	18.9005	15.6945	18.8753	18.0568	NaN	NaN	19.0149	NaN	17.1543	17.358	NaN	17.7789	18.1395	16.9307	18.8277	NaN	NaN	17.6847	18.2619	19.5707	19.5174	18.4652	NaN	18.1789	17.1063	18.5654	18.425	17.748	19.0614	NaN	18.4105	18.34	NaN	NaN	NaN	NaN	NaN	NaN	17.5574	NaN	NaN	NaN	NaN	18.6268	16.5582	NaN
20.0571	20.0509	20.1082	20.2347	18.7399	19.5042	19.8902	19.065	19.2602	22.5103	22.0442	20.1806	19.3166	18.979	19.4737	20.1434	19.3845	19.1591	19.0138	18.5854	20.1363	18.5229	19.9383	20.191	19.9011	20.6493	20.7133	20.2922	21.134	19.5727	20.4559	21.0115	19.9379	21.5601	19.7746	19.4985	20.1547	20.7479	19.8218	19.4429	19.6651	19.1914	19.0633	18.5527	18.792	18.6467	19.0613	20.6387	20.2373	19.2362
NaN	NaN	NaN	NaN	NaN	NaN	NaN	NaN	NaN	18.1839	18.3032	NaN	NaN	NaN	NaN	NaN	NaN	NaN	NaN	NaN	NaN	NaN	NaN	NaN	NaN	NaN	NaN	NaN	NaN	NaN	NaN	14.7892	NaN	NaN	NaN	NaN	NaN	NaN	NaN	NaN	NaN	NaN	NaN	NaN	NaN	NaN	NaN	NaN	NaN	NaN
19.8578	19.5016	20.7002	20.4828	18.6557	20.2362	18.322	18.9121	18.1833	22.5932	21.8388	20.2711	19.8473	19.3873	19.6943	20.4038	20.1408	19.5206	18.9421	17.0198	20.3238	18.0457	19.8888	20.6379	20.1239	20.8545	22.0429	20.6604	21.6192	19.8331	20.4404	19.6727	20.3987	22.2129	20.5048	20.2564	20.3186	20.3808	20.457	19.3522	20.3673	17.8564	16.7256	17.3682	17.3292	18.4231	16.7243	20.9509	21.0595	19.5095
19.009	20.5822	20.8933	20.4506	20.2556	20.2287	20.2072	19.0295	15.9074	21.1866	20.646	20.3947	20.3812	19.8821	NaN	18.8861	20.6097	19.4234	18.0365	18.8679	16.8313	19.4603	19.345	20.1656	20.3365	18.2147	20.4933	19.0135	20.5027	20.5688	20.3003	19.2299	18.9595	21.2631	20.4396	20.8457	20.4082	20.4407	17.6848	19.9243	20.0022	19.7596	18.3911	19.7203	19.4098	19.6287	18.5012	20.4421	20.623	19.7454
20.1802	21.2535	21.3964	21.8936	21.8667	22.3482	22.4859	22.1106	21.2157	21.3316	20.4726	21.4017	21.626	21.4142	20.5991	19.7242	19.3265	19.9329	19.7095	20.1705	19.9057	19.0497	20.5117	19.4874	19.7363	21.269	20.583	21.0369	20.3638	20.7258	20.92	20.8066	20.6341	17.9848	20.1922	20.067	20.2567	20.4736	18.5179	21.4751	21.2535	21.304	20.5016	21.0384	21.0969	20.9914	20.3083	20.4181	20.5875	20.5136
19.0467	17.6316	16.3529	16.4987	17.2994	NaN	19.1947	16.9193	15.3854	18.0684	NaN	18.4218	18.7958	18.0399	17.3431	18.7975	18.5623	16.4377	NaN	19.2603	19.2019	18.6399	19.1307	18.3877	NaN	20.0806	18.3163	16.3842	16.6663	16.5385	16.2024	19.1888	19.439	17.6836	16.9978	17.8112	17.8134	18.3799	15.958	19.3237	18.4573	18.8302	NaN	17.6145	18.1164	19.2103	16.3218	18.0014	17.6871	18.6449
23.5358	22.9967	23.0076	23.087	23.3931	23.4537	23.8235	23.4862	23.6509	21.8166	21.8824	23.4906	23.33	23.3227	23.5972	24.4302	23.6102	23.0633	23.3291	22.151	24.0691	22.3017	23.4062	23.9553	23.7002	24.414	23.9382	23.2903	23.2532	22.9094	23.0234	24.0629	23.7101	23.5224	23.7558	23.3367	23.4173	23.2913	22.802	23.2455	22.9504	23.1666	23.0109	22.9964	23.1247	22.8706	22.759	23.2868	23.2271	23.4096
[truncated: 9,123 more rows]
[truncated: 124 more columns]

## Sheet: 5
Supplementary Data 5: Primary samples with their clinical parameters for multiplexed immunofluorescence
[truncated: 29 more rows]
