# Supplementary material for: Proteomic landscape of Ewing sarcoma primary tumors and metastases
Source: Nat Commun. 2026 Mar 11;17:3802. doi: 10.1038/s41467-026-70449-5 (PMC13111610; doi:10.1038/s41467-026-70449-5)
Supplement: Supplementary file 6 — Source Data File [file 41467_2026_70449_MOESM6_ESM.xlsx]

## Sheet: 2ab
Source data Figure 2a,b: Significantly changing proteins between different tumor stages (ANOVA, FDR<0.05)
primary	post	relapse	progression	lung_metastasis	bone_metastasis	GOBP.name	GOMF.name	GOCC.name	KEGG.name	ANOVA Significant	Cluster_	cluster number	-(Log ANOVA p value)	ANOVA q-value	Protein.Group	Protein.Ids	Protein.Names	Genes	Significant pairs
0.821131	-0.166262	0.8875	-1.22002	-1.15365	0.831308	anatomical structure development;astrocyte differentiation;biological regulation;biosynthetic process;cell differentiation;cell differentiation in hindbrain;cellular biosynthetic process;cellular developmental process;cellular macromolecule biosynthetic process;cellular macromolecule metabolic process;cellular metabolic process;cellular nitrogen compound metabolic process;cellular process;central…	binding;DNA binding;nucleic acid binding;nucleic acid binding transcription factor activity;sequence-specific distal enhancer binding RNA polymerase II transcription factor activity;sequence-specific DNA binding RNA polymerase II transcription factor activity;sequence-specific DNA binding transcription factor activity	cell part;intracellular membrane-bounded organelle;intracellular organelle;intracellular part;membrane-bounded organelle;nucleus;organelle		+	Cluster -997	Cluster 1	2.70464	0.0424066	Q14938	Q14938;K7EN08	NFIX_HUMAN	NFIX	relapse_progression;bone_metastasis_progression;primary_lung_metastasis
0.62386	-0.0433642	1.274	-0.958341	-1.36073	0.464573	developmental process;multicellular organismal development;multicellular organismal process		extracellular region;organelle;vesicle		+	Cluster -997	Cluster 1	4.50631	0.00812245	Q9NRN5	Q9NRN5;B4DNG0	OLFL3_HUMAN	OLFML3	relapse_progression;primary_lung_metastasis;bone_metastasis_lung_metastasis;relapse_lung_metastasis
0.798322	0.423581	0.797145	-1.17092	-1.37725	0.529116	associative learning;behavior;biological regulation;cellular component organization;cellular component organization or biogenesis;cellular membrane organization;cellular process;cellular response to stimulus;cognition;endocytosis;establishment of localization;learning;learning or memory;membrane invagination;membrane organization;memory;multicellular organismal process;negative regulation of syna…	enzyme activator activity;enzyme regulator activity;GTPase activator activity;GTPase regulator activity;nucleoside-triphosphatase regulator activity	cell body;cell part;cell projection;cytoplasm;cytoskeleton;dendrite;intracellular non-membrane-bounded organelle;intracellular organelle;intracellular part;membrane;neuron projection;neuronal cell body;non-membrane-bounded organelle;organelle;plasma membrane		+	Cluster -997	Cluster 1	3.71949	0.0156103	Q13671	Q13671;E9PNR2	RIN1_HUMAN	RIN1	bone_metastasis_progression;relapse_progression;primary_lung_metastasis;post_lung_metastasis;bone_metastasis_lung_metastasis;relapse_lung_metastasis
1.07369	0	1.16068	-1.16068	-1.07369	0	anatomical structure development;aortic smooth muscle cell differentiation;biological regulation;cell differentiation;cellular component organization;cellular component organization at cellular level;cellular component organization or biogenesis;cellular component organization or biogenesis at cellular level;cellular developmental process;cellular process;chromatin modification;chromatin organiza…	adenyl nucleotide binding;adenyl ribonucleotide binding;ATP binding;ATPase activity;ATPase activity, coupled;binding;catalytic activity;DNA binding;DNA-dependent ATPase activity;helicase activity;hydrolase activity;hydrolase activity, acting on acid anhydrides;hydrolase activity, acting on acid anhydrides, in phosphorus-containing anhydrides;nucleic acid binding;nucleoside-triphosphatase activity…	cell part;chromatin;chromatin remodeling complex;chromosomal part;cytoskeleton;intermediate filament cytoskeleton;intracellular membrane-bounded organelle;intracellular non-membrane-bounded organelle;intracellular organelle;intracellular organelle part;intracellular part;macromolecular complex;membrane-bounded organelle;nBAF complex;non-membrane-bounded organelle;npBAF complex;nuclear chromatin;n…		+	Cluster -997	Cluster 1	3.39641	0.0207008	P51531	P51531;F6VDE0;A0A0U1RQZ9	SMCA2_HUMAN	SMARCA2	primary_progression;relapse_progression;primary_lung_metastasis;relapse_lung_metastasis
1.05802	-0.912141	0.726854	-0.756819	-1.04304	0.927123	actin cytoskeleton organization;actin filament organization;actin filament-based process;biological regulation;calcium-mediated signaling;cell projection organization;cellular component organization;cellular component organization at cellular level;cellular component organization or biogenesis;cellular component organization or biogenesis at cellular level;cellular process;cellular response to st…		cell cortex part;cell junction;cell part;cell projection;cell projection part;cortical actin cytoskeleton;cortical cytoskeleton;cytoplasmic part;cytoskeletal part;cytoskeleton;dendritic spine;filopodium;growth cone;intracellular non-membrane-bounded organelle;intracellular organelle;intracellular organelle part;intracellular part;neuron projection;neuron spine;non-membrane-bounded organelle;organ…		+	Cluster -997	Cluster 1	4.30961	0.00898745	Q9ULJ8	Q9ULJ8	NEB1_HUMAN	PPP1R9A	bone_metastasis_progression;primary_post;relapse_post;bone_metastasis_post;primary_lung_metastasis;bone_metastasis_lung_metastasis
0.843391	-0.629869	1.16541	-0.478379	-1.42481	0.524259	anatomical structure development;anatomical structure morphogenesis;anterior commissure morphogenesis;axonogenesis;biological regulation;cell part morphogenesis;cell projection morphogenesis;cell projection organization;cellular component morphogenesis;cellular component organization;cellular component organization at cellular level;cellular component organization or biogenesis;cellular component…		extracellular region part;extracellular space		+	Cluster -997	Cluster 1	8.943	0	Q8WUA8	Q8WUA8	TSK_HUMAN	TSKU	primary_lung_metastasis;bone_metastasis_lung_metastasis;relapse_lung_metastasis;relapse_post;relapse_progression;relapse_primary
1.06753	-0.313618	0.579483	-0.313618	-1.69477	0.674988	anatomical structure morphogenesis;biological regulation;cardiac chamber morphogenesis;cardiac left ventricle morphogenesis;cardiac ventricle morphogenesis;cell surface receptor linked signaling pathway;cellular component organization;cellular component organization or biogenesis;cellular localization;cellular macromolecule localization;cellular macromolecule metabolic process;cellular membrane o…	binding;carboxypeptidase activity;catalytic activity;cation binding;cell adhesion molecule binding;exopeptidase activity;hydrolase activity;ion binding;metal ion binding;metallocarboxypeptidase activity;metalloexopeptidase activity;metallopeptidase activity;neurexin family protein binding;peptidase activity;peptidase activity, acting on L-amino acid peptides;protein binding;transition metal ion b…	cell part;cytoplasmic part;cytoplasmic vesicle membrane;cytoplasmic vesicle part;extracellular membrane-bounded organelle;extracellular organelle;extracellular region part;extracellular vesicular exosome;Golgi apparatus;intracellular membrane-bounded organelle;intracellular organelle;intracellular organelle part;intracellular part;membrane;membrane-bounded organelle;membrane-bounded vesicle;nucle…	Type I diabetes mellitus	+	Cluster -997	Cluster 1	2.64044	0.0439086	P16870	P16870	CBPE_HUMAN	CPE	primary_lung_metastasis;relapse_lung_metastasis;bone_metastasis_lung_metastasis
0.591157	-0.326211	0.713688	-0.326211	-1.68921	1.03679	anatomical structure arrangement;anatomical structure development;anatomical structure formation involved in morphogenesis;anatomical structure morphogenesis;angiogenesis;angiogenesis involved in coronary vascular morphogenesis;artery morphogenesis;axon extension;axon extension involved in axon guidance;axon guidance;axonal fasciculation;axonogenesis;axonogenesis involved in innervation;biologica…	binding;carbohydrate binding;catalytic activity;cation binding;coreceptor activity;cytokine binding;glycosaminoglycan binding;growth factor binding;heparin binding;ion binding;kinase activity;metal ion binding;molecular transducer activity;pattern binding;phosphotransferase activity, alcohol group as acceptor;polysaccharide binding;protein binding;protein kinase activity;protein tyrosine kinase a…	adherens junction;anchoring junction;axon;axon part;cell body;cell junction;cell part;cell projection;cell projection part;cell surface;cell-substrate adherens junction;cell-substrate junction;cytoplasmic part;cytoplasmic vesicle;cytoskeletal part;cytosol;early endosome;endosome;extracellular region part;extracellular space;focal adhesion;growth cone;integral to membrane;intermediate filament;int…	Axon guidance	+	Cluster -997	Cluster 1	2.67575	0.0429255	O14786	O14786;E9PEP6;Q5T7F0;Q5JWQ4;H0Y4A0;E7EX60;Q5JWQ6	NRP1_HUMAN	NRP1	primary_lung_metastasis;relapse_lung_metastasis;bone_metastasis_lung_metastasis
0.84598	-0.420372	0.933881	0.206253	-1.77463	0.208884	biological regulation;cAMP-mediated signaling;cell surface receptor linked signaling pathway;cellular process;cellular response to stimulus;cyclic-nucleotide-mediated signaling;G-protein coupled receptor protein signaling pathway;G-protein signaling, coupled to cAMP nucleotide second messenger;G-protein signaling, coupled to cyclic nucleotide second messenger;inhibition of adenylate cyclase activ…	binding;catalytic activity;cation binding;G-protein beta/gamma-subunit complex binding;G-protein-coupled receptor binding;GTP binding;GTPase activity;guanyl nucleotide binding;guanyl ribonucleotide binding;hydrolase activity;hydrolase activity, acting on acid anhydrides;hydrolase activity, acting on acid anhydrides, in phosphorus-containing anhydrides;ion binding;metabotropic serotonin receptor b…	cell part;cytoplasmic part;cytosol;endoplasmic reticulum;envelope;extracellular membrane-bounded organelle;extracellular organelle;extracellular region part;extracellular vesicular exosome;extrinsic to internal side of plasma membrane;extrinsic to membrane;extrinsic to plasma membrane;heterotrimeric G-protein complex;intracellular membrane-bounded organelle;intracellular organelle;intracellular o…	Long-term depression	+	Cluster -997	Cluster 1	4.14016	0.0106036	P19086	P19086	GNAZ_HUMAN	GNAZ	primary_lung_metastasis;progression_lung_metastasis;bone_metastasis_lung_metastasis;relapse_lung_metastasis
0.73954	0.257955	0.908783	-0.130907	-1.87954	0.104168		enzyme regulator activity;GTPase regulator activity;guanyl-nucleotide exchange factor activity;nucleoside-triphosphatase regulator activity;Ras guanyl-nucleotide exchange factor activity;Rho guanyl-nucleotide exchange factor activity;small GTPase regulator activity	cell part;cytoplasm;intracellular part		+	Cluster -997	Cluster 1	7.07538	0.000923077	Q8TER5	Q8TER5;G3V5C1;G3V3N2;G3V485	ARH40_HUMAN	ARHGEF40	progression_lung_metastasis;primary_lung_metastasis;post_lung_metastasis;bone_metastasis_lung_metastasis;relapse_lung_metastasis
0.88859	-0.286584	1.09462	-0.286584	-1.66779	0.257748	anatomical structure morphogenesis;axon guidance;biological regulation;cell migration;cell motility;cell part morphogenesis;cell projection morphogenesis;cell projection organization;cell surface receptor linked signaling pathway;cellular component morphogenesis;cellular component movement;cellular component organization;cellular component organization at cellular level;cellular component organiz…	binding;GTPase activating protein binding;molecular transducer activity;protein binding;receptor activity;receptor binding;semaphorin receptor activity;semaphorin receptor binding;signal transducer activity;signaling receptor activity;transmembrane signaling receptor activity	cell part;extracellular region;integral to membrane;integral to plasma membrane;intracellular;intrinsic to membrane;intrinsic to plasma membrane;macromolecular complex;membrane;membrane part;plasma membrane;plasma membrane part;protein complex;receptor complex;semaphorin receptor complex	Axon guidance	+	Cluster -997	Cluster 1	3.91212	0.0129794	O43157	O43157	PLXB1_HUMAN	PLXNB1	primary_lung_metastasis;bone_metastasis_lung_metastasis;relapse_lung_metastasis
1.01315	-0.202631	1.17	-0.202631	-1.57526	-0.202631	biotin metabolic process;carboxylic acid catabolic process;carboxylic acid metabolic process;catabolic process;cellular amide metabolic process;cellular catabolic process;cellular ketone metabolic process;cellular lipid catabolic process;cellular lipid metabolic process;cellular metabolic process;cellular nitrogen compound metabolic process;cellular process;cofactor metabolic process;fatty acid b…	adenyl nucleotide binding;adenyl ribonucleotide binding;ATP binding;binding;catalytic activity;CoA carboxylase activity;ligase activity;ligase activity, forming carbon-carbon bonds;nucleotide binding;propionyl-CoA carboxylase activity;purine nucleotide binding;purine ribonucleoside triphosphate binding;purine ribonucleotide binding;ribonucleotide binding	cell part;cytoplasmic part;cytosol;intracellular membrane-bounded organelle;intracellular organelle;intracellular organelle lumen;intracellular organelle part;intracellular part;membrane-bounded organelle;membrane-enclosed lumen;mitochondrial matrix;mitochondrial part;mitochondrion;organelle;organelle lumen;organelle part	Carbon fixation pathways in prokaryotes;Glyoxylate and dicarboxylate metabolism;Propanoate metabolism;Valine, leucine and isoleucine degradation	+	Cluster -997	Cluster 1	3.30965	0.0225761	P05166	P05166;E9PEC3;F8WBI9;E7ETT4;E7ETT1;E9PDR0;C9JQS9;E7ENC1;E7EUY3;E7EX59	PCCB_HUMAN	PCCB	primary_lung_metastasis;relapse_lung_metastasis
1.18595	-0.197613	0.988065	-0.197613	-1.58117	-0.197613	biological regulation;cellular component organization;cellular component organization at cellular level;cellular component organization or biogenesis;cellular component organization or biogenesis at cellular level;cellular membrane organization;cellular process;cytoskeletal anchoring at nuclear membrane;cytoskeleton organization;maintenance of location;maintenance of location in cell;maintenance …		acrosomal membrane;cell part;cytoplasmic part;cytoplasmic vesicle membrane;cytoplasmic vesicle part;envelope;integral to membrane;integral to nuclear inner membrane;integral to organelle membrane;intracellular membrane-bounded organelle;intracellular organelle;intracellular organelle part;intracellular part;intrinsic to membrane;intrinsic to nuclear inner membrane;intrinsic to organelle membrane;…		+	Cluster -997	Cluster 1	3.32752	0.0221784	O94901	O94901;H0Y6N5;H0Y742;E9PHI4;H7C2K3	SUN1_HUMAN	SUN1	primary_lung_metastasis;relapse_lung_metastasis
0.809804	-0.161961	1.28943	-0.161961	-1.61335	-0.161961	biological regulation;cell differentiation;cellular developmental process;cellular process;developmental process;negative regulation of biological process;negative regulation of cell projection organization;negative regulation of cellular component organization;negative regulation of cellular process;negative regulation of neuron projection development;neuron differentiation;regulation of biologi…	adenyl nucleotide binding;adenyl ribonucleotide binding;ATP binding;beta-amyloid binding;binding;nucleotide binding;protein binding;purine nucleotide binding;purine ribonucleoside triphosphate binding;purine ribonucleotide binding;ribonucleotide binding	cell part;cytoplasmic part;extracellular membrane-bounded organelle;extracellular organelle;extracellular region part;extracellular vesicular exosome;Golgi apparatus;integral to membrane;intracellular membrane-bounded organelle;intracellular organelle;intracellular organelle part;intracellular part;intrinsic to membrane;lysosomal membrane;lysosome;lytic vacuole;membrane;membrane part;membrane-bou…		+	Cluster -997	Cluster 1	2.95568	0.0325176	Q9NQX7	Q9NQX7;B8ZZM6;E7EUS6	ITM2C_HUMAN	ITM2C	primary_lung_metastasis;relapse_lung_metastasis
1.06622	-0.297455	0.925859	0.263959	-1.66112	-0.297455		binding;DNA binding;nucleic acid binding	cell part;chromosomal part;extracellular membrane-bounded organelle;extracellular organelle;extracellular region part;extracellular vesicular exosome;intracellular membrane-bounded organelle;intracellular organelle;intracellular organelle part;intracellular part;macromolecular complex;membrane-bounded organelle;membrane-bounded vesicle;nucleosome;nucleus;organelle;organelle part;protein-DNA compl…	Systemic lupus erythematosus	+	Cluster -997	Cluster 1	3.96213	0.0122202	P20671	Q6FI13;Q93077;Q96KK5;P20671;P0C0S8;Q99878;Q7L7L0;Q16777;Q9BTM1;P04908;A0A0U1RRH7;H0YFX9;A0A0U1RR32	H2A1D_HUMAN	HIST1H2AD	primary_lung_metastasis;progression_lung_metastasis;relapse_lung_metastasis
1.09875	-0.219751	1.11278	-0.219751	-1.55228	-0.219751	cellular component organization;cellular component organization at cellular level;cellular component organization or biogenesis;cellular component organization or biogenesis at cellular level;cellular membrane organization;cellular process;endocytosis;establishment of localization;establishment of protein localization;membrane invagination;membrane organization;organelle organization;protein tran…	binding;lipid binding;phosphatidylinositol binding;phospholipid binding	cell part;cytoplasmic part;cytoplasmic vesicle membrane;cytoplasmic vesicle part;endosome;extrinsic to membrane;intracellular membrane-bounded organelle;intracellular organelle;intracellular organelle part;intracellular part;membrane;membrane part;membrane-bounded organelle;organelle;organelle membrane;organelle part;vesicle membrane		+	Cluster -997	Cluster 1	2.79957	0.0386667	Q9UNH6	Q9UNH6;B7ZC83;E9PNL2	SNX7_HUMAN	SNX7	primary_lung_metastasis;relapse_lung_metastasis
1.32135	-0.149683	0.748415	-0.149683	-1.62071	-0.149683	biotin metabolic process;carboxylic acid catabolic process;carboxylic acid metabolic process;catabolic process;cellular amide metabolic process;cellular catabolic process;cellular ketone metabolic process;cellular lipid catabolic process;cellular lipid metabolic process;cellular metabolic process;cellular nitrogen compound metabolic process;cellular process;cofactor metabolic process;fatty acid b…	adenyl nucleotide binding;adenyl ribonucleotide binding;ATP binding;binding;biotin binding;biotin carboxylase activity;carboxylic acid binding;catalytic activity;cation binding;CoA carboxylase activity;enzyme binding;ion binding;ligase activity;ligase activity, forming carbon-carbon bonds;ligase activity, forming carbon-nitrogen bonds;metal ion binding;monocarboxylic acid binding;nucleotide bindi…	cell part;cytoplasmic part;cytosol;intracellular organelle lumen;intracellular organelle part;intracellular part;membrane-enclosed lumen;mitochondrial matrix;mitochondrial part;organelle lumen;organelle part	Carbon fixation pathways in prokaryotes;Glyoxylate and dicarboxylate metabolism;Propanoate metabolism;Valine, leucine and isoleucine degradation	+	Cluster -997	Cluster 1	2.77678	0.0398697	P05165	P05165;A0A1B0GWI4;A0A1B0GU58;A0A1B0GUX9;A0A1B0GWA1	PCCA_HUMAN	PCCA	primary_lung_metastasis;relapse_lung_metastasis
1.42577	-0.103606	0.518032	-0.103606	-1.63298	-0.103606	biological regulation;cellular component organization;cellular component organization at cellular level;cellular component organization or biogenesis;cellular component organization or biogenesis at cellular level;cellular membrane fusion;cellular membrane organization;cellular process;endosome organization;endosome transport;establishment of localization;establishment of localization in cell;est…	binding;protein binding;SNAP receptor activity;SNARE binding;syntaxin binding	cell part;clathrin-coated vesicle;coated vesicle;cytoplasmic membrane-bounded vesicle;cytoplasmic part;cytoplasmic vesicle;early endosome;endosome;Golgi apparatus;Golgi apparatus part;Golgi membrane;integral to membrane;intracellular membrane-bounded organelle;intracellular organelle;intracellular organelle part;intracellular part;intrinsic to membrane;macromolecular complex;membrane;membrane par…	SNARE interactions in vesicular transport	+	Cluster -997	Cluster 1	2.63754	0.0439049	O43752	O43752	STX6_HUMAN	STX6	primary_lung_metastasis;relapse_lung_metastasis
1.26179	-0.172061	0.860305	-0.172061	-1.60591	-0.172061	biological regulation;cell cycle;cellular process;cellular response to stimulus;cellular response to stress;developmental process;negative regulation of biological process;negative regulation of cell differentiation;negative regulation of cellular process;negative regulation of developmental process;regulation of biological process;regulation of cell differentiation;regulation of cellular process…		cell part;chromosomal part;chromosome, telomeric region;cytoplasm;cytoskeletal part;female pronucleus;intracellular membrane-bounded organelle;intracellular non-membrane-bounded organelle;intracellular organelle;intracellular organelle part;intracellular part;male pronucleus;membrane;membrane-bounded organelle;non-membrane-bounded organelle;nucleus;organelle;organelle part;plasma membrane;pronucl…		+	Cluster -997	Cluster 1	2.93794	0.0332664	Q5UIP0	Q5UIP0	RIF1_HUMAN	RIF1	primary_lung_metastasis;relapse_lung_metastasis
1.43165	-0.542307	0.659069	-0.0291903	-1.49003	-0.0291903	biological adhesion;calcium-dependent cell-cell adhesion;cell adhesion;cell-cell adhesion;cellular process;homophilic cell adhesion	binding;calcium ion binding;cation binding;ion binding;metal ion binding	cell part;extracellular membrane-bounded organelle;extracellular organelle;extracellular region part;extracellular vesicular exosome;integral to membrane;intrinsic to membrane;membrane;membrane part;membrane-bounded organelle;membrane-bounded vesicle;organelle;plasma membrane;vesicle		+	Cluster -997	Cluster 1	4.57656	0.00765591	Q9UN70	Q9Y5G7;O60330;Q9UN71;Q9Y5H4;Q9Y5G9;Q9Y5G5;Q9Y5H3;Q9Y5H2;Q9Y5G2;Q9Y5G1;Q9Y5F9;Q9UN70;Q9Y5F6;Q9Y5H1;Q9Y5H0;Q9Y5G8;Q9Y5G6;Q9Y5G4;Q9Y5G3;Q9Y5G0;Q9Y5F8;Q9Y5F7;Q9BR81;A0A087WYB5;A0A087WUC2	PCDGK_HUMAN	PCDHGC3	primary_lung_metastasis;relapse_lung_metastasis;primary_post
1.36946	-0.129729	0.648643	-0.129729	-1.62891	-0.129729	establishment of localization;establishment of localization in cell;establishment of RNA localization;gene expression;intracellular transport;macromolecule metabolic process;metabolic process;mRNA export from nucleus;mRNA transport;nuclear export;nuclear transport;nucleic acid transport;nucleobase-containing compound transport;nucleocytoplasmic transport;poly(A)+ mRNA export from nucleus;RNA expo…	binding;mRNA binding;nucleic acid binding;nucleocytoplasmic transporter activity;nucleotide binding;RNA binding;transporter activity	cell part;cytoplasmic part;cytosol;inclusion body;intracellular organelle part;intracellular part;macromolecular complex;membrane part;nuclear body;nuclear inclusion body;nuclear part;nuclear pore;nuclear speck;nucleoplasm;nucleoplasm part;organelle part;pore complex;protein complex	mRNA surveillance pathway;Ribosome biogenesis in eukaryotes;RNA transport	+	Cluster -997	Cluster 1	2.85175	0.0362827	Q9UBU9	Q9UBU9;B4E227;E9PIN3	NXF1_HUMAN	NXF1	primary_lung_metastasis;relapse_lung_metastasis
1.28054	-0.212483	0.424686	0.425247	-1.7055	-0.212483	cellular metabolic process;cellular nitrogen compound metabolic process;cellular process;metabolic process;nitrogen compound metabolic process;nucleobase-containing compound metabolic process;primary metabolic process	binding;nucleic acid binding;RNA binding			+	Cluster -997	Cluster 1	4.31618	0.00894515	Q8N5C6	Q8N5C6	SRBD1_HUMAN	SRBD1	primary_lung_metastasis;relapse_lung_metastasis;progression_lung_metastasis
1.24801	-0.65951	0.249508	0.512003	-1.61624	0.266234	anatomical structure formation involved in morphogenesis;anatomical structure morphogenesis;biological regulation;catabolic process;cell part morphogenesis;cell projection assembly;cell projection morphogenesis;cell projection organization;cellular catabolic process;cellular component assembly;cellular component assembly at cellular level;cellular component assembly involved in morphogenesis;cell…	binding;cytoskeletal protein binding;filamin binding;protein binding;unfolded protein binding	cell part;cell projection membrane;cell projection part;centrosome;cilium membrane;cilium part;cytoplasmic part;cytoplasmic vesicle membrane;cytoplasmic vesicle part;cytoskeletal part;endoplasmic reticulum membrane;endoplasmic reticulum part;integral to membrane;intracellular non-membrane-bounded organelle;intracellular organelle;intracellular organelle part;intracellular part;intrinsic to membra…		+	Cluster -997	Cluster 1	6.72503	0.001	Q5HYA8	Q5HYA8;H0YB69;C9JHI2;C9JRQ8;A0A0C4DFP8	MKS3_HUMAN	TMEM67	relapse_lung_metastasis;primary_lung_metastasis;bone_metastasis_lung_metastasis;progression_lung_metastasis;primary_post;progression_post
0.870224	-0.474358	0.623795	0.417113	-1.81894	0.382166			cell part;cytoplasmic part;integral to membrane;intracellular membrane-bounded organelle;intracellular organelle;intracellular organelle part;intracellular part;intrinsic to membrane;membrane;membrane part;membrane-bounded organelle;mitochondrial membrane;mitochondrial outer membrane;mitochondrial part;mitochondrion;organelle;organelle membrane;organelle outer membrane;organelle part;outer membra…		+	Cluster -997	Cluster 1	3.19104	0.0252446	Q8WY22	Q8WY22	BRI3B_HUMAN	BRI3BP	primary_lung_metastasis;bone_metastasis_lung_metastasis;relapse_lung_metastasis;progression_lung_metastasis
1.0686	-0.806617	0.984524	0.374297	-1.43673	-0.184068	biological regulation;biosynthetic process;cellular biosynthetic process;cellular component organization;cellular component organization at cellular level;cellular component organization or biogenesis;cellular component organization or biogenesis at cellular level;cellular macromolecule biosynthetic process;cellular macromolecule metabolic process;cellular metabolic process;cellular nitrogen comp…	acid-amino acid ligase activity;binding;catalytic activity;histone binding;ligase activity;ligase activity, forming carbon-nitrogen bonds;methylated histone residue binding;nucleic acid binding;protein binding;RNA binding;single-stranded RNA binding;small conjugating protein ligase activity;ubiquitin-protein ligase activity	cell part;chromatin;chromosomal part;heterochromatin;intracellular membrane-bounded organelle;intracellular organelle;intracellular organelle part;intracellular part;macromolecular complex;membrane-bounded organelle;nuclear chromatin;nuclear chromosome part;nuclear part;nucleoplasm;nucleus;organelle;organelle part;PcG protein complex;PRC1 complex;protein complex		+	Cluster -997	Cluster 1	5.342	0.00408081	Q9HC52	Q9HC52	CBX8_HUMAN	CBX8	primary_lung_metastasis;progression_lung_metastasis;relapse_lung_metastasis;relapse_post
1.35724	-0.912115	0.79696	0.0287887	-1.29967	0.0287887	biological regulation;biosynthetic process;cell growth;cellular biosynthetic process;cellular component organization;cellular component organization at cellular level;cellular component organization or biogenesis;cellular component organization or biogenesis at cellular level;cellular macromolecule biosynthetic process;cellular macromolecule metabolic process;cellular metabolic process;cellular n…	binding;catalytic activity;cation binding;DNA binding;histone methyltransferase activity;histone methyltransferase activity (H3-K4 specific);histone-lysine N-methyltransferase activity;ion binding;lysine N-methyltransferase activity;metal ion binding;methyltransferase activity;N-methyltransferase activity;nucleic acid binding;protein methyltransferase activity;protein-lysine N-methyltransferase a…	cell part;histone methyltransferase complex;intracellular membrane-bounded organelle;intracellular organelle;intracellular organelle part;intracellular part;macromolecular complex;membrane-bounded organelle;methyltransferase complex;nuclear part;nucleoplasm;nucleoplasm part;nucleus;organelle;organelle part;protein complex		+	Cluster -997	Cluster 1	3.50681	0.0189194	O14686	O14686	KMT2D_HUMAN	KMT2D	primary_post;relapse_post;primary_lung_metastasis;relapse_lung_metastasis
1.01712	-1.13833	1.18954	0.0256031	-1.11953	0.0256031	ATP-dependent chromatin remodeling;biological regulation;cellular component organization;cellular component organization at cellular level;cellular component organization or biogenesis;cellular component organization or biogenesis at cellular level;cellular macromolecule metabolic process;cellular metabolic process;cellular nitrogen compound metabolic process;cellular process;chromatin assembly o…	binding;catalytic activity;cation binding;chromatin binding;deacetylase activity;DNA binding;histone deacetylase activity;hydrolase activity;hydrolase activity, acting on carbon-nitrogen (but not peptide) bonds;hydrolase activity, acting on carbon-nitrogen (but not peptide) bonds, in linear amides;ion binding;metal ion binding;nucleic acid binding;nucleic acid binding transcription factor activit…	cell part;chromatin;chromatin remodeling complex;chromosomal part;histone deacetylase complex;intracellular organelle part;intracellular part;macromolecular complex;membrane;nuclear chromatin;nuclear chromosome part;nuclear part;nucleoplasm;nucleoplasm part;NuRD complex;organelle part;protein complex;transcription factor complex;transcriptional repressor complex		+	Cluster -997	Cluster 1	2.66775	0.0428852	O94776	O94776	MTA2_HUMAN	MTA2	relapse_post;primary_lung_metastasis;relapse_lung_metastasis
1.29406	-1.25485	0.895373	0.0196052	-0.973794	0.0196052	biological regulation;biosynthetic process;calcium ion homeostasis;cation homeostasis;cellular biosynthetic process;cellular calcium ion homeostasis;cellular cation homeostasis;cellular chemical homeostasis;cellular divalent inorganic cation homeostasis;cellular homeostasis;cellular ion homeostasis;cellular macromolecule biosynthetic process;cellular macromolecule metabolic process;cellular metab…	binding;DNA binding;nucleic acid binding;nucleic acid binding transcription factor activity;sequence-specific DNA binding transcription factor activity	cell body;cell part;cell projection;cytoplasm;intracellular membrane-bounded organelle;intracellular organelle;intracellular organelle part;intracellular part;membrane;membrane-bounded organelle;neuronal cell body;nuclear part;nucleoplasm;nucleus;organelle;organelle part	Basal transcription factors	+	Cluster -997	Cluster 1	3.21231	0.0248407	P78347	P78347	GTF2I_HUMAN	GTF2I	primary_post;relapse_post;primary_lung_metastasis
1.23483	-1.31812	1.01076	-0.0416439	-0.844186	-0.0416439	biological regulation;biosynthetic process;cell cycle;cell surface receptor linked signaling pathway;cellular biosynthetic process;cellular macromolecule biosynthetic process;cellular macromolecule metabolic process;cellular metabolic process;cellular nitrogen compound metabolic process;cellular process;cellular response to stimulus;macromolecule biosynthetic process;macromolecule metabolic proce…	binding;DNA binding;histone acetyl-lysine binding;histone binding;nucleic acid binding;p53 binding;protein binding;protein binding transcription factor activity;regulatory region DNA binding;regulatory region nucleic acid binding;transcription coactivator activity;transcription cofactor activity;transcription corepressor activity;transcription factor binding;transcription factor binding transcrip…	cell part;cytoplasm;intracellular membrane-bounded organelle;intracellular organelle;intracellular part;membrane-bounded organelle;nucleus;organelle		+	Cluster -997	Cluster 1	3.21602	0.0247551	Q9NPI1	Q9NPI1	BRD7_HUMAN	BRD7	primary_post;relapse_post;primary_lung_metastasis
1.20082	-1.18703	1.02267	0.00689641	-1.05025	0.00689641	apoptosis;biological regulation;biosynthetic process;cell death;cellular biosynthetic process;cellular macromolecule biosynthetic process;cellular macromolecule metabolic process;cellular metabolic process;cellular nitrogen compound metabolic process;cellular process;cellular response to stimulus;cellular response to stress;death;DNA metabolic process;establishment of localization;establishment o…	binding;DNA binding;nucleic acid binding;RNA binding	cell part;cytoplasm;extracellular region part;intercellular bridge;intracellular membrane-bounded organelle;intracellular organelle;intracellular organelle part;intracellular part;macromolecular complex;membrane-bounded organelle;nuclear body;nuclear matrix;nuclear part;nuclear speck;nucleoplasm;nucleoplasm part;nucleus;organelle;organelle part;protein complex;THO complex;THO complex part of tran…	RNA transport;Spliceosome	+	Cluster -997	Cluster 1	3.39721	0.0207101	Q96FV9	Q96FV9;A0A087WWS1;A0A087WY84;R4GN58	THOC1_HUMAN	THOC1	primary_post;relapse_post;primary_lung_metastasis;relapse_lung_metastasis
0.868157	-1.03163	1.3009	0.0408675	-1.21917	0.0408675	anatomical structure development;B cell activation;B cell differentiation;biological regulation;biosynthetic process;cell activation;cell development;cell differentiation;cell surface receptor linked signaling pathway;cellular biosynthetic process;cellular component organization;cellular component organization at cellular level;cellular component organization or biogenesis;cellular component orga…	binding;catalytic activity;cation binding;core promoter binding;deacetylase activity;DNA binding;enzyme binding;histone deacetylase activity;histone deacetylase activity (H3-K14 specific);histone deacetylase activity (H3-K9 specific);histone deacetylase binding;hydrolase activity;hydrolase activity, acting on carbon-nitrogen (but not peptide) bonds;hydrolase activity, acting on carbon-nitrogen (b…	cell part;chromatin remodeling complex;cytoplasm;cytoplasmic part;cytosol;Golgi apparatus;histone deacetylase complex;intracellular membrane-bounded organelle;intracellular organelle;intracellular organelle part;intracellular part;macromolecular complex;membrane-bounded organelle;nuclear body;nuclear part;nucleoplasm;nucleoplasm part;nucleus;organelle;organelle part;protein complex		+	Cluster -997	Cluster 1	3.85043	0.0136067	Q9UQL6	Q9UQL6;K7EJL4	HDAC5_HUMAN	HDAC5	primary_post;relapse_post;primary_lung_metastasis;relapse_lung_metastasis
0.216614	-1.1236	1.55683	0.216614	-1.08307	0.216614	biological regulation;posttranscriptional regulation of gene expression;regulation of biological process;regulation of gene expression;regulation of macromolecule metabolic process;regulation of metabolic process	binding;cation binding;ion binding;metal ion binding;nucleotide binding;structural molecule activity;transition metal ion binding;zinc ion binding	cell part;intracellular organelle part;intracellular part;membrane;nuclear inner membrane;nuclear matrix;nuclear membrane;nuclear part;nucleoplasm;organelle inner membrane;organelle membrane;organelle part		+	Cluster -997	Cluster 1	3.10211	0.0275963	P43243	P43243;D6R991;D6RBK5;D6RIA2;D6RBI2;H0Y8T4;D6REM6;A0A0R4J2E8;D6RE02;A8MXP9;B3KM87	MATR3_HUMAN	MATR3	relapse_post;relapse_lung_metastasis
0.683774	-1.41605	1.42575	0.0048496	-0.703173	0.0048496	biological regulation;biosynthetic process;cellular biosynthetic process;cellular component assembly;cellular component assembly at cellular level;cellular component organization;cellular component organization at cellular level;cellular component organization or biogenesis;cellular component organization or biogenesis at cellular level;cellular macromolecular complex assembly;cellular macromolec…	activating transcription factor binding;binding;chromatin binding;DNA binding;nucleic acid binding;protein binding;protein binding transcription factor activity;RNA polymerase II transcription coactivator activity;RNA polymerase II transcription cofactor activity;RNA polymerase II transcription factor binding transcription factor activity;RNA polymerase II transcription factor binding transcripti…	cell part;chromatin;chromosomal part;cytoplasmic part;cytosol;heterochromatin;intracellular membrane-bounded organelle;intracellular organelle;intracellular organelle part;intracellular part;membrane-bounded organelle;nuclear chromatin;nuclear chromosome part;nuclear heterochromatin;nuclear part;nuclear periphery;nucleoplasm;nucleus;organelle;organelle part;transcriptionally active chromatin		+	Cluster -997	Cluster 1	2.85172	0.0362353	O75475	O75475	PSIP1_HUMAN	PSIP1	primary_post;relapse_post;relapse_lung_metastasis
0.636335	-1.54175	1.28166	-0.130047	-0.637014	0.39082	biological regulation;cell cycle;cell cycle phase;cell cycle process;cell division;cellular component organization;cellular component organization at cellular level;cellular component organization or biogenesis;cellular component organization or biogenesis at cellular level;cellular process;cellular response to stimulus;chromosome segregation;intracellular signal transduction;mitosis;mitotic cell…		cell part;chromosomal part;cytoplasmic part;cytosol;intracellular membrane-bounded organelle;intracellular organelle;intracellular organelle part;intracellular part;macromolecular complex;membrane-bounded organelle;MIS12/MIND type complex;nucleus;organelle;organelle part;protein complex		+	Cluster -997	Cluster 1	3.91715	0.0129405	Q96IY1	Q96IY1;Q5SY74;Q5SY76	NSL1_HUMAN	NSL1	primary_post;bone_metastasis_post;relapse_post;relapse_lung_metastasis
0.80542	-1.4094	1.36268	-0.0233592	-0.711983	-0.0233592	actin filament capping;adult behavior;anatomical structure morphogenesis;antigen processing and presentation;antigen processing and presentation of exogenous antigen;antigen processing and presentation of exogenous peptide antigen;antigen processing and presentation of exogenous peptide antigen via MHC class II;antigen processing and presentation of peptide antigen;antigen processing and presenta…	actin binding;binding;cytoskeletal protein binding;lipid binding;phospholipid binding;protein binding;structural constituent of cytoskeleton;structural molecule activity	apical plasma membrane;cell body;cell cortex part;cell junction;cell part;cytoplasm;cytoplasmic part;cytoskeletal part;cytosol;extracellular region part;extracellular space;intracellular organelle part;intracellular part;membrane part;neuronal cell body;organelle part;plasma membrane part;spectrin		+	Cluster -997	Cluster 1	3.44301	0.0200413	O15020	O15020;E9PJZ2;A4QPE4	SPTN2_HUMAN	SPTBN2	primary_post;relapse_post;relapse_lung_metastasis
0.0518449	-1.2183	0.829366	0.0518449	-1.03675	1.32199	biological regulation;cell surface receptor linked signaling pathway;cellular process;cellular response to stimulus;enzyme linked receptor protein signaling pathway;microtubule-based process;nerve growth factor receptor signaling pathway;regulation of biological process;regulation of cellular process;response to stimulus;signal transduction;transmembrane receptor protein tyrosine kinase signaling…	catalytic activity;hydrolase activity;hydrolase activity, acting on acid anhydrides;hydrolase activity, acting on acid anhydrides, in phosphorus-containing anhydrides;motor activity;nucleoside-triphosphatase activity;pyrophosphatase activity	cell part;cell projection;cilium;cytoplasm;cytoskeletal part;dynein complex;intracellular organelle part;intracellular part;macromolecular complex;membrane;microtubule;microtubule associated complex;organelle part;plasma membrane;protein complex	Huntington's disease	+	Cluster -997	Cluster 1	3.16331	0.025893	O96015	O96015;B0QXZ5	DNAL4_HUMAN	DNAL4	relapse_post;bone_metastasis_post;bone_metastasis_lung_metastasis
0.204235	-1.02117	0.204235	0.204235	-1.16482	1.57329	actin filament-based movement;actin filament-based process;ameboidal cell migration;biological regulation;cell migration;cell motility;cellular component movement;cellular component organization;cellular component organization at cellular level;cellular component organization or biogenesis;cellular component organization or biogenesis at cellular level;cellular localization;cellular macromolecule…	actin binding;binding;cytoskeletal protein binding;protein binding	adherens junction;aggresome;anchoring junction;cell junction;cell part;cell projection membrane;cell projection part;cell-substrate adherens junction;cell-substrate junction;contractile fiber part;cytoplasm;cytoplasmic part;cytoskeleton;endoplasmic reticulum;endoplasmic reticulum membrane;endoplasmic reticulum part;envelope;extracellular membrane-bounded organelle;extracellular organelle;extracel…		+	Cluster -997	Cluster 1	2.66131	0.0429912	Q8WXH0	Q8WXH0;A0A0C4DGK3;A0A0A0MRE3;G3V5X4	SYNE2_HUMAN	SYNE2	bone_metastasis_post;bone_metastasis_lung_metastasis
0.907447	-1.19139	0.0398588	0.0398588	-1.06688	1.27111		binding;catalytic activity;cation binding;hydrolase activity;ion binding;metal ion binding;metallopeptidase activity;peptidase activity;peptidase activity, acting on L-amino acid peptides	cell part;cytoplasmic part;endoplasmic reticulum membrane;endoplasmic reticulum part;integral to membrane;intracellular organelle part;intracellular part;intrinsic to membrane;membrane;membrane part;organelle membrane;organelle part		+	Cluster -997	Cluster 1	4.27789	0.0092459	Q7Z2K6	Q7Z2K6;E7ER77	ERMP1_HUMAN	ERMP1	primary_post;bone_metastasis_post;primary_lung_metastasis;bone_metastasis_lung_metastasis
0.631266	0.267192	-0.940123	0.993	-1.52631	0.574978	biological regulation;calcium ion transmembrane transport;calcium ion transport;cation transport;cellular process;cellular response to stimulus;divalent inorganic cation transport;divalent metal ion transport;establishment of localization;intracellular signal transduction;ion transmembrane transport;ion transport;metal ion transport;negative regulation of biological process;negative regulation of…	binding;calcium channel activity;calcium-release channel activity;cation binding;cation channel activity;cation transmembrane transporter activity;channel activity;enzyme activator activity;enzyme regulator activity;gated channel activity;GTPase activator activity;GTPase regulator activity;ion binding;ion channel activity;ion transmembrane transporter activity;ligand-gated channel activity;ligand…	cell part;cytoplasm;intracellular part;intrinsic to internal side of plasma membrane;intrinsic to membrane;intrinsic to plasma membrane;membrane part;plasma membrane part	MAPK signaling pathway - fly	+	Cluster -997	Cluster 1	6.35218	0.00096	Q14644	Q14644	RASA3_HUMAN	RASA3	primary_lung_metastasis;post_lung_metastasis;bone_metastasis_lung_metastasis;progression_lung_metastasis;bone_metastasis_relapse;progression_relapse;progression_primary
0.687879	-0.33368	-0.33368	1.01966	-1.68702	0.646842	anatomical structure development;anatomical structure formation involved in morphogenesis;anatomical structure morphogenesis;ATP-dependent chromatin remodeling;biological regulation;biosynthetic process;blood coagulation;cell cycle;cell differentiation;cell surface receptor linked signaling pathway;cellular biosynthetic process;cellular component organization;cellular component organization at ce…	activating transcription factor binding;binding;catalytic activity;core promoter binding;deacetylase activity;DNA binding;enzyme binding;histone deacetylase activity;histone deacetylase activity (H3-K14 specific);histone deacetylase activity (H3-K9 specific);histone deacetylase binding;hydrolase activity;hydrolase activity, acting on carbon-nitrogen (but not peptide) bonds;hydrolase activity, act…	cell part;chromatin;chromatin remodeling complex;chromosomal part;cytoplasm;cytoplasmic part;cytosol;histone deacetylase complex;intracellular membrane-bounded organelle;intracellular organelle;intracellular organelle part;intracellular part;macromolecular complex;membrane-bounded organelle;nuclear chromatin;nuclear chromosome part;nuclear part;nucleoplasm;nucleoplasm part;nucleus;NuRD complex;or…	Cell cycle;Chronic myeloid leukemia;Huntington's disease;Notch signaling pathway;Pathways in cancer	+	Cluster -997	Cluster 1	2.55438	0.048468	Q13547	Q13547;Q5TEE2	HDAC1_HUMAN	HDAC1	primary_lung_metastasis;bone_metastasis_lung_metastasis;progression_lung_metastasis
0.560209	-0.272315	-0.272315	1.16115	-1.70578	0.529051	aging;anatomical structure morphogenesis;artery morphogenesis;biological regulation;biosynthetic process;blood vessel morphogenesis;cell aging;cell differentiation;cellular biosynthetic process;cellular component organization;cellular component organization at cellular level;cellular component organization or biogenesis;cellular component organization or biogenesis at cellular level;cellular deve…	binding;cation binding;ion binding;metal ion binding;transition metal ion binding;zinc ion binding	cell part;cytoplasm;intracellular membrane-bounded organelle;intracellular organelle;intracellular organelle part;intracellular part;membrane-bounded organelle;nuclear body;nuclear part;nuclear speck;nucleoplasm;nucleoplasm part;organelle;organelle part		+	Cluster -997	Cluster 1	2.75487	0.0406954	Q9ULJ6	Q9ULJ6;A0A087WYE6	ZMIZ1_HUMAN	ZMIZ1	primary_lung_metastasis;bone_metastasis_lung_metastasis;progression_lung_metastasis
-0.207398	-0.207398	-0.207398	1.03699	-1.5693	1.15451					+	Cluster -997	Cluster 1	2.94995	0.0328315	A0JNW5	A0JNW5	UH1BL_HUMAN	UHRF1BP1L	progression_lung_metastasis;bone_metastasis_lung_metastasis
0.734822	0.463318	-0.136378	0.545707	-1.95199	0.344525	activation of protein kinase activity;activation of protein kinase C activity by G-protein coupled receptor protein signaling pathway;aging;alcohol metabolic process;anatomical structure morphogenesis;aorta morphogenesis;apoptotic cell clearance;artery morphogenesis;biological regulation;blood vessel morphogenesis;cell proliferation;cell surface receptor linked signaling pathway;cellular componen…	apolipoprotein binding;binding;calcium ion binding;cation binding;ion binding;lipoprotein particle receptor binding;lipoprotein transporter activity;metal ion binding;protein binding;protein complex binding;protein transporter activity;receptor activity;receptor binding;substrate-specific transporter activity;transporter activity	adherens junction;anchoring junction;cell body;cell junction;cell part;cell projection;cell-substrate adherens junction;cell-substrate junction;clathrin-coated vesicle;coated pit;coated vesicle;cytoplasm;cytoplasmic membrane-bounded vesicle;cytoplasmic part;cytoplasmic vesicle;cytoplasmic vesicle membrane;cytoplasmic vesicle part;dendrite;endocytic vesicle membrane;endosome;focal adhesion;integra…	Alzheimer's disease;Malaria	+	Cluster -997	Cluster 1	6.57241	0.000878049	Q07954	Q07954	LRP1_HUMAN	LRP1	relapse_lung_metastasis;primary_lung_metastasis;post_lung_metastasis;bone_metastasis_lung_metastasis;progression_lung_metastasis
0.533848	0.260997	0.504398	0.0565012	-1.99511	0.63937	biological regulation;regulation of apoptosis;regulation of biological process;regulation of cell death;regulation of cellular process;regulation of neuron apoptosis;regulation of programmed cell death	acid-amino acid ligase activity;binding;catalytic activity;cation binding;ion binding;ligase activity;ligase activity, forming carbon-nitrogen bonds;metal ion binding;small conjugating protein ligase activity;transition metal ion binding;ubiquitin-protein ligase activity;zinc ion binding	cell part;cytoplasm;intracellular part		+	Cluster -997	Cluster 1	3.92563	0.0128889	Q9C040	Q9C040	TRIM2_HUMAN	TRIM2	primary_lung_metastasis;post_lung_metastasis;progression_lung_metastasis;relapse_lung_metastasis;bone_metastasis_lung_metastasis
0.96605	0.480798	-0.348044	0.911377	-1.66214	-0.348044	anatomical structure development;developmental process;establishment of localization;establishment of protein localization;nervous system development;protein transport;system development;transport	acid-amino acid ligase activity;binding;catalytic activity;cation binding;ion binding;ligase activity;ligase activity, forming carbon-nitrogen bonds;metal ion binding;protein binding;protein C-terminus binding;small conjugating protein ligase activity;transition metal ion binding;ubiquitin-protein ligase activity;zinc ion binding	cell part;cytoplasm;cytoplasmic part;early endosome;endosome;intracellular membrane-bounded organelle;intracellular organelle;intracellular part;membrane-bounded organelle;organelle		+	Cluster -997	Cluster 1	4.9887	0.0053037	O75382	O75382;A0A1W2PPI7	TRIM3_HUMAN	TRIM3	primary_lung_metastasis;post_lung_metastasis;progression_lung_metastasis
1.0278	0.64614	-0.330413	0.675511	-1.68863	-0.330413	apoptosis;attachment of GPI anchor to protein;cell death;cell differentiation;cellular developmental process;cellular macromolecule metabolic process;cellular metabolic process;cellular process;cellular protein metabolic process;C-terminal protein amino acid modification;C-terminal protein lipidation;death;developmental process;macromolecule metabolic process;macromolecule modification;metabolic …	catalytic activity;GPI-anchor transamidase activity;hydrolase activity	cell part;cytoplasmic membrane-bounded vesicle;cytoplasmic part;cytoplasmic vesicle;endoplasmic reticulum membrane;endoplasmic reticulum part;GPI-anchor transamidase complex;integral to endoplasmic reticulum membrane;integral to membrane;integral to organelle membrane;intracellular membrane-bounded organelle;intracellular organelle;intracellular organelle part;intracellular part;intrinsic to endo…	Glycosylphosphatidylinositol(GPI)-anchor biosynthesis	+	Cluster -997	Cluster 1	3.77123	0.0147733	Q969N2	Q969N2;A0A1W2PQN1;A0A1W2PPK4;A0A1W2PPR6;A0A1W2PR73;A0A1W2PQA4;A0A1W2PP57;A0A1W2PPS0;A0A1W2PP53;A0A1W2PNP0;A0A1W2PQY1;A0A1W2PR34;A0A1W2PR92;A0A1W2PPC3;F6W983	PIGT_HUMAN	PIGT	primary_lung_metastasis;post_lung_metastasis;progression_lung_metastasis
0.733722	0.523515	0.126275	0.949855	-1.68971	-0.643656	anion transport;bicarbonate transport;cellular metabolic process;cellular process;establishment of localization;inorganic anion transport;ion transport;metabolic process;one-carbon metabolic process;organic anion transport;response to chemical stimulus;response to ethanol;response to organic substance;response to oxidative stress;response to stimulus;response to stress;small molecule metabolic pr…	binding;carbonate dehydratase activity;carbon-oxygen lyase activity;catalytic activity;cation binding;hydro-lyase activity;ion binding;lyase activity;metal ion binding;nickel ion binding;transition metal ion binding;zinc ion binding	cell part;cytoplasmic part;cytosol;intracellular part	Nitrogen metabolism	+	Cluster -997	Cluster 1	9.42789	0	P07451	P07451	CAH3_HUMAN	CA3	primary_lung_metastasis;relapse_lung_metastasis;post_lung_metastasis;progression_lung_metastasis;progression_bone_metastasis;progression_primary
0.79461	0.856467	-0.394676	0.784094	-1.64582	-0.394676	establishment of localization;establishment of protein localization;protein transport;transport	binding;lipid binding;phosphatidylinositol binding;phospholipid binding	cell part;cytoplasmic part;cytoplasmic vesicle membrane;cytoplasmic vesicle part;intracellular organelle part;intracellular part;membrane;organelle membrane;organelle part;vesicle membrane		+	Cluster -997	Cluster 1	3.22	0.0246689	Q969T3	Q969T3;Q5JZH3	SNX21_HUMAN	SNX21	primary_lung_metastasis;post_lung_metastasis;progression_lung_metastasis
1.0382	-0.0283474	-0.0283474	1.20932	-1.26602	-0.924812	cellular macromolecule metabolic process;cellular metabolic process;cellular process;cellular protein metabolic process;macromolecule metabolic process;macromolecule modification;metabolic process;phosphate-containing compound metabolic process;phosphorus metabolic process;phosphorylation;primary metabolic process;protein metabolic process;protein modification process;protein phosphorylation	adenyl nucleotide binding;adenyl ribonucleotide binding;ATP binding;binding;catalytic activity;kinase activity;nucleotide binding;phosphotransferase activity, alcohol group as acceptor;protein kinase activity;protein serine/threonine kinase activity;purine nucleotide binding;purine ribonucleoside triphosphate binding;purine ribonucleotide binding;ribonucleotide binding;transferase activity;transf…	cell part;intracellular membrane-bounded organelle;intracellular organelle;intracellular part;membrane-bounded organelle;nucleus;organelle		+	Cluster -997	Cluster 1	3.9166	0.0129021	P49842	P49842;A0A140TA37;B7ZLI8;A0A140T8X5	STK19_HUMAN	STK19	progression_bone_metastasis;primary_lung_metastasis;progression_lung_metastasis
1.06554	-0.213108	-0.213108	1.13551	-1.56173	-0.213108	biosynthetic process;cellular biosynthetic process;cellular component assembly;cellular component organization;cellular component organization or biogenesis;cellular macromolecule biosynthetic process;cellular macromolecule metabolic process;cellular metabolic process;cellular nitrogen compound metabolic process;cellular process;gene expression;macromolecular complex assembly;macromolecular compl…	binding;nucleotide binding	cell part;intracellular membrane-bounded organelle;intracellular organelle;intracellular organelle part;intracellular part;macromolecular complex;membrane;membrane-bounded organelle;mRNA cleavage factor complex;nuclear part;nucleoplasm;nucleoplasm part;nucleus;organelle;organelle part;protein complex	mRNA surveillance pathway	+	Cluster -997	Cluster 1	2.81386	0.0380102	Q8N684	Q8N684;F5H047;C9JM38;F5H1W4;F5GXA3;F5H6A8;F5H669;F5H6M0;F5H5B7;J3QT54;C9J323;C9J286;F5H2K8;F5H6P5	CPSF7_HUMAN	CPSF7	primary_lung_metastasis;progression_lung_metastasis
1.129	-0.215031	-0.215031	1.07515	-1.55906	-0.215031	anatomical structure development;biological regulation;biosynthetic process;cell development;cellular biosynthetic process;cellular component assembly;cellular component assembly at cellular level;cellular component organization;cellular component organization at cellular level;cellular component organization or biogenesis;cellular component organization or biogenesis at cellular level;cellular d…	adenyl nucleotide binding;adenyl ribonucleotide binding;ATP binding;ATPase activity;ATPase activity, coupled;binding;catalytic activity;cation binding;chromatin binding;chromo shadow domain binding;DNA binding;DNA helicase activity;DNA translocase activity;DNA-dependent ATPase activity;helicase activity;histone binding;hydrolase activity;hydrolase activity, acting on acid anhydrides;hydrolase act…	cell part;chromatin;chromatin remodeling complex;chromosomal part;heterochromatin;intracellular membrane-bounded organelle;intracellular organelle;intracellular organelle part;intracellular part;macromolecular complex;membrane-bounded organelle;nuclear body;nuclear chromatin;nuclear chromosome part;nuclear heterochromatin;nuclear part;nucleoplasm;nucleoplasm part;nucleus;organelle;organelle part;…		+	Cluster -997	Cluster 1	2.78046	0.0396834	P46100	P46100;A0A096LNW1;A0A096LNN3;A0A096LNL9;A0A096LNL6	ATRX_HUMAN	ATRX	primary_lung_metastasis;progression_lung_metastasis
1.37515	-0.127234	-0.127234	0.636171	-1.62962	-0.127234	aggrephagy;autophagy;biological regulation;catabolic process;cell communication;cellular catabolic process;cellular metabolic process;cellular process;cellular response to external stimulus;cellular response to extracellular stimulus;cellular response to nutrient levels;cellular response to starvation;cellular response to stimulus;cellular response to stress;endosome transport;establishment of lo…	1-phosphatidylinositol binding;beta-N-acetylglucosaminylglycopeptide beta-1,4-galactosyltransferase activity;binding;catalytic activity;cation binding;galactosyltransferase activity;ion binding;lipid binding;metal ion binding;phosphatidylinositol binding;phospholipid binding;transferase activity;transferase activity, transferring glycosyl groups;transferase activity, transferring hexosyl groups;U…	autophagic vacuole;cell part;cytoplasm;cytoplasmic part;envelope;extrinsic to membrane;inclusion body;intracellular membrane-bounded organelle;intracellular organelle;intracellular organelle part;intracellular part;membrane;membrane part;membrane-bounded organelle;nuclear body;nuclear envelope;nuclear membrane;nuclear part;nucleoplasm part;organelle;organelle envelope;organelle membrane;organelle…		+	Cluster -997	Cluster 1	3.72046	0.0156598	Q8IZQ1	Q8IZQ1;H0Y9T6	WDFY3_HUMAN	WDFY3	primary_lung_metastasis;progression_lung_metastasis
0.95414	-0.190828	-0.190828	1.20695	-1.5886	-0.190828	biological regulation;cell surface receptor linked signaling pathway;cellular component organization;cellular component organization or biogenesis;cellular macromolecule metabolic process;cellular membrane organization;cellular metabolic process;cellular process;cellular protein metabolic process;cellular response to stimulus;endocytosis;establishment of localization;macromolecule metabolic proce…	adenyl nucleotide binding;adenyl ribonucleotide binding;ATP binding;binding;catalytic activity;enzyme binding;kinase activity;nucleotide binding;phosphatase binding;phosphotransferase activity, alcohol group as acceptor;protein binding;protein kinase activity;protein phosphatase binding;protein serine/threonine kinase activity;purine nucleotide binding;purine ribonucleoside triphosphate binding;p…	cell part;cytoplasm;intracellular membrane-bounded organelle;intracellular organelle;intracellular part;membrane-bounded organelle;nucleus;organelle		+	Cluster -997	Cluster 1	2.66135	0.0430299	Q8IV63	Q8IV63;M0R073;M0QYA8	VRK3_HUMAN	VRK3	primary_lung_metastasis;progression_lung_metastasis
0.522255	-0.104451	-0.104451	1.42406	-1.63296	-0.104451	biological regulation;biosynthetic process;cell differentiation;cellular biosynthetic process;cellular developmental process;cellular macromolecule biosynthetic process;cellular macromolecule metabolic process;cellular metabolic process;cellular nitrogen compound metabolic process;cellular process;developmental process;fat cell differentiation;macromolecule biosynthetic process;macromolecule meta…	binding;catalytic activity;chromatin binding;coenzyme binding;cofactor binding;NAD binding;nucleotide binding;oxidoreductase activity;oxidoreductase activity, acting on CH-OH group of donors;oxidoreductase activity, acting on the CH-OH group of donors, NAD or NADP as acceptor;protein binding transcription factor activity;transcription coactivator activity;transcription cofactor activity;transcrip…	cell junction;cell part;intracellular membrane-bounded organelle;intracellular organelle;intracellular organelle part;intracellular part;macromolecular complex;membrane-bounded organelle;nuclear part;nucleoplasm part;nucleus;organelle;organelle part;protein complex;synapse;transcriptional repressor complex	Chronic myeloid leukemia;Notch signaling pathway;Pathways in cancer;Wnt signaling pathway	+	Cluster -997	Cluster 1	3.16157	0.0258675	P56545	P56545;Q5SQP8	CTBP2_HUMAN	CTBP2	primary_lung_metastasis;progression_lung_metastasis
0.81178	-0.529745	-0.359898	1.57594	-1.15225	-0.345829	cellular macromolecule metabolic process;cellular metabolic process;cellular nitrogen compound metabolic process;cellular process;macromolecule metabolic process;metabolic process;mRNA metabolic process;mRNA processing;nitrogen compound metabolic process;nuclear mRNA splicing, via spliceosome;nucleic acid metabolic process;nucleobase-containing compound metabolic process;primary metabolic process…	adenyl nucleotide binding;adenyl ribonucleotide binding;ATP binding;ATPase activity;ATPase activity, coupled;ATP-dependent helicase activity;ATP-dependent RNA helicase activity;binding;catalytic activity;helicase activity;hydrolase activity;hydrolase activity, acting on acid anhydrides;hydrolase activity, acting on acid anhydrides, in phosphorus-containing anhydrides;nucleoside-triphosphatase act…	cell part;cytoplasm;intracellular membrane-bounded organelle;intracellular organelle;intracellular organelle part;intracellular part;macromolecular complex;membrane-bounded organelle;nuclear part;nucleoplasm;nucleus;organelle;organelle part;ribonucleoprotein complex;spliceosomal complex	Spliceosome	+	Cluster -997	Cluster 1	3.19412	0.025222	O60231	O60231;A0A140T947	DHX16_HUMAN	DHX16	primary_lung_metastasis;progression_lung_metastasis;progression_post;progression_bone_metastasis;progression_relapse
0.579882	-0.16779	0.751509	1.12234	-1.45792	-0.828021	biological regulation;biosynthetic process;cellular biosynthetic process;cellular component assembly;cellular component assembly at cellular level;cellular component organization;cellular component organization at cellular level;cellular component organization or biogenesis;cellular component organization or biogenesis at cellular level;cellular macromolecule biosynthetic process;cellular macromo…	binding;chromatin binding;DNA binding;nucleic acid binding;regulatory region DNA binding;regulatory region nucleic acid binding;sequence-specific DNA binding;transcription regulatory region DNA binding;transcription regulatory region sequence-specific DNA binding	cell part;chromatin;chromatin remodeling complex;chromatin silencing complex;chromosomal part;intracellular organelle part;intracellular part;macromolecular complex;nuclear part;nucleoplasm;organelle part;protein complex		+	Cluster -997	Cluster 1	3.24558	0.0242746	Q8TBE0	Q8TBE0	BAHD1_HUMAN	BAHD1	primary_lung_metastasis;relapse_lung_metastasis;progression_lung_metastasis;progression_bone_metastasis
0.570508	0.186679	0.388548	1.04131	-1.80514	-0.381911	biological adhesion;cell adhesion;cell-cell adhesion;cellular process;homophilic cell adhesion	binding;calcium ion binding;cation binding;ion binding;metal ion binding	cell part;integral to membrane;integral to plasma membrane;intrinsic to membrane;intrinsic to plasma membrane;membrane;membrane part;plasma membrane;plasma membrane part		+	Cluster -997	Cluster 1	4.02048	0.0114395	O60245	O60245;H0YAH0	PCDH7_HUMAN	PCDH7	primary_lung_metastasis;post_lung_metastasis;relapse_lung_metastasis;progression_lung_metastasis
0.440994	0.542329	0.49861	0.834697	-1.82265	-0.493977	amine biosynthetic process;amine metabolic process;biosynthetic process;carboxylic acid biosynthetic process;carboxylic acid metabolic process;cellular amine metabolic process;cellular amino acid biosynthetic process;cellular amino acid metabolic process;cellular biosynthetic process;cellular ketone metabolic process;cellular metabolic process;cellular modified amino acid biosynthetic process;cel…	adenyl nucleotide binding;adenyl ribonucleotide binding;ATP binding;binding;catalytic activity;creatine kinase activity;kinase activity;nucleotide binding;phosphotransferase activity, nitrogenous group as acceptor;purine nucleotide binding;purine ribonucleoside triphosphate binding;purine ribonucleotide binding;ribonucleotide binding;transferase activity;transferase activity, transferring phospho…	cell part;cytoplasmic part;cytosol;intracellular part	Arginine and proline metabolism	+	Cluster -997	Cluster 1	6.48803	0.000909091	P06732	P06732	KCRM_HUMAN	CKM	primary_lung_metastasis;post_lung_metastasis;relapse_lung_metastasis;progression_lung_metastasis;progression_primary
0.477048	-0.256142	0.54752	1.19476	-1.70704	-0.256142	biological regulation;positive regulation of biological process;positive regulation of biosynthetic process;positive regulation of carbohydrate metabolic process;positive regulation of catalytic activity;positive regulation of cellular biosynthetic process;positive regulation of cellular carbohydrate metabolic process;positive regulation of cellular metabolic process;positive regulation of cellul…		cell part;cytoplasmic part;endoplasmic reticulum;intracellular membrane-bounded organelle;intracellular organelle;intracellular part;membrane-bounded organelle;nucleus;organelle		+	Cluster -997	Cluster 1	4.05385	0.0111287	Q7L775	Q7L775;A0A096LNL1	EPMIP_HUMAN	EPM2AIP1	primary_lung_metastasis;relapse_lung_metastasis;progression_lung_metastasis;progression_primary
0.675774	0.335919	0.436076	0.848133	-1.81331	-0.48259	actin filament-based movement;actin filament-based process;actin-mediated cell contraction;actin-myosin filament sliding;biological adhesion;biological regulation;blood coagulation;cell activation;cell adhesion;cell communication;cell junction assembly;cell junction organization;cell projection assembly;cell projection organization;cell-cell signaling;cell-substrate junction assembly;cellular che…	binding;calcium ion binding;cation binding;cytoskeletal protein binding;FATZ binding;identical protein binding;integrin binding;ion binding;ion channel binding;ligand-dependent nuclear receptor transcription coactivator activity;metal ion binding;protein binding;protein binding transcription factor activity;protein complex binding;protein dimerization activity;protein domain specific binding;rece…	actin filament;adherens junction;anchoring junction;cell cortex part;cell junction;cell part;cell projection;cell projection part;cell-substrate adherens junction;cell-substrate junction;contractile fiber part;cortical actin cytoskeleton;cortical cytoskeleton;cytoplasmic membrane-bounded vesicle lumen;cytoplasmic part;cytoplasmic vesicle part;cytoskeletal part;cytoskeleton;cytosol;dendritic spine…	Adherens junction;Amoebiasis;Arrhythmogenic right ventricular cardiomyopathy (ARVC);Focal adhesion;Leukocyte transendothelial migration;Regulation of actin cytoskeleton;Systemic lupus erythematosus;Tight junction	+	Cluster -997	Cluster 1	3.77265	0.0147701	P35609	P35609;F6THM6	ACTN2_HUMAN	ACTN2	primary_lung_metastasis;post_lung_metastasis;relapse_lung_metastasis;progression_lung_metastasis
0.237286	0.685218	0.927012	0.396903	-1.80662	-0.439802	catabolic process;cellular catabolic process;cellular macromolecule catabolic process;cellular macromolecule metabolic process;cellular metabolic process;cellular nitrogen compound metabolic process;cellular process;macromolecule catabolic process;macromolecule metabolic process;metabolic process;nitrogen compound metabolic process;nucleic acid metabolic process;nucleobase-containing compound met…	binding;catalytic activity;endonuclease activity;endonuclease activity, active with either ribo- or deoxyribonucleic acids and producing 3'-phosphomonoesters;endoribonuclease activity;endoribonuclease activity, producing 3'-phosphomonoesters;hydrolase activity;hydrolase activity, acting on ester bonds;nuclease activity;nucleic acid binding;ribonuclease activity;ribonuclease T2 activity;RNA binding	cell part;cytoplasmic part;endoplasmic reticulum lumen;endoplasmic reticulum part;extracellular membrane-bounded organelle;extracellular organelle;extracellular region;extracellular region part;extracellular space;extracellular vesicular exosome;intracellular membrane-bounded organelle;intracellular organelle;intracellular organelle lumen;intracellular organelle part;intracellular part;lysosomal …		+	Cluster -997	Cluster 1	3.24278	0.0243158	O00584	O00584;H0YAE9;D6RHI9;D6REQ6	RNT2_HUMAN	RNASET2	primary_lung_metastasis;post_lung_metastasis;progression_lung_metastasis;relapse_lung_metastasis
0.741269	0.867066	0.449761	0.206907	-1.79902	-0.465979	actin cytoskeleton organization;actin filament-based process;biological regulation;cellular component organization;cellular component organization at cellular level;cellular component organization or biogenesis;cellular component organization or biogenesis at cellular level;cellular process;cytoskeleton organization;negative regulation of actin filament polymerization;negative regulation of biolo…	actin binding;actin monomer binding;adenyl nucleotide binding;adenyl-nucleotide exchange factor activity;ATPase regulator activity;binding;cytoskeletal protein binding;enzyme regulator activity;lipid binding;nucleoside-triphosphatase regulator activity;nucleotide binding;phosphatidylinositol binding;phosphatidylinositol-4,5-bisphosphate binding;phospholipid binding;protein binding;purine nucleoti…	axon part;cell part;cell projection part;cytoplasm;cytoskeleton;extracellular membrane-bounded organelle;extracellular organelle;extracellular region part;extracellular vesicular exosome;intracellular non-membrane-bounded organelle;intracellular organelle;intracellular part;membrane-bounded organelle;membrane-bounded vesicle;non-membrane-bounded organelle;organelle;synapse part;terminal button;ve…	Regulation of actin cytoskeleton;Shigellosis	+	Cluster -997	Cluster 1	3.17343	0.0257697	P35080	P35080;C9J712	PROF2_HUMAN	PFN2	primary_lung_metastasis;progression_lung_metastasis;relapse_lung_metastasis;post_lung_metastasis
-0.190715	1.20729	-0.190715	0.953574	-1.58872	-0.190715	actin filament-based movement;actin filament-based process;anatomical structure development;biological regulation;cell development;cell differentiation;cell surface receptor linked signaling pathway;cellular component movement;cellular component organization;cellular component organization at cellular level;cellular component organization or biogenesis;cellular component organization or biogenesi…	actin binding;actin filament binding;adenyl nucleotide binding;adenyl ribonucleotide binding;ATP binding;ATPase activity;ATPase activity, coupled;binding;calmodulin binding;catalytic activity;cytoskeletal protein binding;hydrolase activity;hydrolase activity, acting on acid anhydrides;hydrolase activity, acting on acid anhydrides, in phosphorus-containing anhydrides;lipid binding;microfilament mo…	actin cytoskeleton;adherens junction;anchoring junction;cell junction;cell part;cell-cell junction;clathrin-coated vesicle;coated vesicle;cytoplasm;cytoplasmic membrane-bounded vesicle;cytoplasmic part;cytoplasmic vesicle;cytoskeletal part;cytoskeleton;extracellular membrane-bounded organelle;extracellular organelle;extracellular region part;extracellular vesicular exosome;intracellular membrane-…		+	Cluster -997	Cluster 1	2.56827	0.0477901	Q12965	Q12965;H0YLE5	MYO1E_HUMAN	MYO1E	post_lung_metastasis;progression_lung_metastasis
-0.184051	1.22729	-0.184051	0.920255	-1.59539	-0.184051	anatomical structure development;anatomical structure morphogenesis;biological regulation;cell differentiation;cellular developmental process;cellular process;developmental process;muscle organ development;muscle structure development;negative regulation of biological process;negative regulation of cell cycle;negative regulation of cell cycle process;negative regulation of cell growth;negative re…	binding;cation binding;ion binding;ion channel binding;metal ion binding;protein binding;transition metal ion binding;zinc ion binding	adherens junction;anchoring junction;cell junction;cell part;cell-substrate adherens junction;cell-substrate junction;cytoplasm;cytoplasmic part;cytosol;focal adhesion;intracellular membrane-bounded organelle;intracellular organelle;intracellular part;membrane;membrane-bounded organelle;nucleus;organelle;plasma membrane		+	Cluster -997	Cluster 1	2.59206	0.0465157	Q13642	Q13642;Q5JXI3;Q5JXH8;Q5JXH9;Q5JXI2;A0A0D9SFZ9;Q5JXI8;A0A0D9SFB0;Q5JXH7;A0A0D9SFI6	FHL1_HUMAN	FHL1	post_lung_metastasis;progression_lung_metastasis
-0.131058	1.36639	-0.131058	0.655289	-1.62851	-0.131058	actin filament-based movement;actin filament-based process;actin-mediated cell contraction;actin-myosin filament sliding;anatomical structure development;cellular component movement;cellular process;developmental process;metabolic process;multicellular organismal process;muscle contraction;muscle filament sliding;muscle system process;muscle tissue development;skeletal muscle tissue development;s…	binding;calcium ion binding;catalytic activity;cation binding;hydrolase activity;hydrolase activity, acting on acid anhydrides;hydrolase activity, acting on acid anhydrides, in phosphorus-containing anhydrides;ion binding;metal ion binding;motor activity;nucleoside-triphosphatase activity;pyrophosphatase activity;structural constituent of muscle;structural molecule activity	cell part;contractile fiber part;cytoplasmic part;cytoskeletal part;cytosol;extracellular membrane-bounded organelle;extracellular organelle;extracellular region part;extracellular vesicular exosome;intracellular organelle part;intracellular part;macromolecular complex;membrane-bounded organelle;membrane-bounded vesicle;muscle myosin complex;myosin complex;myosin II complex;organelle;organelle pa…	Vascular smooth muscle contraction	+	Cluster -997	Cluster 1	2.57835	0.0472622	P14649	P14649;F8W1I5	MYL6B_HUMAN	MYL6B	progression_lung_metastasis;post_lung_metastasis
-0.824589	1.23911	0.101259	1.14478	-1.0366	-0.62397	defense response;defense response to virus;immune effector process;immune response;immune system process;innate immune response;multi-organism process;response to biotic stimulus;response to other organism;response to stimulus;response to stress;response to virus	binding;nucleic acid binding;RNA binding;single-stranded RNA binding;tRNA binding	actin cytoskeleton;apical part of cell;cell part;cell projection membrane;cell projection part;cytoskeleton;intracellular non-membrane-bounded organelle;intracellular organelle;intracellular part;leading edge membrane;membrane part;non-membrane-bounded organelle;organelle;plasma membrane part;ruffle membrane		+	Cluster -997	Cluster 1	4.2889	0.00919008	Q13325	Q13325	IFIT5_HUMAN	IFIT5	post_bone_metastasis;progression_bone_metastasis;post_lung_metastasis;progression_lung_metastasis;post_primary;progression_primary
0.0463968	0.931866	-1.15242	1.24521	-1.11745	0.0463968	cell proliferation		cell part;cytoplasm;intracellular membrane-bounded organelle;intracellular organelle;intracellular organelle part;intracellular part;membrane-bounded organelle;nuclear part;nucleoplasm;nucleus;organelle;organelle part		+	Cluster -997	Cluster 1	3.30623	0.022696	Q9Y3E1	Q9Y3E1;A0A024R216	HDGR3_HUMAN	HDGFL3	post_relapse;progression_relapse;post_lung_metastasis;progression_lung_metastasis
-0.783116	1.1233	-0.175922	0.826777	-1.47515	0.484105	activation of immune response;activation of innate immune response;biological regulation;cellular process;cellular response to stimulus;cytokine production;defense response;defense response to bacterium;defense response to Gram-positive bacterium;defense response to virus;I-kappaB kinase/NF-kappaB cascade;immune effector process;immune response;immune response-activating signal transduction;immun…	adenyl nucleotide binding;adenyl ribonucleotide binding;ATP binding;binding;catalytic activity;kinase activity;nucleic acid binding;nucleotide binding;phosphoprotein binding;phosphotransferase activity, alcohol group as acceptor;protein binding;protein kinase activity;protein serine/threonine kinase activity;purine nucleotide binding;purine ribonucleoside triphosphate binding;purine ribonucleotid…	cell part;cytoplasm;cytoplasmic part;cytosol;endosomal part;endosome membrane;intracellular organelle part;intracellular part;membrane;organelle membrane;organelle part	Cytosolic DNA-sensing pathway;Hepatitis C;Measles;RIG-I-like receptor signaling pathway;Toll-like receptor signaling pathway	+	Cluster -997	Cluster 1	4.13903	0.0105415	Q9UHD2	Q9UHD2	TBK1_HUMAN	TBK1	bone_metastasis_lung_metastasis;post_lung_metastasis;progression_lung_metastasis;post_primary
0.477909	0.774572	-0.31312	-0.31312	-1.6878	1.06156	anatomical structure development;anatomical structure morphogenesis;astrocyte differentiation;Bergmann glial cell differentiation;biological adhesion;biological regulation;biosynthetic process;blood vessel development;canonical Wnt receptor signaling pathway;canonical Wnt receptor signaling pathway involved in positive regulation of cell-cell adhesion;canonical Wnt receptor signaling pathway invo…	catalytic activity;hydrolase activity;hydrolase activity, acting on ester bonds;lipid phosphatase activity;phosphatase activity;phosphatidate phosphatase activity;phosphoprotein phosphatase activity;phosphoric ester hydrolase activity;sphingosine-1-phosphate phosphatase activity	adherens junction;anchoring junction;cell junction;cell part;cytoplasmic part;extracellular membrane-bounded organelle;extracellular organelle;extracellular region part;extracellular vesicular exosome;Golgi apparatus;integral to membrane;intracellular membrane-bounded organelle;intracellular organelle;intracellular part;intrinsic to membrane;membrane;membrane part;membrane-bounded organelle;membr…	Ether lipid metabolism;Fat digestion and absorption;Fc gamma R-mediated phagocytosis;Glycerolipid metabolism;Glycerophospholipid metabolism;Sphingolipid metabolism	+	Cluster -997	Cluster 1	3.68168	0.0161596	O14495	O14495;A0A286YF41;A0A286YES4;A0A286YEZ7	PLPP3_HUMAN	PLPP3	primary_lung_metastasis;post_lung_metastasis;bone_metastasis_lung_metastasis
0.96806	0.741013	-0.353877	-0.353877	-1.67581	0.674497		binding;catalytic activity;cation binding;endonuclease activity;hydrolase activity;hydrolase activity, acting on ester bonds;ion binding;metal ion binding;nuclease activity;nucleic acid binding	cell part;extracellular membrane-bounded organelle;extracellular organelle;extracellular region part;extracellular vesicular exosome;membrane;membrane-bounded organelle;membrane-bounded vesicle;organelle;vesicle	Apoptosis	+	Cluster -997	Cluster 1	3.8639	0.0134051	O94919	O94919	ENDD1_HUMAN	ENDOD1	primary_lung_metastasis;post_lung_metastasis;bone_metastasis_lung_metastasis
0.927848	0.662143	-0.36838	-0.36838	-1.66461	0.811378	actin cytoskeleton organization;actin filament bundle assembly;actin filament capping;actin filament organization;actin filament-based process;anatomical structure development;biological regulation;calcium-mediated signaling;calcium-mediated signaling using extracellular calcium source;calcium-mediated signaling using intracellular calcium source;cell development;cellular component assembly;cellu…	actin binding;binding;cytoskeletal protein binding;protein binding;protein self-association;receptor binding;spectrin binding	actin cytoskeleton;actin filament;cell cortex part;cell part;cell projection membrane;cell projection part;cortical cytoskeleton;cytoplasmic membrane-bounded vesicle;cytoplasmic part;cytoplasmic vesicle;cytoskeletal part;cytoskeleton;cytosol;endomembrane system;intracellular membrane-bounded organelle;intracellular non-membrane-bounded organelle;intracellular organelle;intracellular organelle par…		+	Cluster -997	Cluster 1	3.11606	0.0271549	Q08495	Q08495	DEMA_HUMAN	DMTN	primary_lung_metastasis;post_lung_metastasis;bone_metastasis_lung_metastasis
0.407901	0.996259	-0.333146	-0.333146	-1.66255	0.924682	aging;alcohol metabolic process;anatomical structure development;anatomical structure formation involved in morphogenesis;anatomical structure morphogenesis;angiogenesis;axon regeneration;axonogenesis;biological regulation;brain development;carbohydrate metabolic process;cell part morphogenesis;cell projection morphogenesis;cell projection organization;cellular carbohydrate metabolic process;cell…	binding;cholesterol binding;lipid binding;lipid transporter activity;steroid binding;sterol binding;substrate-specific transporter activity;transporter activity	cell body;cell part;cell projection;cytoplasmic part;cytosolic part;cytosolic ribosome;dendrite;endoplasmic reticulum;extracellular membrane-bounded organelle;extracellular organelle;extracellular region;extracellular region part;extracellular space;extracellular vesicular exosome;intracellular membrane-bounded organelle;intracellular non-membrane-bounded organelle;intracellular organelle;intrace…		+	Cluster -997	Cluster 1	2.96303	0.0323631	P05090	P05090;C9JF17	APOD_HUMAN	APOD	primary_lung_metastasis;post_lung_metastasis;bone_metastasis_lung_metastasis
1.00528	0.977583	-0.203614	-0.865224	-1.41251	0.498484	aging;anatomical structure development;anatomical structure morphogenesis;biological regulation;cell differentiation;cell part morphogenesis;cell projection morphogenesis;cell projection organization;cellular component morphogenesis;cellular component organization;cellular component organization at cellular level;cellular component organization or biogenesis;cellular component organization or bio…	actin binding;binding;cation binding;cytoskeletal protein binding;enzyme binding;integrin binding;ion binding;kinase binding;metal ion binding;protein binding;protein complex binding;protein kinase binding;receptor binding;transition metal ion binding;vinculin binding;zinc ion binding	cell junction;cell part;cell projection;cell projection membrane;cell projection part;contractile fiber;cytoplasm;cytoplasmic part;cytoskeleton;dystrophin-associated glycoprotein complex;extracellular membrane-bounded organelle;extracellular organelle;extracellular region part;extracellular vesicular exosome;filopodium;filopodium membrane;intracellular non-membrane-bounded organelle;intracellular…		+	Cluster -997	Cluster 1	6.23843	0.00125926	P46939	P46939	UTRO_HUMAN	UTRN	primary_lung_metastasis;bone_metastasis_lung_metastasis;post_lung_metastasis;primary_progression;bone_metastasis_progression;post_progression
0.705153	0.846672	0.134828	-1.54971	-0.892112	0.755166	ameboidal cell migration;cell junction assembly;cell junction organization;cell migration;cell motility;cell-substrate junction assembly;cellular component assembly;cellular component assembly at cellular level;cellular component movement;cellular component organization;cellular component organization at cellular level;cellular component organization or biogenesis;cellular component organization …		adherens junction;anchoring junction;cell junction;cell part;cell surface;cell-substrate adherens junction;cell-substrate junction;cytoplasm;cytoskeleton;focal adhesion;intracellular non-membrane-bounded organelle;intracellular organelle;intracellular part;non-membrane-bounded organelle;organelle		+	Cluster -997	Cluster 1	4.44621	0.00863462	Q9HBL0	Q9HBL0;A0A087WWW7;H0Y4U1;E9PGF5;E9PF55	TENS1_HUMAN	TNS1	relapse_progression;primary_progression;post_progression;bone_metastasis_progression;post_lung_metastasis;bone_metastasis_lung_metastasis
0.738586	0.625918	-0.412566	-1.25727	-0.911568	1.21689	actin cytoskeleton organization;actin filament-based process;actomyosin structure organization;adrenal gland development;amine metabolic process;aminoglycan biosynthetic process;aminoglycan metabolic process;anatomical structure development;anatomical structure formation involved in morphogenesis;anatomical structure homeostasis;anatomical structure morphogenesis;aorta morphogenesis;artery morpho…	adenyl nucleotide binding;adenyl ribonucleotide binding;ATP binding;binding;catalytic activity;enzyme binding;G-protein coupled receptor activity;growth factor binding;growth factor receptor binding;kinase activity;kinase binding;molecular transducer activity;nucleotide binding;phosphotransferase activity, alcohol group as acceptor;platelet activating factor receptor activity;platelet-derived gro…	adherens junction;anchoring junction;apical plasma membrane;cell junction;cell part;cell surface;cell-substrate adherens junction;cell-substrate junction;cytoplasm;cytoplasmic membrane-bounded vesicle;cytoplasmic part;cytoplasmic vesicle;extracellular membrane-bounded organelle;extracellular organelle;extracellular region part;extracellular vesicular exosome;focal adhesion;integral to membrane;in…	Calcium signaling pathway;Cytokine-cytokine receptor interaction;Focal adhesion;Gap junction;Glioma;MAPK signaling pathway;Melanoma;Pathways in cancer;Prostate cancer;Regulation of actin cytoskeleton	+	Cluster -997	Cluster 1	5.34259	0.00412245	P09619	P09619	PGFRB_HUMAN	PDGFRB	primary_progression;post_progression;bone_metastasis_progression;primary_lung_metastasis;bone_metastasis_lung_metastasis;bone_metastasis_relapse
0.891251	0.562814	-0.11701	-1.264	-1.10303	1.02998	cellular component organization;cellular component organization at cellular level;cellular component organization or biogenesis;cellular component organization or biogenesis at cellular level;cellular process;lipid particle organization;organelle organization		cell part;cell surface;cytoplasmic part;endoplasmic reticulum membrane;endoplasmic reticulum part;Golgi apparatus;integral to membrane;intracellular membrane-bounded organelle;intracellular organelle;intracellular organelle part;intracellular part;intrinsic to membrane;membrane;membrane part;membrane-bounded organelle;organelle;organelle membrane;organelle part		+	Cluster -997	Cluster 1	3.64278	0.0169029	Q9P2B2	Q9P2B2	FPRP_HUMAN	PTGFRN	primary_progression;post_progression;bone_metastasis_progression;primary_lung_metastasis;bone_metastasis_lung_metastasis
1.08716	-0.0108226	-0.0108226	-1.04387	-1.17872	1.15707	adipose tissue development;anatomical structure development;biological regulation;brain development;catabolic process;cellular catabolic process;cellular ketone body metabolic process;cellular ketone metabolic process;cellular lipid metabolic process;cellular metabolic process;cellular process;developmental process;heart development;ketone body catabolic process;ketone catabolic process;lipid met…	3-oxoacid CoA-transferase activity;binding;catalytic activity;CoA-transferase activity;identical protein binding;protein binding;protein dimerization activity;protein homodimerization activity;transferase activity;transferase activity, transferring sulfur-containing groups	cell part;cytoplasmic part;intracellular membrane-bounded organelle;intracellular organelle;intracellular organelle lumen;intracellular organelle part;intracellular part;membrane-bounded organelle;membrane-enclosed lumen;mitochondrial matrix;mitochondrial part;mitochondrion;organelle;organelle lumen;organelle part	Butanoate metabolism;Synthesis and degradation of ketone bodies;Valine, leucine and isoleucine degradation	+	Cluster -997	Cluster 1	2.69067	0.0426667	P55809	Q9BYC2;P55809;E9PDW2	SCOT1_HUMAN	OXCT1	bone_metastasis_progression;primary_lung_metastasis;bone_metastasis_lung_metastasis
1.61775	0.154998	-0.774992	0.154998	-1.30775	0.154998	anatomical structure development;anatomical structure formation involved in morphogenesis;biological adhesion;biological regulation;blood coagulation;brain development;cell activation;cell adhesion;cell development;cell junction assembly;cell junction organization;cell-cell junction assembly;cell-cell junction organization;cellular component assembly;cellular component assembly at cellular level;…		adherens junction;anchoring junction;apical plasma membrane;cell junction;cell part;cell-substrate adherens junction;cell-substrate junction;clathrin coated vesicle membrane;clathrin-coated endocytic vesicle membrane;coated vesicle membrane;cytoplasmic part;cytoplasmic vesicle membrane;cytoplasmic vesicle part;endocytic vesicle membrane;external side of plasma membrane;extracellular membrane-boun…	Hematopoietic cell lineage	+	Cluster -997	Cluster 1	3.07845	0.028641	P21926	P21926;A6NNI4;G8JLH6	CD9_HUMAN	CD9	primary_relapse;primary_lung_metastasis
1.5787	0.199752	-0.998759	0.199752	-1.17919	0.199752	biological regulation;calcium ion homeostasis;calcium ion transport;calcium-mediated signaling;carbohydrate homeostasis;cation homeostasis;cation transport;cellular calcium ion homeostasis;cellular cation homeostasis;cellular chemical homeostasis;cellular component assembly;cellular component organization;cellular component organization or biogenesis;cellular divalent inorganic cation homeostasis…	active transmembrane transporter activity;calcium channel activity;cation channel activity;cation transmembrane transporter activity;channel activity;ion channel activity;ion transmembrane transporter activity;passive transmembrane transporter activity;secondary active transmembrane transporter activity;substrate-specific channel activity;substrate-specific transmembrane transporter activity;subs…	calcium channel complex;cation channel complex;cell part;cytoplasmic part;integral to membrane;integral to mitochondrial inner membrane;integral to mitochondrial membrane;integral to organelle membrane;intracellular membrane-bounded organelle;intracellular organelle;intracellular organelle part;intracellular part;intrinsic to membrane;intrinsic to mitochondrial inner membrane;intrinsic to organel…		+	Cluster -997	Cluster 1	4.47531	0.00829412	Q8NE86	Q8NE86;S4R468	MCU_HUMAN	MCU	primary_relapse;primary_lung_metastasis
1.62685	0.135946	-0.679732	0.135946	-1.35495	0.135946	B cell activation;B cell activation involved in immune response;B cell differentiation;biological regulation;cell activation;cell activation involved in immune response;cell differentiation;cellular developmental process;cellular process;developmental process;immune effector process;immune system process;leukocyte activation;leukocyte activation involved in immune response;leukocyte differentiati…	binding;carbohydrate binding	cell part;cytoplasm;extracellular membrane-bounded organelle;extracellular organelle;extracellular region part;extracellular space;extracellular vesicular exosome;intracellular part;membrane;membrane-bounded organelle;membrane-bounded vesicle;organelle;vesicle		+	Cluster -997	Cluster 1	3.30195	0.0227788	O00214	O00214;F6V2D4;H7BXD8;E9PN19	LEG8_HUMAN	LGALS8	primary_relapse;primary_lung_metastasis
1.32493	0.319055	-0.611811	-0.108194	-1.54131	0.617339	cellular component assembly;cellular component assembly at cellular level;cellular component organization;cellular component organization at cellular level;cellular component organization or biogenesis;cellular component organization or biogenesis at cellular level;cellular macromolecular complex assembly;cellular macromolecular complex subunit organization;cellular macromolecule metabolic proces…	binding;catalytic activity;GTP binding;GTPase activity;guanyl nucleotide binding;guanyl ribonucleotide binding;hydrolase activity;hydrolase activity, acting on acid anhydrides;hydrolase activity, acting on acid anhydrides, in phosphorus-containing anhydrides;nucleoside-triphosphatase activity;nucleotide binding;purine nucleotide binding;purine ribonucleoside triphosphate binding;purine ribonucleo…	cell part;cytoplasm;cytoskeletal part;extracellular membrane-bounded organelle;extracellular organelle;extracellular region part;extracellular vesicular exosome;intracellular organelle part;intracellular part;macromolecular complex;membrane-bounded organelle;membrane-bounded vesicle;microtubule;organelle;organelle part;protein complex;vesicle	Gap junction;Pathogenic Escherichia coli infection;Phagosome	+	Cluster -997	Cluster 1	5.79718	0.00215789	Q9H4B7	Q9H4B7	TBB1_HUMAN	TUBB1	post_lung_metastasis;primary_lung_metastasis;bone_metastasis_lung_metastasis;primary_relapse;bone_metastasis_relapse
1.4613	0.320346	-0.486861	-0.0481269	-1.55755	0.310896	biological regulation;blood coagulation;carbohydrate transport;cell activation;cell chemotaxis;cell migration;cell motility;cell surface receptor linked signaling pathway;cellular component movement;cellular process;cellular response to chemical stimulus;cellular response to cytokine stimulus;cellular response to organic substance;cellular response to stimulus;chemokine-mediated signaling pathway…	binding;carbohydrate transmembrane transporter activity;chemokine activity;chemokine receptor binding;CXCR chemokine receptor binding;cytokine activity;cytokine receptor binding;glucose transmembrane transporter activity;G-protein-coupled receptor binding;hexose transmembrane transporter activity;monosaccharide transmembrane transporter activity;protein binding;receptor binding;substrate-specific…	cell part;cytoplasmic membrane-bounded vesicle lumen;cytoplasmic part;cytoplasmic vesicle part;extracellular region;extracellular region part;extracellular space;intracellular organelle part;intracellular part;membrane-enclosed lumen;organelle lumen;organelle part;platelet alpha granule lumen;secretory granule lumen;vesicle lumen	Chemokine signaling pathway;Cytokine-cytokine receptor interaction	+	Cluster -997	Cluster 1	7.73282	0	P02775	P02775	CXCL7_HUMAN	PPBP	post_lung_metastasis;bone_metastasis_lung_metastasis;primary_lung_metastasis;primary_relapse
1.24351	0.226175	-0.22341	-0.22341	-1.69033	0.667464	anatomical structure development;anatomical structure morphogenesis;biological regulation;cation homeostasis;cell maturation;cell morphogenesis;cellular component morphogenesis;cellular component organization;cellular component organization or biogenesis;cellular developmental process;cellular macromolecule metabolic process;cellular metabolic process;cellular process;cellular protein metabolic p…	adenyl nucleotide binding;adenyl ribonucleotide binding;ATP binding;binding;catalytic activity;nucleotide binding;protein-glutamine gamma-glutamyltransferase activity;purine nucleotide binding;purine ribonucleoside triphosphate binding;purine ribonucleotide binding;ribonucleotide binding;structural constituent of cytoskeleton;structural molecule activity;transferase activity;transferase activity,…	cell cortex part;cell part;cortical cytoskeleton;cytoplasmic part;cytoskeleton;intracellular non-membrane-bounded organelle;intracellular organelle;intracellular part;membrane;non-membrane-bounded organelle;organelle;plasma membrane		+	Cluster -997	Cluster 1	5.35046	0.004	P16452	P16452;H3BTE6	EPB42_HUMAN	EPB42	post_lung_metastasis;primary_lung_metastasis;bone_metastasis_lung_metastasis
1.31468	0.252232	-0.190516	-0.190516	-1.69572	0.509834	anatomical structure development;axon guidance;biological regulation;biosynthetic process;cation homeostasis;cation transport;cell development;cellular biosynthetic process;cellular component organization;cellular component organization at cellular level;cellular component organization or biogenesis;cellular component organization or biogenesis at cellular level;cellular developmental process;cel…	ATPase binding;binding;binding, bridging;cytoskeletal adaptor activity;cytoskeletal protein binding;enzyme binding;protein binding;protein binding, bridging;spectrin binding;structural constituent of cytoskeleton;structural molecule activity	axolemma;axon part;basolateral plasma membrane;cell cortex part;cell part;cell projection membrane;cell projection part;contractile fiber part;cortical cytoskeleton;cytoplasmic part;cytoskeleton;cytosol;endoplasmic reticulum;intracellular membrane-bounded organelle;intracellular non-membrane-bounded organelle;intracellular organelle;intracellular part;leading edge membrane;M band;membrane;membran…		+	Cluster -997	Cluster 1	4.04914	0.0111475	P16157	P16157;H0YBS0;H0YAY8	ANK1_HUMAN	ANK1	post_lung_metastasis;primary_lung_metastasis;bone_metastasis_lung_metastasis
1.30524	0.270362	-0.196168	-0.196168	-1.69758	0.51431	biological adhesion;biological regulation;blood coagulation;blood coagulation, intrinsic pathway;cell activation;cell adhesion;cellular process;coagulation;hemostasis;macromolecule metabolic process;metabolic process;multicellular organismal process;platelet activation;primary metabolic process;protein activation cascade;protein metabolic process;regulation of biological quality;regulation of bod…		cell part;integral to membrane;integral to plasma membrane;intrinsic to membrane;intrinsic to plasma membrane;membrane;membrane part;plasma membrane;plasma membrane part	ECM-receptor interaction;Hematopoietic cell lineage	+	Cluster -997	Cluster 1	4.84385	0.00601307	P14770	P14770	GPIX_HUMAN	GP9	post_lung_metastasis;primary_lung_metastasis;bone_metastasis_lung_metastasis
1.2249	0.333073	-0.237943	-0.237943	-1.70078	0.618698	alcohol metabolic process;anatomical structure development;ATP biosynthetic process;ATP metabolic process;biological regulation;biosynthetic process;carbohydrate metabolic process;carboxylic acid biosynthetic process;carboxylic acid metabolic process;cellular biosynthetic process;cellular carbohydrate metabolic process;cellular ketone metabolic process;cellular metabolic process;cellular nitrogen…	adenyl nucleotide binding;adenyl ribonucleotide binding;alkali metal ion binding;ATP binding;binding;catalytic activity;cation binding;ion binding;kinase activity;magnesium ion binding;metal ion binding;nucleotide binding;phosphotransferase activity, alcohol group as acceptor;potassium ion binding;purine nucleotide binding;purine ribonucleoside triphosphate binding;purine ribonucleotide binding;p…	cell part;cytoplasmic part;cytosol;extracellular membrane-bounded organelle;extracellular organelle;extracellular region part;extracellular vesicular exosome;intracellular part;membrane-bounded organelle;membrane-bounded vesicle;organelle;vesicle	Glycolysis / Gluconeogenesis;Insulin signaling pathway;Maturity onset diabetes of the young;Purine metabolism;Pyruvate metabolism;Type II diabetes mellitus	+	Cluster -997	Cluster 1	4.01746	0.011443	P30613	P30613	KPYR_HUMAN	PKLR	post_lung_metastasis;primary_lung_metastasis;bone_metastasis_lung_metastasis
1.34243	0.261467	-0.176058	-0.176058	-1.69455	0.442763	biological regulation;blood coagulation;cellular process;cellular response to stimulus;coagulation;hemostasis;intracellular signal transduction;multicellular organismal process;regulation of biological process;regulation of biological quality;regulation of body fluid levels;regulation of cellular process;response to stimulus;signal transduction;small GTPase mediated signal transduction	enzyme regulator activity;GTPase regulator activity;guanyl-nucleotide exchange factor activity;nucleoside-triphosphatase regulator activity	cell part;cytoplasm;cytoplasmic part;cytosol;intracellular part;perinuclear region of cytoplasm		+	Cluster -997	Cluster 1	3.7532	0.0152149	Q96HP0	Q96HP0;K7ESB7	DOCK6_HUMAN	DOCK6	post_lung_metastasis;primary_lung_metastasis;bone_metastasis_lung_metastasis
1.34892	0.350983	-0.173812	-0.173812	-1.69655	0.344265	activation of protein kinase activity;anatomical structure development;anatomical structure formation involved in morphogenesis;anatomical structure morphogenesis;angiogenesis;angiogenesis involved in wound healing;apolipoprotein A-I-mediated signaling pathway;axon guidance;biological adhesion;biological regulation;blood coagulation;cell activation;cell adhesion;cell differentiation;cell growth;c…	binding;catalytic activity;cell adhesion molecule binding;cytokine receptor binding;enzyme binding;extracellular matrix binding;fibronectin binding;growth factor receptor binding;identical protein binding;intramolecular oxidoreductase activity;intramolecular oxidoreductase activity, interconverting keto- and enol-groups;intramolecular oxidoreductase activity, transposing S-S bonds;isomerase activ…	adherens junction;alphav-beta3 integrin complex;alphav-beta3 integrin-vitronectin complex;anchoring junction;cell junction;cell part;cell projection membrane;cell projection part;cell surface;cell-substrate adherens junction;cell-substrate junction;cytoplasmic membrane-bounded vesicle;cytoplasmic part;cytoplasmic vesicle;cytoplasmic vesicle membrane;cytoplasmic vesicle part;extracellular membrane…	Arrhythmogenic right ventricular cardiomyopathy (ARVC);Dilated cardiomyopathy;ECM-receptor interaction;Focal adhesion;Hematopoietic cell lineage;Hypertrophic cardiomyopathy (HCM);Osteoclast differentiation;Phagosome;Regulation of actin cytoskeleton	+	Cluster -997	Cluster 1	6.21237	0.00138182	P05106	P05106;H3BM21	ITB3_HUMAN	ITGB3	post_lung_metastasis;primary_lung_metastasis;bone_metastasis_lung_metastasis
1.24731	0.416933	-0.229714	-0.229714	-1.70673	0.501922	actin cytoskeleton organization;actin filament capping;actin filament organization;actin filament-based process;anatomical structure development;axon guidance;biological regulation;biosynthetic process;cellular biosynthetic process;cellular component organization;cellular component organization at cellular level;cellular component organization or biogenesis;cellular component organization or biog…	actin binding;actin filament binding;binding;calcium ion binding;cation binding;cytoskeletal protein binding;ion binding;metal ion binding;protein binding;structural constituent of cytoskeleton;structural molecule activity	actin cytoskeleton;cell cortex part;cell part;cuticular plate;cytoplasmic part;cytoskeletal part;cytoskeleton;cytosol;intracellular non-membrane-bounded organelle;intracellular organelle;intracellular organelle part;intracellular part;intrinsic to internal side of plasma membrane;intrinsic to membrane;intrinsic to plasma membrane;membrane part;non-membrane-bounded organelle;organelle;organelle pa…		+	Cluster -997	Cluster 1	6.02594	0.00167742	P02549	P02549	SPTA1_HUMAN	SPTA1	post_lung_metastasis;primary_lung_metastasis;bone_metastasis_lung_metastasis
1.21543	0.317659	0.0745983	-0.278573	-1.77257	0.443461	actin filament capping;anatomical structure development;axon guidance;biological regulation;biosynthetic process;cellular biosynthetic process;cellular component organization;cellular component organization or biogenesis;cellular membrane organization;cellular metabolic process;cellular nitrogen compound biosynthetic process;cellular nitrogen compound metabolic process;cellular process;chemotaxis…	actin binding;actin filament binding;ankyrin binding;binding;cytoskeletal protein binding;protein binding;structural constituent of cytoskeleton;structural molecule activity	actin cytoskeleton;cell cortex part;cell part;cell surface;cytoplasm;cytoplasmic part;cytoskeletal part;cytoskeleton;cytosol;intracellular non-membrane-bounded organelle;intracellular organelle;intracellular organelle part;intracellular part;intrinsic to internal side of plasma membrane;intrinsic to membrane;intrinsic to plasma membrane;macromolecular complex;membrane part;non-membrane-bounded or…		+	Cluster -997	Cluster 1	6.74305	0.00109091	P11277	P11277;H0YJE6	SPTB1_HUMAN	SPTB	relapse_lung_metastasis;post_lung_metastasis;primary_lung_metastasis;bone_metastasis_lung_metastasis
1.23797	0.447423	-0.234745	-0.234745	-1.70746	0.491558		binding;cation binding;heme binding;ion binding;iron ion binding;metal ion binding;oxygen binding;oxygen transporter activity;substrate-specific transporter activity;tetrapyrrole binding;transition metal ion binding;transporter activity	cell part;cytoplasmic part;cytosolic part;hemoglobin complex;intracellular part;macromolecular complex;protein complex		+	Cluster -997	Cluster 1	3.20072	0.0250403	G3V1N2	G3V1N2	G3V1N2_HUMAN	HBA2	primary_lung_metastasis;post_lung_metastasis;bone_metastasis_lung_metastasis
1.33514	-0.144151	-0.144151	-0.144151	-1.62344	0.720755			cell part;cytoplasmic part;integral to membrane;intracellular organelle part;intracellular part;intrinsic to membrane;membrane;membrane part;mitochondrial membrane;mitochondrial outer membrane;mitochondrial part;organelle membrane;organelle outer membrane;organelle part;outer membrane		+	Cluster -997	Cluster 1	2.63952	0.0438223	Q6P1Q0	Q6P1Q0;F8VVQ3;F8VP71;F8VZA2;H0YIV5	LTMD1_HUMAN	LETMD1	primary_lung_metastasis;bone_metastasis_lung_metastasis
0.9474	0.736408	0.262673	-0.425385	-1.79817	0.277074	acylglycerol metabolic process;aerobic respiration;aging;alcohol metabolic process;anatomical structure development;biological regulation;catabolic process;cell differentiation;cellular aromatic compound metabolic process;cellular catabolic process;cellular component assembly;cellular component organization;cellular component organization or biogenesis;cellular developmental process;cellular lipi…	aminoacylase activity;antioxidant activity;binding;catalase activity;catalytic activity;cation binding;coenzyme binding;cofactor binding;enzyme binding;heme binding;hydrolase activity;hydrolase activity, acting on carbon-nitrogen (but not peptide) bonds;hydrolase activity, acting on carbon-nitrogen (but not peptide) bonds, in linear amides;identical protein binding;ion binding;iron ion binding;me…	adherens junction;anchoring junction;cell junction;cell part;cell-substrate adherens junction;cell-substrate junction;cytoplasmic part;cytosol;endoplasmic reticulum;extracellular membrane-bounded organelle;extracellular organelle;extracellular region part;extracellular vesicular exosome;focal adhesion;Golgi apparatus;intracellular membrane-bounded organelle;intracellular organelle;intracellular o…	Amyotrophic lateral sclerosis (ALS);Methane metabolism;Peroxisome;Tryptophan metabolism	+	Cluster -997	Cluster 1	3.46514	0.0193667	P04040	P04040	CATA_HUMAN	CAT	primary_lung_metastasis;relapse_lung_metastasis;bone_metastasis_lung_metastasis;post_lung_metastasis
0.821729	0.706962	0.593031	-0.485412	-1.79255	0.156242	biological regulation;cellular component organization;cellular component organization at cellular level;cellular component organization or biogenesis;cellular component organization or biogenesis at cellular level;cellular process;cytoskeletal anchoring at nuclear membrane;cytoskeleton organization;establishment of localization;establishment of protein localization;establishment of protein locali…	actin binding;actin filament binding;binding;cytoskeletal protein binding;protein binding	cell part;cytoplasmic part;endoplasmic reticulum;envelope;integral to membrane;intracellular membrane-bounded organelle;intracellular organelle;intracellular organelle part;intracellular part;intrinsic to membrane;macromolecular complex;membrane;membrane part;membrane-bounded organelle;nuclear envelope;nuclear membrane;nuclear outer membrane;nuclear part;organelle;organelle envelope;organelle mem…		+	Cluster -997	Cluster 1	5.31317	0.0041165	Q6ZMZ3	Q6ZMZ3;G3V533	SYNE3_HUMAN	SYNE3	primary_lung_metastasis;bone_metastasis_lung_metastasis;post_lung_metastasis;relapse_lung_metastasis
0.872994	0.532371	0.563712	-0.472995	-1.81898	0.322902	activation of store-operated calcium channel activity;anatomical structure development;anatomical structure morphogenesis;appendage morphogenesis;biological regulation;calcium ion transmembrane transport;calcium ion transport;calcium-mediated signaling;cation transport;cellular macromolecule metabolic process;cellular metabolic process;cellular process;cellular protein metabolic process;cellular …	binding;calcium ion binding;catalytic activity;cation binding;electron carrier activity;ion binding;ion channel binding;metal ion binding;oxidoreductase activity;oxidoreductase activity, acting on paired donors, with incorporation or reduction of molecular oxygen;oxidoreductase activity, acting on paired donors, with incorporation or reduction of molecular oxygen, 2-oxoglutarate as one donor, and…	calcium channel complex;cation channel complex;cell cortex part;cell part;cortical endoplasmic reticulum;cytoplasmic part;endoplasmic reticulum;endoplasmic reticulum lumen;endoplasmic reticulum membrane;endoplasmic reticulum part;integral to endoplasmic reticulum membrane;integral to membrane;integral to organelle membrane;intracellular membrane-bounded organelle;intracellular organelle;intracell…		+	Cluster -997	Cluster 1	3.49831	0.0189419	Q12797	Q12797	ASPH_HUMAN	ASPH	primary_lung_metastasis;post_lung_metastasis;bone_metastasis_lung_metastasis;relapse_lung_metastasis
1.17459	0.451726	0.608333	-0.265015	-1.70462	-0.265015		catalytic activity;endopeptidase activity;hydrolase activity;peptidase activity;peptidase activity, acting on L-amino acid peptides;serine hydrolase activity;serine-type endopeptidase activity;serine-type peptidase activity	extracellular membrane-bounded organelle;extracellular organelle;extracellular region part;extracellular vesicular exosome;membrane-bounded organelle;membrane-bounded vesicle;organelle;vesicle		+	Cluster -997	Cluster 1	2.98357	0.0315581	P26927	Q2TV78;P26927;H7C0F8;G3XAK1	HGFL_HUMAN	MST1	primary_lung_metastasis;post_lung_metastasis;relapse_lung_metastasis
1.06664	0.587147	0.669208	-0.314089	-1.69482	-0.314089	ATP-dependent chromatin remodeling;biological regulation;cell migration;cell motility;cellular component assembly;cellular component assembly at cellular level;cellular component disassembly;cellular component disassembly at cellular level;cellular component movement;cellular component organization;cellular component organization at cellular level;cellular component organization or biogenesis;cel…	binding;DNA binding;nucleic acid binding	cell part;chromosomal part;extrinsic to membrane;extrinsic to plasma membrane;intracellular membrane-bounded organelle;intracellular organelle;intracellular organelle part;intracellular part;macromolecular complex;membrane part;membrane-bounded organelle;nuclear chromosome part;nuclear nucleosome;nuclear part;nucleoplasm;nucleosome;nucleus;organelle;organelle part;plasma membrane part;protein-DNA…	Systemic lupus erythematosus	+	Cluster -997	Cluster 1	3.44704	0.0199255	Q96A08	Q96A08	H2B1A_HUMAN	HIST1H2BA	primary_lung_metastasis;post_lung_metastasis;relapse_lung_metastasis
0.629192	1.08759	0.745	-0.751143	-1.50296	-0.207683	cellular component organization;cellular component organization at cellular level;cellular component organization or biogenesis;cellular component organization or biogenesis at cellular level;cellular process;establishment of localization;establishment of localization in cell;Golgi vesicle transport;intracellular transport;lysosome organization;membrane organization;organelle organization;post-Go…	binding;lipid binding;phosphatidylinositol binding;phosphatidylinositol-3,5-bisphosphate binding;phospholipid binding;transporter activity	cell part;clathrin coated vesicle membrane;clathrin-coated endocytic vesicle membrane;clathrin-coated vesicle;coated vesicle;coated vesicle membrane;cytoplasmic membrane-bounded vesicle;cytoplasmic part;cytoplasmic vesicle;cytoplasmic vesicle membrane;cytoplasmic vesicle part;early endosome membrane;endocytic vesicle membrane;endosomal part;endosome;endosome membrane;Golgi apparatus part;Golgi me…		+	Cluster -997	Cluster 1	3.82313	0.0139341	Q5SYC1	Q5SYC1	CLVS2_HUMAN	CLVS2	primary_lung_metastasis;relapse_lung_metastasis;post_lung_metastasis;post_progression
1.02015	0.528343	0.795197	-0.330885	-1.68192	-0.330885	anion transport;chloride transport;establishment of localization;inorganic anion transport;ion transport;transport	active transmembrane transporter activity;anion transmembrane transporter activity;anion:cation symporter activity;cation transmembrane transporter activity;cation:chloride symporter activity;chloride transmembrane transporter activity;inorganic anion transmembrane transporter activity;ion transmembrane transporter activity;secondary active transmembrane transporter activity;solute:cation symport…	cell part;extracellular membrane-bounded organelle;extracellular organelle;extracellular region part;extracellular vesicular exosome;integral to membrane;intrinsic to membrane;membrane;membrane part;membrane-bounded organelle;membrane-bounded vesicle;organelle;plasma membrane;vesicle		+	Cluster -997	Cluster 1	2.9228	0.0337981	Q9BXP2	Q9BXP2	S12A9_HUMAN	SLC12A9	primary_lung_metastasis;post_lung_metastasis;relapse_lung_metastasis
1.58114	0	0	0	-1.58114	0	amine metabolic process;aminoglycan catabolic process;aminoglycan metabolic process;anatomical structure morphogenesis;appendage morphogenesis;biological regulation;carbohydrate catabolic process;carbohydrate metabolic process;catabolic process;cell morphogenesis;cellular carbohydrate metabolic process;cellular catabolic process;cellular component morphogenesis;cellular component organization;cel…	catalytic activity;hydrolase activity;hydrolase activity, acting on glycosyl bonds;hydrolase activity, hydrolyzing O-glycosyl compounds;L-iduronidase activity	cell part;coated vesicle;cytoplasmic membrane-bounded vesicle;cytoplasmic part;cytoplasmic vesicle;extracellular membrane-bounded organelle;extracellular organelle;extracellular region part;extracellular vesicular exosome;intracellular membrane-bounded organelle;intracellular organelle;intracellular organelle lumen;intracellular organelle part;intracellular part;lysosomal lumen;membrane-bounded o…	Glycosaminoglycan degradation;Lysosome	+	Cluster -997	Cluster 1	2.57072	0.0476863	P35475	P35475	IDUA_HUMAN	IDUA	primary_lung_metastasis
1.58114	0	0	0	-1.58114	0	biosynthetic process;catabolic process;cellular biosynthetic process;cellular catabolic process;cellular lipid catabolic process;cellular lipid metabolic process;cellular metabolic process;cellular process;cellular response to chemical stimulus;cellular response to cytokine stimulus;cellular response to organic substance;cellular response to stimulus;cellular response to tumor necrosis factor;cer…	binding;catalytic activity;cation binding;hydrolase activity;hydrolase activity, acting on ester bonds;ion binding;lipase activity;metal ion binding;phospholipase activity;phosphoric diester hydrolase activity;phosphoric ester hydrolase activity;sphingomyelin phosphodiesterase activity;sphingomyelin phosphodiesterase D activity	cell part;cytoplasmic part;endoplasmic reticulum;endoplasmic reticulum membrane;endoplasmic reticulum part;Golgi apparatus;Golgi apparatus part;Golgi membrane;integral to membrane;intracellular membrane-bounded organelle;intracellular organelle;intracellular organelle part;intracellular part;intrinsic to membrane;membrane;membrane part;membrane-bounded organelle;organelle;organelle membrane;organ…	Sphingolipid metabolism	+	Cluster -997	Cluster 1	2.61718	0.0452047	Q9NXE4	Q9NXE4;H7BXF4;H7C2J2;H7C1Q6;H7C0W5	NSMA3_HUMAN	SMPD4	primary_lung_metastasis
1.58114	0	0	0	-1.58114	0	biological regulation;cell communication;cellular component organization;cellular component organization at cellular level;cellular component organization or biogenesis;cellular component organization or biogenesis at cellular level;cellular membrane organization;cellular metabolic process;cellular process;cellular response to chemical stimulus;cellular response to cytokine stimulus;cellular resp…	adenyl nucleotide binding;adenyl ribonucleotide binding;ATP binding;binding;catalytic activity;NADH dehydrogenase (quinone) activity;NADH dehydrogenase (ubiquinone) activity;NADH dehydrogenase activity;nucleotide binding;oxidoreductase activity;oxidoreductase activity, acting on NADH or NADPH;oxidoreductase activity, acting on NADH or NADPH, quinone or similar compound as acceptor;purine nucleoti…	cell part;cytoplasm;cytoplasmic part;extracellular membrane-bounded organelle;extracellular organelle;extracellular region part;extracellular vesicular exosome;integral to membrane;intracellular membrane-bounded organelle;intracellular organelle;intracellular organelle part;intracellular part;intrinsic to membrane;macromolecular complex;membrane;membrane part;membrane-bounded organelle;membrane-b…	Alzheimer's disease;Huntington's disease;Oxidative phosphorylation;Parkinson's disease	+	Cluster -997	Cluster 1	2.55469	0.0484969	Q9P0J0	Q9P0J0	NDUAD_HUMAN	NDUFA13	primary_lung_metastasis
1.58114	0	0	0	-1.58114	0	carbohydrate metabolic process;cellular carbohydrate metabolic process;cellular macromolecule metabolic process;cellular metabolic process;cellular process;cellular protein metabolic process;glycosylation;macromolecule glycosylation;macromolecule metabolic process;macromolecule modification;metabolic process;peptidyl-amino acid modification;peptidyl-tryptophan modification;primary metabolic proce…	catalytic activity;mannosyltransferase activity;transferase activity;transferase activity, transferring glycosyl groups;transferase activity, transferring hexosyl groups	cell part;integral to membrane;intracellular organelle part;intracellular part;intrinsic to membrane;membrane;membrane part;nuclear inner membrane;nuclear membrane;nuclear part;organelle inner membrane;organelle membrane;organelle part		+	Cluster -997	Cluster 1	2.69658	0.0424148	Q6ZPD9	Q6ZPD9;K7ELH8	D19L3_HUMAN	DPY19L3	primary_lung_metastasis
1.58114	0	0	0	-1.58114	0	cell cycle;cell cycle phase;cell cycle process;cell differentiation;cell division;cellular component organization;cellular component organization at cellular level;cellular component organization or biogenesis;cellular component organization or biogenesis at cellular level;cellular developmental process;cellular process;cytoskeleton organization;developmental process;epithelial cell differentiati…	structural molecule activity	apical part of cell;cell body;cell part;cell projection;chromosome;cytoplasm;cytoplasmic part;cytoskeletal part;cytosol;dendrite;extracellular membrane-bounded organelle;extracellular organelle;extracellular region part;extracellular vesicular exosome;Golgi apparatus part;Golgi membrane;intracellular membrane-bounded organelle;intracellular non-membrane-bounded organelle;intracellular organelle;i…		+	Cluster -997	Cluster 1	2.57137	0.0476653	Q14980	Q14980;A0A087WY61;K4DIE0;H0YFY6	NUMA1_HUMAN	NUMA1	primary_lung_metastasis
1.58114	0	0	0	-1.58114	0	anatomical structure development;cell differentiation;cellular developmental process;cellular process;developmental process;nervous system development;system development	binding;nucleic acid binding;nucleotide binding;RNA binding	cell part;cytoplasm;intracellular membrane-bounded organelle;intracellular organelle;intracellular organelle part;intracellular part;membrane-bounded organelle;nuclear part;nucleoplasm;nucleus;organelle;organelle part		+	Cluster -997	Cluster 1	3.33937	0.0219887	Q8IUH3	Q8IUH3	RBM45_HUMAN	RBM45	primary_lung_metastasis
1.58114	0	0	0	-1.58114	0	biological regulation;cellular component organization;cellular component organization at cellular level;cellular component organization or biogenesis;cellular component organization or biogenesis at cellular level;cellular process;extracellular matrix organization;extracellular structure organization;negative regulation of biological process;negative regulation of cell proliferation;negative regu…	binding;carboxylic acid binding;catalytic activity;cation binding;ion binding;iron ion binding;L-ascorbic acid binding;metal ion binding;oxidoreductase activity;oxidoreductase activity, acting on paired donors, with incorporation or reduction of molecular oxygen;oxidoreductase activity, acting on paired donors, with incorporation or reduction of molecular oxygen, 2-oxoglutarate as one donor, and …	cell part;cytoplasmic part;endoplasmic reticulum lumen;endoplasmic reticulum part;intracellular organelle lumen;intracellular organelle part;intracellular part;membrane-enclosed lumen;organelle lumen;organelle part		+	Cluster -997	Cluster 1	2.60397	0.0460979	Q8IVL6	Q8IVL6	P3H3_HUMAN	P3H3	primary_lung_metastasis
1.58114	0	0	0	-1.58114	0	cellular component assembly;cellular component assembly at cellular level;cellular component organization;cellular component organization at cellular level;cellular component organization or biogenesis;cellular component organization or biogenesis at cellular level;cellular macromolecular complex assembly;cellular macromolecular complex subunit organization;cellular process;chromatin organization…	binding;DNA binding;nucleic acid binding	cell part;chromosomal part;intracellular membrane-bounded organelle;intracellular non-membrane-bounded organelle;intracellular organelle;intracellular organelle part;intracellular part;macromolecular complex;membrane-bounded organelle;non-membrane-bounded organelle;nuclear part;nucleolus;nucleosome;nucleus;organelle;organelle part;protein-DNA complex		+	Cluster -997	Cluster 1	2.66643	0.0429176	Q92522	Q92522	H1X_HUMAN	H1FX	primary_lung_metastasis
1.58114	0	0	0	-1.58114	0	biological regulation;cell cycle checkpoint;cellular macromolecule metabolic process;cellular metabolic process;cellular nitrogen compound metabolic process;cellular process;cellular response to abiotic stimulus;cellular response to ionizing radiation;cellular response to radiation;cellular response to stimulus;cellular response to stress;DNA damage checkpoint;DNA integrity checkpoint;macromolecu…		cell part;chromosome;integrator complex;intracellular non-membrane-bounded organelle;intracellular organelle;intracellular organelle part;intracellular part;macromolecular complex;non-membrane-bounded organelle;nuclear part;nucleoplasm part;organelle;organelle part;protein complex		+	Cluster -997	Cluster 1	2.69684	0.0424084	Q9NVH2	Q9NVH2;A0A087WYC2	INT7_HUMAN	INTS7	primary_lung_metastasis
1.58114	0	0	0	-1.58114	0	apoptosis;axon guidance;biological regulation;blood coagulation;cell death;cell differentiation;cell migration;cell motility;cell surface receptor linked signaling pathway;cellular component movement;cellular component organization;cellular component organization or biogenesis;cellular developmental process;cellular membrane organization;cellular process;cellular response to chemical stimulus;cel…	enzyme activator activity;enzyme regulator activity;GTPase activator activity;GTPase regulator activity;guanyl-nucleotide exchange factor activity;nucleoside-triphosphatase regulator activity	cell part;cytoplasm;cytoplasmic part;cytosol;intracellular membrane-bounded organelle;intracellular organelle;intracellular organelle part;intracellular part;membrane;membrane-bounded organelle;nuclear part;nucleoplasm;nucleus;organelle;organelle part	Bacterial invasion of epithelial cells;Focal adhesion;Regulation of actin cytoskeleton;Shigellosis	+	Cluster -997	Cluster 1	2.68881	0.0426805	Q14185	Q14185;A0A096LNH6	DOCK1_HUMAN	DOCK1	primary_lung_metastasis
1.58114	0	0	0	-1.58114	0	biological regulation;cell differentiation;cellular component organization;cellular component organization at cellular level;cellular component organization or biogenesis;cellular component organization or biogenesis at cellular level;cellular developmental process;cellular macromolecule metabolic process;cellular metabolic process;cellular process;cellular protein metabolic process;developmental…	binding;catalytic activity;coenzyme binding;cofactor binding;NAD binding;nucleic acid binding transcription factor activity;nucleotide binding;oxidoreductase activity;oxidoreductase activity, acting on CH-OH group of donors;oxidoreductase activity, acting on the CH-OH group of donors, NAD or NADP as acceptor;protein binding;protein binding transcription factor activity;protein C-terminus binding;…	cell part;cytoplasmic part;cytosol;intracellular membrane-bounded organelle;intracellular organelle;intracellular organelle part;intracellular part;macromolecular complex;membrane-bounded organelle;nuclear part;nucleoplasm;nucleoplasm part;nucleus;organelle;organelle part;protein complex;transcription factor complex;transcriptional repressor complex	Chronic myeloid leukemia;Notch signaling pathway;Pathways in cancer;Wnt signaling pathway	+	Cluster -997	Cluster 1	2.66053	0.0429746	Q13363	Q13363;E7EPF8;E7ESU7;E9PGB1;D6RAX2	CTBP1_HUMAN	CTBP1	primary_lung_metastasis
1.58114	0	0	0	-1.58114	0	cellular component organization;cellular component organization or biogenesis;cellular membrane organization;cellular process;endocytosis;establishment of localization;establishment of protein localization;membrane invagination;membrane organization;protein transport;receptor-mediated endocytosis;transport;vesicle-mediated transport	binding;calcium ion binding;cargo receptor activity;cation binding;ion binding;lipoprotein particle binding;lipoprotein particle receptor activity;low-density lipoprotein particle binding;low-density lipoprotein receptor activity;metal ion binding;protein-lipid complex binding;receptor activity	cell part;integral to membrane;intrinsic to membrane;macromolecular complex;membrane part;protein complex;receptor complex		+	Cluster -997	Cluster 1	2.5527	0.0484255	Q9NZR2	Q9NZR2	LRP1B_HUMAN	LRP1B	primary_lung_metastasis
1.58114	0	0	0	-1.58114	0	anatomical structure development;anatomical structure formation involved in morphogenesis;biological regulation;biosynthetic process;cell fate commitment;cell surface receptor linked signaling pathway;cellular biosynthetic process;cellular developmental process;cellular macromolecule metabolic process;cellular metabolic process;cellular nitrogen compound metabolic process;cellular process;cellula…	binding;calcium ion binding;cation binding;ion binding;metal ion binding	actin cytoskeleton;cell part;cytoplasm;cytoplasmic part;cytoskeleton;cytosol;endoplasmic reticulum membrane;endoplasmic reticulum part;extracellular region;Golgi apparatus part;Golgi membrane;integral to membrane;intracellular non-membrane-bounded organelle;intracellular organelle;intracellular organelle part;intracellular part;intrinsic to membrane;macromolecular complex;membrane;membrane part;n…	Dorso-ventral axis formation;Notch signaling pathway	+	Cluster -997	Cluster 1	2.70944	0.0422621	Q9UM47	Q9UM47	NOTC3_HUMAN	NOTCH3	primary_lung_metastasis
1.38214	0.620664	-0.124133	-0.124133	-1.63041	-0.124133	biosynthetic process;carboxylic acid biosynthetic process;carboxylic acid metabolic process;cellular biosynthetic process;cellular ketone metabolic process;cellular lipid metabolic process;cellular metabolic process;cellular process;fatty acid biosynthetic process;fatty acid elongation;fatty acid metabolic process;lipid biosynthetic process;lipid metabolic process;metabolic process;monocarboxylic…	3-hydroxyacyl-CoA dehydratase activity;binding;carbon-oxygen lyase activity;catalytic activity;enzyme binding;hydro-lyase activity;lyase activity;protein binding	cell part;cytoplasmic part;endoplasmic reticulum;endoplasmic reticulum membrane;endoplasmic reticulum part;integral to membrane;intracellular membrane-bounded organelle;intracellular organelle;intracellular organelle part;intracellular part;intrinsic to membrane;membrane;membrane part;membrane-bounded organelle;organelle;organelle membrane;organelle part		+	Cluster -997	Cluster 1	2.6882	0.0426239	Q5VWC8	Q5VWC8	HACD4_HUMAN	HACD4	primary_lung_metastasis;post_lung_metastasis
1.35119	0.687641	-0.137528	-0.137528	-1.62625	-0.137528	activation of immune response;anatomical structure development;anatomical structure formation involved in morphogenesis;angiogenesis;antigen receptor-mediated signaling pathway;biological adhesion;biological regulation;cell adhesion;cell development;cell junction assembly;cell junction organization;cell surface receptor linked signaling pathway;cell-cell adhesion;cell-substrate junction assembly;…	binding;enzyme activator activity;enzyme regulator activity;GPI anchor binding;GTPase activator activity;GTPase regulator activity;integrin binding;lipid binding;nucleoside-triphosphatase regulator activity;phosphatidylinositol binding;phospholipid binding;protein binding;protein complex binding;receptor binding	adherens junction;anchored to external side of plasma membrane;anchored to membrane;anchored to plasma membrane;anchoring junction;apical plasma membrane;cell junction;cell part;cell projection;cell projection part;cell-substrate adherens junction;cell-substrate junction;cytoplasmic part;cytosol;dendrite;endoplasmic reticulum;external side of plasma membrane;extracellular membrane-bounded organel…	Leukocyte transendothelial migration	+	Cluster -997	Cluster 1	2.88287	0.035244	P04216	P04216;E9PIM6;J3QRJ3;E9PNQ8	THY1_HUMAN	THY1	primary_lung_metastasis;post_lung_metastasis
1.36257	0.663517	-0.132703	-0.132703	-1.62798	-0.132703	catabolic process;cellular catabolic process;cellular macromolecule catabolic process;cellular macromolecule metabolic process;cellular metabolic process;cellular process;ER-associated protein catabolic process;macromolecule catabolic process;macromolecule metabolic process;metabolic process;modification-dependent macromolecule catabolic process;modification-dependent protein catabolic process;pr…	binding;glycoprotein binding;protein binding	cell part;cytoplasmic part;endoplasmic reticulum lumen;endoplasmic reticulum part;endoplasmic reticulum quality control compartment;intracellular organelle lumen;intracellular organelle part;intracellular part;membrane-enclosed lumen;organelle lumen;organelle part	Protein processing in endoplasmic reticulum	+	Cluster -997	Cluster 1	4.18166	0.0101132	Q96DZ1	Q96DZ1	ERLEC_HUMAN	ERLEC1	primary_lung_metastasis;post_lung_metastasis
1.32321	0.744728	-0.148946	-0.148946	-1.6211	-0.148946	alcohol metabolic process;anatomical structure development;anatomical structure morphogenesis;bile acid and bile salt transport;bile acid metabolic process;biological regulation;biosynthetic process;camera-type eye development;carboxylic acid metabolic process;carboxylic acid transport;cardiac cell differentiation;cardiac muscle cell differentiation;cardiac muscle tissue morphogenesis;cell differ…	binding;cation binding;chromatin binding;chromatin DNA binding;DNA binding;enzyme binding;hormone receptor binding;ion binding;ligand-dependent nuclear receptor activity;metal ion binding;molecular transducer activity;nuclear hormone receptor binding;nucleic acid binding;nucleic acid binding transcription factor activity;protein binding;protein binding transcription factor activity;protein dimeri…	cell part;chromatin;chromosomal part;intracellular membrane-bounded organelle;intracellular organelle;intracellular organelle part;intracellular part;macromolecular complex;membrane-bounded organelle;nuclear chromatin;nuclear chromosome part;nuclear part;nucleoplasm;nucleus;organelle;organelle part;protein complex;receptor complex	Adipocytokine signaling pathway;Bile secretion;Hepatitis C;Non-small cell lung cancer;Pathways in cancer;PPAR signaling pathway;Small cell lung cancer;Thyroid cancer	+	Cluster -997	Cluster 1	3.59997	0.0174953	P19793	P19793	RXRA_HUMAN	RXRA	primary_lung_metastasis;post_lung_metastasis
1.41343	0.54816	-0.109632	-0.109632	-1.63269	-0.109632	apoptosis;apoptosis in response to endoplasmic reticulum stress;biological regulation;catabolic process;cell death;cell redox homeostasis;cellular catabolic process;cellular homeostasis;cellular macromolecule catabolic process;cellular macromolecule metabolic process;cellular metabolic process;cellular process;cellular protein metabolic process;cellular response to stimulus;cellular response to s…	ATPase activator activity;ATPase binding;ATPase regulator activity;binding;catalytic activity;chaperone binding;disulfide oxidoreductase activity;enzyme activator activity;enzyme binding;enzyme regulator activity;heat shock protein binding;Hsp70 protein binding;misfolded protein binding;nucleoside-triphosphatase regulator activity;oxidoreductase activity;oxidoreductase activity, acting on a sulfu…	cell part;cytoplasmic part;endoplasmic reticulum;endoplasmic reticulum chaperone complex;endoplasmic reticulum lumen;endoplasmic reticulum part;intracellular membrane-bounded organelle;intracellular organelle;intracellular organelle lumen;intracellular organelle part;intracellular part;macromolecular complex;membrane;membrane-bounded organelle;membrane-enclosed lumen;organelle;organelle lumen;org…	Protein processing in endoplasmic reticulum	+	Cluster -997	Cluster 1	3.39803	0.0207842	Q8IXB1	Q8IXB1;E7EP04;A0A087WXH7;Q71S60	DJC10_HUMAN	DNAJC10	primary_lung_metastasis;post_lung_metastasis
1.40115	0.577257	-0.115451	-0.115451	-1.63205	-0.115451	anatomical structure development;anatomical structure morphogenesis;biological regulation;cell surface receptor linked signaling pathway;cellular component organization;cellular component organization or biogenesis;cellular membrane organization;cellular process;cellular response to stimulus;developmental process;endocytosis;enzyme linked receptor protein signaling pathway;establishment of locali…	binding;carbohydrate binding;carboxylic acid binding;catalytic activity;glycoprotein binding;G-protein coupled receptor activity;identical protein binding;insulin-like growth factor-activated receptor activity;isoprenoid binding;kinase activity;lipid binding;mannose binding;molecular transducer activity;monocarboxylic acid binding;monosaccharide binding;phosphoprotein binding;phosphotransferase a…	adherens junction;anchoring junction;cell junction;cell part;cell surface;cell-substrate adherens junction;cell-substrate junction;clathrin coat;clathrin-coated vesicle;coated vesicle;cytoplasmic membrane-bounded vesicle;cytoplasmic part;cytoplasmic vesicle;early endosome;endocytic vesicle;endosome;extracellular membrane-bounded organelle;extracellular organelle;extracellular region part;extracel…	Lysosome	+	Cluster -997	Cluster 1	3.58833	0.0177116	P11717	P11717	MPRI_HUMAN	IGF2R	primary_lung_metastasis;post_lung_metastasis
1.62555	0.139307	0.139307	-0.696533	-1.34693	0.139307	cellular metabolic process;cellular process;electron transport chain;generation of precursor metabolites and energy;metabolic process;mitochondrial electron transport, NADH to ubiquinone;oxidation-reduction process;respiratory electron transport chain;small molecule metabolic process	catalytic activity;NADH dehydrogenase (quinone) activity;NADH dehydrogenase (ubiquinone) activity;NADH dehydrogenase activity;oxidoreductase activity;oxidoreductase activity, acting on NADH or NADPH;oxidoreductase activity, acting on NADH or NADPH, quinone or similar compound as acceptor	cell part;cytoplasmic part;integral to membrane;intracellular organelle part;intracellular part;intrinsic to membrane;macromolecular complex;membrane;membrane part;mitochondrial inner membrane;mitochondrial membrane;mitochondrial membrane part;mitochondrial part;mitochondrial respiratory chain complex I;NADH dehydrogenase complex;organelle inner membrane;organelle membrane;organelle part;protein …	Oxidative phosphorylation;Parkinson's disease	+	Cluster -997	Cluster 1	3.30138	0.0227591	P03915	P03915	NU5M_HUMAN	MT-ND5	primary_progression;primary_lung_metastasis
1.38681	0.610173	-0.122035	-0.122035	-1.63088	-0.122035	alcohol metabolic process;amine metabolic process;anatomical structure development;anatomical structure morphogenesis;benzene-containing compound metabolic process;biological regulation;carboxylic acid metabolic process;catabolic process;cellular amine metabolic process;cellular amino acid metabolic process;cellular aromatic compound metabolic process;cellular catabolic process;cellular ketone me…	binding;carboxypeptidase activity;catalytic activity;cation binding;dipeptidase activity;exopeptidase activity;hydrolase activity;identical protein binding;ion binding;metal ion binding;metallodipeptidase activity;metalloexopeptidase activity;metallopeptidase activity;peptidase activity;peptidase activity, acting on L-amino acid peptides;protein binding;protein dimerization activity;protein homod…	cell part;cytoplasm;cytoplasmic part;endoplasmic reticulum;extracellular membrane-bounded organelle;extracellular organelle;extracellular region part;extracellular space;extracellular vesicular exosome;Golgi apparatus;intracellular membrane-bounded organelle;intracellular organelle;intracellular part;lysosome;lytic vacuole;membrane-bounded organelle;membrane-bounded vesicle;organelle;vacuole;vesi…		+	Cluster -997	Cluster 1	4.46349	0.00846602	Q9Y646	Q9Y646	CBPQ_HUMAN	CPQ	primary_lung_metastasis;post_lung_metastasis
1.22609	0.922277	-0.184455	-0.184455	-1.595	-0.184455	biological regulation;catabolic process;cellular catabolic process;cellular macromolecule catabolic process;cellular macromolecule metabolic process;cellular metabolic process;cellular process;cellular protein metabolic process;ER-associated protein catabolic process;macromolecule catabolic process;macromolecule metabolic process;metabolic process;modification-dependent macromolecule catabolic pr…	binding;chaperone binding;heat shock protein binding;Hsp70 protein binding;polyubiquitin binding;proteasome binding;protein binding;protein complex binding;small conjugating protein binding;ubiquitin binding;unfolded protein binding	cell part;cytoplasmic part;cytosol;inclusion body;intracellular membrane-bounded organelle;intracellular organelle;intracellular part;membrane-bounded organelle;nucleus;organelle	Protein processing in endoplasmic reticulum	+	Cluster -997	Cluster 1	3.21218	0.0247986	P25686	P25686;C9JXB9;C9JRD2	DNJB2_HUMAN	DNAJB2	primary_lung_metastasis;post_lung_metastasis
0.972289	1.19579	-0.194458	-0.194458	-1.58471	-0.194458	adherens junction organization;anatomical structure formation involved in morphogenesis;angiogenesis;biological adhesion;biological regulation;calcium-dependent cell-cell adhesion;cell adhesion;cell junction assembly;cell junction organization;cell migration;cell motility;cell projection assembly;cell projection organization;cell proliferation;cell-cell adhesion;cell-cell junction organization;ce…	adiponectin binding;binding;cadherin binding;calcium ion binding;cation binding;cell adhesion molecule binding;hormone binding;ion binding;lipoprotein particle binding;low-density lipoprotein particle binding;metal ion binding;protein binding;protein-lipid complex binding	adherens junction;anchored to membrane;anchoring junction;caveola;cell junction;cell part;cell projection;cell-substrate adherens junction;cell-substrate junction;cytoplasm;external side of plasma membrane;extracellular membrane-bounded organelle;extracellular organelle;extracellular region part;extracellular space;extracellular vesicular exosome;focal adhesion;intracellular part;intrinsic to mem…		+	Cluster -997	Cluster 1	2.69243	0.0426143	P55290	P55290	CAD13_HUMAN	CDH13	primary_lung_metastasis;post_lung_metastasis
0.887105	1.2466	-0.177421	-0.177421	-1.60144	-0.177421	cellular metabolic process;cellular process;metabolic process;phosphate-containing compound metabolic process;phosphorus metabolic process	acylphosphatase activity;catalytic activity;hydrolase activity;hydrolase activity, acting on acid anhydrides;hydrolase activity, acting on acid anhydrides, in phosphorus-containing anhydrides	cell part;cytoplasmic part;intracellular membrane-bounded organelle;intracellular organelle;intracellular part;membrane-bounded organelle;mitochondrion;organelle	Aminobenzoate degradation;Pyruvate metabolism	+	Cluster -997	Cluster 1	2.55415	0.0484268	P14621	P14621;F8WA34;U3KPX1;E9PF46	ACYP2_HUMAN	ACYP2	primary_lung_metastasis;post_lung_metastasis
1.09746	0.806733	-0.293519	-0.293519	-1.68449	0.367344	apoptosis;biological regulation;biosynthetic process;cell death;cellular biosynthetic process;cellular macromolecule biosynthetic process;cellular macromolecule metabolic process;cellular metabolic process;cellular nitrogen compound metabolic process;cellular process;death;macromolecule biosynthetic process;macromolecule metabolic process;metabolic process;negative regulation of biological proces…		cell part;cytoplasm;cytoplasmic part;intracellular membrane-bounded organelle;intracellular organelle;intracellular part;membrane-bounded organelle;mitochondrion;organelle		+	Cluster -997	Cluster 1	3.74801	0.0153651	Q63ZY3	Q63ZY3;K7EIU4	KANK2_HUMAN	KANK2	primary_lung_metastasis;bone_metastasis_lung_metastasis;post_lung_metastasis
1.07267	1.13069	-0.214534	-0.214534	-1.55976	-0.214534	anatomical structure development;cardiac septum development;developmental process;endocardial cushion development;mesenchyme development;tissue development	binding;calcium ion binding;cation binding;ion binding;metal ion binding	cell part;integral to membrane;intrinsic to membrane;membrane part		+	Cluster -997	Cluster 1	2.95769	0.0325134	Q96HD1	Q96HD1	CREL1_HUMAN	CRELD1	primary_lung_metastasis;post_lung_metastasis
-1.15922	0.20596	0.20596	1.57114	-1.0298	0.20596	alcohol catabolic process;alcohol metabolic process;anatomical structure homeostasis;biological regulation;carbohydrate catabolic process;carbohydrate homeostasis;carbohydrate metabolic process;carbohydrate phosphorylation;catabolic process;cellular carbohydrate catabolic process;cellular carbohydrate metabolic process;cellular component assembly;cellular component organization;cellular component…	6-phosphofructokinase activity;adenyl nucleotide binding;adenyl ribonucleotide binding;ATP binding;binding;carbohydrate binding;carbohydrate kinase activity;catalytic activity;cation binding;enzyme binding;fructose binding;identical protein binding;ion binding;kinase activity;kinase binding;metal ion binding;monosaccharide binding;nucleotide binding;phosphofructokinase activity;phosphotransferase…	6-phosphofructokinase complex;apical plasma membrane;cell part;cytoplasmic part;cytosol;cytosolic part;extracellular membrane-bounded organelle;extracellular organelle;extracellular region part;extracellular vesicular exosome;intracellular part;macromolecular complex;membrane part;membrane-bounded organelle;membrane-bounded vesicle;organelle;plasma membrane part;protein complex;vesicle	Fructose and mannose metabolism;Galactose metabolism;Glycolysis / Gluconeogenesis;Methane metabolism;Pentose phosphate pathway	+	Cluster -1001	Cluster 2	6.00674	0.001625	P08237	P08237	PFKAM_HUMAN	PFKM	progression_lung_metastasis;progression_primary
-0.899622	0.179924	0.179924	1.59922	-1.23937	0.179924	anatomical structure development;biological regulation;cardiovascular system development;cell differentiation;cell surface receptor linked signaling pathway;cellular developmental process;cellular process;cellular response to stimulus;developmental process;negative regulation of biological process;negative regulation of cell communication;negative regulation of cellular metabolic process;negative…	antioxidant activity;catalytic activity;oxidoreductase activity;oxidoreductase activity, acting on a sulfur group of donors;oxidoreductase activity, acting on a sulfur group of donors, NAD or NADP as acceptor;oxidoreductase activity, acting on NADH or NADPH;protein-disulfide reductase activity;thioredoxin-disulfide reductase activity	cell part;cytoplasmic part;cytosol;intracellular membrane-bounded organelle;intracellular organelle;intracellular part;membrane-bounded organelle;nucleus;organelle		+	Cluster -1001	Cluster 2	2.57035	0.0476701	Q6DKJ4	Q6DKJ4;I3L4V6	NXN_HUMAN	NXN	progression_lung_metastasis;progression_primary
-1.00516	0.201031	0.201031	1.57718	-1.17512	0.201031	acetyl-CoA catabolic process;acetyl-CoA metabolic process;carbohydrate metabolic process;catabolic process;cellular catabolic process;cellular metabolic process;cellular process;coenzyme catabolic process;coenzyme metabolic process;cofactor catabolic process;cofactor metabolic process;metabolic process;primary metabolic process;small molecule metabolic process;tricarboxylic acid cycle	binding;catalytic activity;cation binding;coenzyme binding;cofactor binding;ion binding;isocitrate dehydrogenase (NAD+) activity;isocitrate dehydrogenase activity;magnesium ion binding;metal ion binding;NAD binding;nucleotide binding;oxidoreductase activity;oxidoreductase activity, acting on CH-OH group of donors;oxidoreductase activity, acting on the CH-OH group of donors, NAD or NADP as acceptor	cell part;cytoplasmic part;intracellular membrane-bounded organelle;intracellular organelle;intracellular organelle lumen;intracellular organelle part;intracellular part;membrane-bounded organelle;membrane-enclosed lumen;mitochondrial matrix;mitochondrial part;mitochondrion;nucleus;organelle;organelle lumen;organelle part	Citrate cycle (TCA cycle)	+	Cluster -1001	Cluster 2	3.0413	0.0295067	P50213	P50213;H0YKD0;H0YL72;H0YM64;H0YMU3;H0YLI6	IDH3A_HUMAN	IDH3A	progression_lung_metastasis;progression_primary
-1.37521	0.127208	0.127208	1.62963	-0.636039	0.127208	actin cytoskeleton organization;actin filament organization;actin filament-based process;activation of immune response;aging;anatomical structure development;anatomical structure homeostasis;anatomical structure morphogenesis;antigen receptor-mediated signaling pathway;apoptosis;apoptosis in response to endoplasmic reticulum stress;apoptotic mitochondrial changes;axon regeneration;axonogenesis;B …	BH domain binding;BH3 domain binding;binding;channel activity;channel inhibitor activity;channel regulator activity;death domain binding;DNA binding;enzyme binding;identical protein binding;nucleic acid binding;passive transmembrane transporter activity;protease binding;protein binding;protein dimerization activity;protein domain specific binding;protein heterodimerization activity;protein homodi…	cell part;cytoplasm;cytoplasmic part;cytosol;endoplasmic reticulum;endoplasmic reticulum membrane;endoplasmic reticulum part;intracellular membrane-bounded organelle;intracellular organelle;intracellular organelle part;intracellular part;macromolecular complex;membrane;membrane part;membrane-bounded organelle;mitochondrial membrane;mitochondrial outer membrane;mitochondrial part;mitochondrion;mye…	Amyotrophic lateral sclerosis (ALS);Apoptosis;Colorectal cancer;Focal adhesion;ko05152;Neurotrophin signaling pathway;Pathways in cancer;Prostate cancer;Protein processing in endoplasmic reticulum;Small cell lung cancer;Toxoplasmosis	+	Cluster -1001	Cluster 2	4.06126	0.0111096	P10415	P10415	BCL2_HUMAN	BCL2	progression_primary;progression_lung_metastasis
-1.58114	0	0	1.58114	0	0	biological regulation;cellular macromolecule metabolic process;cellular metabolic process;cellular process;cellular protein metabolic process;cellular response to stimulus;establishment of localization;establishment of localization in cell;establishment of protein localization;establishment of protein localization in mitochondrion;establishment of protein localization to organelle;intracellular p…	binding;GAF domain binding;molecular transducer activity;protein binding;protein binding transcription factor activity;protein domain specific binding;signal transducer activity;transcription coactivator activity;transcription cofactor activity;transcription factor binding;transcription factor binding transcription factor activity;unfolded protein binding	cell part;cytoplasm;cytoplasmic part;cytosol;intracellular organelle part;intracellular part;membrane;nuclear part;nucleoplasm;organelle part		+	Cluster -1001	Cluster 2	2.6593	0.0430508	O00170	O00170	AIP_HUMAN	AIP	progression_primary
-1.30044	0.201155	0.201155	1.70275	-0.353047	-0.451573	biological regulation;cellular process;cellular response to stimulus;developmental process;multicellular organismal development;multicellular organismal process;regulation of biological process;regulation of cellular process;response to stimulus;signal transduction	binding;carboxylic acid binding;isoprenoid binding;lipid binding;monocarboxylic acid binding;retinal binding;retinoic acid binding;retinoid binding;retinol binding;transporter activity;vitamin binding	cell part;cytoplasmic part;cytosol;intracellular part		+	Cluster -1001	Cluster 2	3.28451	0.0231495	P29762	P29762;B5MCB5	RABP1_HUMAN	CRABP1	progression_primary;progression_bone_metastasis;progression_lung_metastasis
-1.36621	0.131136	0.131136	1.62848	-0.655678	0.131136	biosynthetic process;cellular biosynthetic process;cellular lipid metabolic process;cellular metabolic process;cellular process;glycerolipid biosynthetic process;glycerolipid metabolic process;glycerophospholipid biosynthetic process;glycerophospholipid metabolic process;lipid biosynthetic process;lipid metabolic process;metabolic process;organophosphate metabolic process;phosphatidylinositol bio…	catalytic activity;hydrolase activity;hydrolase activity, acting on ester bonds;inositol or phosphatidylinositol phosphatase activity;lipid phosphatase activity;phosphatase activity;phosphatidylinositol monophosphate phosphatase activity;phosphatidylinositol-3-phosphatase activity;phosphoprotein phosphatase activity;phosphoric ester hydrolase activity;protein tyrosine phosphatase activity	cell part;cell projection;cytoplasmic part;cytosol;intracellular part;perinuclear region of cytoplasm;ruffle		+	Cluster -1001	Cluster 2	2.88293	0.0353226	Q8NCE2	Q8NCE2;C9JSR1;C9JR61	MTMRE_HUMAN	MTMR14	progression_primary;progression_lung_metastasis
-1.30827	0.154798	0.154798	1.61786	-0.773988	0.154798	biological regulation;cell surface receptor linked signaling pathway;cellular macromolecule metabolic process;cellular metabolic process;cellular process;cellular protein metabolic process;cellular response to chemical stimulus;cellular response to cytokine stimulus;cellular response to organic substance;cellular response to stimulus;cytokine-mediated signaling pathway;defense response;defense re…	acid-amino acid ligase activity;catalytic activity;ISG15 ligase activity;ligase activity;ligase activity, forming carbon-nitrogen bonds;small conjugating protein ligase activity;ubiquitin-protein ligase activity	cell part;cytoplasm;cytoplasmic part;cytosol;intracellular membrane-bounded organelle;intracellular organelle;intracellular part;membrane-bounded organelle;nucleus;organelle;perinuclear region of cytoplasm		+	Cluster -1001	Cluster 2	2.70261	0.0423673	Q9UII4	Q9UII4;E9PBL0	HERC5_HUMAN	HERC5	progression_primary;progression_lung_metastasis
-1.29625	0.0372118	0.770304	1.37068	-0.919151	0.0372118	biological regulation;biosynthetic process;cell cycle;cellular biosynthetic process;cellular component assembly;cellular component assembly at cellular level;cellular component organization;cellular component organization at cellular level;cellular component organization or biogenesis;cellular component organization or biogenesis at cellular level;cellular macromolecular complex assembly;cellular…	binding;DNA binding;nucleic acid binding;rDNA binding;sequence-specific DNA binding	cell part;centrosome;cytoplasm;cytoplasmic part;cytoskeletal part;intracellular membrane-bounded organelle;intracellular non-membrane-bounded organelle;intracellular organelle;intracellular organelle part;intracellular part;membrane;membrane-bounded organelle;microtubule organizing center;non-membrane-bounded organelle;nuclear part;nucleolus;nucleoplasm;nucleus;organelle;organelle part;plasma mem…		+	Cluster -1001	Cluster 2	2.98385	0.031592	Q9H2G4	Q9H2G4	TSYL2_HUMAN	TSPYL2	relapse_primary;progression_primary;progression_lung_metastasis
-1.5974	0.909595	-0.181919	1.23356	-0.181919	-0.181919	activation of immune response;activation of innate immune response;alcohol metabolic process;anatomical structure development;biological regulation;carbohydrate metabolic process;cell surface receptor linked signaling pathway;cellular carbohydrate metabolic process;cellular metabolic process;cellular process;cellular response to stimulus;cellular response to stress;defense response;dephosphorylat…	catalytic activity;enzyme regulator activity;hydrolase activity;hydrolase activity, acting on ester bonds;phosphatase activity;phosphatase regulator activity;phosphoprotein phosphatase activity;phosphoric ester hydrolase activity;protein phosphatase regulator activity;protein phosphatase type 2A regulator activity;protein serine/threonine phosphatase activity	cell part;cytoplasmic part;cytosol;intracellular membrane-bounded organelle;intracellular organelle;intracellular organelle part;intracellular part;macromolecular complex;membrane-bounded organelle;nuclear part;nucleoplasm;nucleus;organelle;organelle part;protein complex;protein phosphatase type 2A complex;protein serine/threonine phosphatase complex	Meiosis - yeast;mRNA surveillance pathway;Oocyte meiosis;Wnt signaling pathway	+	Cluster -1001	Cluster 2	2.86845	0.0357347	Q14738	Q14738;H0Y8C4;E9PFR3;H7C5Q9	2A5D_HUMAN	PPP2R5D	post_primary;progression_primary
-1.34845	0.964719	-0.0407702	1.26691	-0.801639	-0.0407702	alcohol catabolic process;alcohol metabolic process;carbohydrate catabolic process;carbohydrate metabolic process;catabolic process;cellular carbohydrate catabolic process;cellular carbohydrate metabolic process;cellular metabolic process;cellular process;generation of precursor metabolites and energy;glucose catabolic process;glucose metabolic process;glycolysis;hexose catabolic process;hexose m…	alkali metal ion binding;binding;catalytic activity;cation binding;ion binding;kinase activity;magnesium ion binding;metal ion binding;phosphotransferase activity, alcohol group as acceptor;potassium ion binding;pyruvate kinase activity;transferase activity;transferase activity, transferring phosphorus-containing groups	cell part;cytoplasm;intracellular part;membrane;plasma membrane		+	Cluster -1001	Cluster 2	3.61824	0.0171442	H3BTN5	H3BTN5;H3BR70	H3BTN5_HUMAN	PKM	post_primary;progression_primary;progression_lung_metastasis
-1.55709	1.12423	-0.216429	1.08214	-0.216429	-0.216429	biosynthetic process;cellular biosynthetic process;cellular metabolic process;cellular nitrogen compound metabolic process;cellular process;coenzyme A biosynthetic process;coenzyme A metabolic process;coenzyme biosynthetic process;coenzyme metabolic process;cofactor biosynthetic process;cofactor metabolic process;heterocycle metabolic process;metabolic process;nitrogen compound metabolic process;…	adenyl nucleotide binding;adenyl ribonucleotide binding;ATP binding;binding;catalytic activity;kinase activity;nucleotide binding;pantothenate kinase activity;phosphotransferase activity, alcohol group as acceptor;purine nucleotide binding;purine ribonucleoside triphosphate binding;purine ribonucleotide binding;ribonucleotide binding;transferase activity;transferase activity, transferring phospho…	cell part;cytoplasm;intracellular part	Pantothenate and CoA biosynthesis	+	Cluster -1001	Cluster 2	2.6584	0.0430396	Q9NVE7	Q9NVE7;A0A0G2JR38;H0YA26;E9PHT6;H0YA31	PANK4_HUMAN	PANK4	post_primary;progression_primary
-1.16923	0.865426	0.132939	1.43511	-0.693631	-0.570611	alcohol metabolic process;carbohydrate catabolic process;carbohydrate metabolic process;catabolic process;cellular carbohydrate catabolic process;cellular carbohydrate metabolic process;cellular glucan metabolic process;cellular macromolecule metabolic process;cellular metabolic process;cellular polysaccharide catabolic process;cellular polysaccharide metabolic process;cellular process;energy der…	binding;catalytic activity;cofactor binding;glycogen phosphorylase activity;phosphorylase activity;pyridoxal phosphate binding;transferase activity;transferase activity, transferring glycosyl groups;transferase activity, transferring hexosyl groups;vitamin B6 binding;vitamin binding	cell part;cytoplasm;extracellular membrane-bounded organelle;extracellular organelle;extracellular region part;extracellular vesicular exosome;intracellular part;membrane;membrane-bounded organelle;membrane-bounded vesicle;organelle;vesicle	Insulin signaling pathway;Starch and sucrose metabolism	+	Cluster -1001	Cluster 2	3.65619	0.0167469	P11216	P11216;P11217;P06737;E9PK47	PYGB_HUMAN	PYGB	progression_bone_metastasis;post_primary;progression_primary;progression_lung_metastasis
-0.837194	0.934276	-1.04716	1.46926	-0.394126	-0.125056	amine catabolic process;amine metabolic process;biological regulation;biosynthetic process;carboxylic acid catabolic process;carboxylic acid metabolic process;catabolic process;cellular amine metabolic process;cellular amino acid catabolic process;cellular amino acid metabolic process;cellular biosynthetic process;cellular catabolic process;cellular ketone metabolic process;cellular macromolecule…	aminoacyl-tRNA editing activity;binding;carboxylic ester hydrolase activity;catalytic activity;cation binding;D-aminoacyl-tRNA deacylase activity;DNA binding;D-tyrosyl-tRNA(Tyr) deacylase activity;hydrolase activity;hydrolase activity, acting on ester bonds;ion binding;metal ion binding;nucleic acid binding	cell part;cytoplasm;intracellular membrane-bounded organelle;intracellular organelle;intracellular part;membrane-bounded organelle;nucleus;organelle		+	Cluster -1001	Cluster 2	6.91123	0.00128571	Q8TEA8	Q8TEA8;A0A087WZV9	DTD1_HUMAN	DTD1	post_relapse;progression_relapse;post_primary;progression_primary;progression_lung_metastasis;progression_bone_metastasis
-0.657259	0.829375	-0.483509	1.44805	0.103798	-1.24046	acidic amino acid transport;aging;amide biosynthetic process;amine metabolic process;amine transport;amino acid import;amino acid transport;anatomical structure development;anatomical structure formation involved in morphogenesis;anion transport;anterior/posterior pattern specification;apoptosis;associative learning;axon cargo transport;behavior;behavioral interaction between organisms;biological…	beta-tubulin binding;binding;cytoskeletal protein binding;diazepam binding;drug binding;dynactin binding;dynein binding;dynein intermediate chain binding;identical protein binding;ion channel binding;p53 binding;profilin binding;protein binding;transcription factor binding;tubulin binding	autophagic vacuole;axon;cell part;cell projection;cytoplasm;cytoplasmic part;cytoplasmic vesicle membrane;cytoplasmic vesicle part;cytosol;dendrite;endoplasmic reticulum;endosome;Golgi apparatus;inclusion body;intracellular membrane-bounded organelle;intracellular organelle;intracellular organelle part;intracellular part;late endosome;macromolecular complex;membrane;membrane-bounded organelle;mit…	Huntington's disease	+	Cluster -1001	Cluster 2	2.88726	0.0352065	P42858	P42858	HD_HUMAN	HTT	post_bone_metastasis;progression_bone_metastasis;progression_relapse;progression_primary
-0.388259	-0.222626	-0.628253	2.02408	-0.396133	-0.388808	anatomical structure morphogenesis;apoptosis;biological regulation;branching involved in prostate gland morphogenesis;cell death;cell maturation;cellular developmental process;cellular process;cellular process involved in reproduction;death;developmental maturation;developmental process;developmental process involved in reproduction;epithelial cell maturation;epithelial cell maturation involved i…	acid-amino acid ligase activity;binding;catalytic activity;cytokine receptor binding;death receptor binding;ligase activity;ligase activity, forming carbon-nitrogen bonds;protein binding;receptor binding;small conjugating protein ligase activity;tumor necrosis factor receptor superfamily binding;ubiquitin-protein ligase activity	cell part;cytoplasm;intracellular membrane-bounded organelle;intracellular organelle;intracellular organelle part;intracellular part;membrane-bounded organelle;nuclear part;nucleoplasm;nucleus;organelle;organelle part		+	Cluster -1001	Cluster 2	4.01937	0.0114159	Q9UK73	Q9UK73	FEM1B_HUMAN	FEM1B	progression_relapse;progression_bone_metastasis;progression_post;progression_lung_metastasis;progression_primary
-0.680931	0.409445	-0.349286	1.80087	-0.198117	-0.981983	alcohol metabolic process;carbohydrate metabolic process;cellular carbohydrate metabolic process;cellular metabolic process;cellular process;galactose metabolic process;hexose metabolic process;metabolic process;monosaccharide metabolic process;primary metabolic process;small molecule metabolic process	adenyl nucleotide binding;adenyl ribonucleotide binding;ATP binding;binding;carbohydrate kinase activity;catalytic activity;galactokinase activity;kinase activity;N-acetylgalactosamine kinase activity;nucleotide binding;phosphotransferase activity, alcohol group as acceptor;purine nucleotide binding;purine ribonucleoside triphosphate binding;purine ribonucleotide binding;ribonucleotide binding;tr…	cell part;cytoplasm;intracellular part	Amino sugar and nucleotide sugar metabolism;Galactose metabolism	+	Cluster -1001	Cluster 2	3.23644	0.0243403	Q01415	Q01415;H0YLL8;H0YLL3;B7ZAX5	GALK2_HUMAN	GALK2	progression_bone_metastasis;progression_relapse;progression_primary;progression_lung_metastasis
-1.19667	0.194174	0.194174	1.58502	0.194174	-0.970872	biological regulation;carbohydrate metabolic process;cellular carbohydrate metabolic process;cellular glucan metabolic process;cellular macromolecule metabolic process;cellular metabolic process;cellular polysaccharide metabolic process;cellular process;energy derivation by oxidation of organic compounds;energy reserve metabolic process;generation of precursor metabolites and energy;glucan metabo…	catalytic activity;hydrolase activity;hydrolase activity, acting on ester bonds;phosphatase activity;phosphoprotein phosphatase activity;phosphoric ester hydrolase activity;protein serine/threonine phosphatase activity	cell part;cytoplasmic part;glycogen granule;intracellular membrane-bounded organelle;intracellular organelle;intracellular part;membrane-bounded organelle;organelle	Insulin signaling pathway	+	Cluster -1001	Cluster 2	2.60091	0.0462354	O95685	O95685	PPR3D_HUMAN	PPP1R3D	progression_bone_metastasis;progression_primary
-1.00068	0.200137	0.200137	1.57824	0.200137	-1.17797	anatomical structure development;biological regulation;biosynthetic process;cell activation;cell differentiation;cell maturation;cellular biosynthetic process;cellular developmental process;cellular macromolecule biosynthetic process;cellular macromolecule metabolic process;cellular metabolic process;cellular nitrogen compound metabolic process;cellular process;cellular protein metabolic process;…	binding;DNA binding;nucleic acid binding;nucleic acid binding transcription factor activity;protein binding transcription factor activity;sequence-specific DNA binding transcription factor activity;transcription coactivator activity;transcription cofactor activity;transcription factor binding transcription factor activity	cell part;intracellular membrane-bounded organelle;intracellular organelle;intracellular part;membrane;membrane-bounded organelle;nucleus;organelle		+	Cluster -1001	Cluster 2	3.07246	0.0286524	Q13951	Q13951;J3KS23	PEBB_HUMAN	CBFB	progression_bone_metastasis;progression_primary
-1.42332	0.104818	0.104818	1.63295	0.104818	-0.524089	biological regulation;catabolic process;cell communication;cellular catabolic process;cellular macromolecule catabolic process;cellular macromolecule metabolic process;cellular metabolic process;cellular process;cellular protein metabolic process;cellular response to external stimulus;cellular response to extracellular stimulus;cellular response to nutrient levels;cellular response to starvation;…	acid-amino acid ligase activity;catalytic activity;ligase activity;ligase activity, forming carbon-nitrogen bonds;small conjugating protein ligase activity;ubiquitin-protein ligase activity	cell part;contractile fiber part;cytoplasmic part;intracellular membrane-bounded organelle;intracellular organelle;intracellular part;membrane-bounded organelle;nucleus;organelle;organelle part;Z disc		+	Cluster -1001	Cluster 2	3.65429	0.0167335	Q8NEZ5	Q8NEZ5;H3BTH6	FBX22_HUMAN	FBXO22	progression_primary;progression_bone_metastasis
-1.42846	0.0378343	0.0378343	1.50413	0.508626	-0.659963					+	Cluster -1001	Cluster 2	5.17063	0.00470175	Q9GZN8	Q9GZN8;H7BYU9	CT027_HUMAN	C20orf27	lung_metastasis_primary;progression_primary;progression_bone_metastasis
-0.75992	-1.3155	0.151984	1.61947	0.151984	0.151984	cellular component assembly;cellular component assembly at cellular level;cellular component organization;cellular component organization at cellular level;cellular component organization or biogenesis;cellular component organization or biogenesis at cellular level;cellular macromolecular complex assembly;cellular macromolecular complex subunit organization;cellular process;macromolecular complex…		cell part;intracellular non-membrane-bounded organelle;intracellular organelle;intracellular organelle part;intracellular part;non-membrane-bounded organelle;nuclear part;nucleolus;organelle;organelle part		+	Cluster -1001	Cluster 2	2.57777	0.0472712	Q2NL82	Q2NL82;I3L1Q5	TSR1_HUMAN	TSR1	progression_post;progression_primary
-1.12195	-1.08548	0.217096	1.55614	0.217096	0.217096	anatomical structure morphogenesis;biosynthetic process;cellular biosynthetic process;cellular macromolecule biosynthetic process;cellular macromolecule metabolic process;cellular metabolic process;cellular nitrogen compound metabolic process;cellular process;developmental process;macromolecule biosynthetic process;macromolecule metabolic process;metabolic process;nitrogen compound metabolic proc…	binding;DNA binding;nucleic acid binding;nucleic acid binding transcription factor activity;sequence-specific DNA binding transcription factor activity	cell part;intracellular membrane-bounded organelle;intracellular organelle;intracellular organelle part;intracellular part;macromolecular complex;membrane-bounded organelle;nuclear part;nucleus;organelle;organelle part;PcG protein complex;protein complex		+	Cluster -1001	Cluster 2	3.34484	0.0218154	Q9UQR0	Q9UQR0	SCML2_HUMAN	SCML2	progression_post;progression_primary
-1.2487	-0.88343	0.176686	1.60207	0.176686	0.176686	cellular macromolecule metabolic process;cellular metabolic process;cellular nitrogen compound metabolic process;cellular process;macromolecule metabolic process;macromolecule modification;metabolic process;ncRNA metabolic process;ncRNA processing;nitrogen compound metabolic process;nucleic acid metabolic process;nucleobase-containing compound metabolic process;primary metabolic process;pseudouri…	binding;catalytic activity;enzyme binding;intramolecular transferase activity;isomerase activity;protein binding;pseudouridine synthase activity			+	Cluster -1001	Cluster 2	3.77035	0.0147553	Q96PZ0	Q96PZ0;H0Y863;E7EUH7	PUS7_HUMAN	PUS7	progression_post;progression_primary
-1.27348	-0.83922	0.167844	1.60917	0.167844	0.167844	apoptosis;cell death;cell proliferation;cellular process;death;establishment of localization;establishment of localization in cell;establishment of protein localization;intracellular protein transport;intracellular transport;nuclear export;nuclear transport;nucleocytoplasmic transport;programmed cell death;protein export from nucleus;protein targeting;protein transport;transport	binding;importin-alpha export receptor activity;nuclear export signal receptor activity;protein binding;protein transporter activity;substrate-specific transporter activity;transporter activity	cell part;cytoplasm;extracellular membrane-bounded organelle;extracellular organelle;extracellular region part;extracellular vesicular exosome;intracellular membrane-bounded organelle;intracellular organelle;intracellular organelle part;intracellular part;membrane;membrane-bounded organelle;membrane-bounded vesicle;nuclear part;nucleoplasm;nucleus;organelle;organelle part;vesicle		+	Cluster -1001	Cluster 2	2.72253	0.0418897	P55060	P55060	XPO2_HUMAN	CSE1L	progression_post;progression_primary
-0.857839	-0.749088	-0.0415273	1.89171	0.0941106	-0.337371	biological regulation;cell redox homeostasis;cellular homeostasis;cellular process;homeostatic process;negative regulation of biological process;negative regulation of cardiac muscle hypertrophy;negative regulation of multicellular organismal process;negative regulation of muscle hypertrophy;regulation of biological process;regulation of biological quality;regulation of cardiac muscle hypertrophy…	binding;catalytic activity;cation binding;disulfide oxidoreductase activity;electron carrier activity;ion binding;iron-sulfur cluster binding;metal cluster binding;metal ion binding;oxidoreductase activity;oxidoreductase activity, acting on a sulfur group of donors;protein disulfide oxidoreductase activity	cell cortex;cell part;contractile fiber part;cytoplasmic part;extracellular membrane-bounded organelle;extracellular organelle;extracellular region part;extracellular vesicular exosome;intracellular part;membrane-bounded organelle;membrane-bounded vesicle;organelle;organelle part;vesicle;Z disc		+	Cluster -1001	Cluster 2	4.7795	0.00641509	O76003	O76003	GLRX3_HUMAN	GLRX3	progression_post;progression_bone_metastasis;progression_primary;progression_relapse;progression_lung_metastasis
-1.01277	-0.668172	0.388494	1.78975	-0.0904778	-0.406832	establishment of localization;establishment of localization in cell;establishment of protein localization;establishment of RNA localization;intracellular protein transport;intracellular transport;nuclear export;nuclear transport;nucleic acid transport;nucleobase-containing compound transport;nucleocytoplasmic transport;protein transport;RNA export from nucleus;RNA transport;transport;tRNA export …	binding;nucleic acid binding;RNA binding;tRNA binding	cell part;cytoplasm;intracellular organelle part;intracellular part;nuclear part;nucleoplasm;organelle part	RNA transport	+	Cluster -1001	Cluster 2	4.71091	0.00676923	O43592	O43592;F8WDU6	XPOT_HUMAN	XPOT	progression_post;progression_bone_metastasis;progression_primary;progression_lung_metastasis
-1.14328	-0.324198	-0.326439	1.80436	0.330542	-0.340989	cell cycle phase;cell cycle process;cellular component assembly;cellular component assembly at cellular level;cellular component organization;cellular component organization at cellular level;cellular component organization or biogenesis;cellular component organization or biogenesis at cellular level;cellular macromolecule metabolic process;cellular membrane fusion;cellular membrane organization;…	catalytic activity;cysteine-type peptidase activity;hydrolase activity;peptidase activity;peptidase activity, acting on L-amino acid peptides;small conjugating protein-specific protease activity;ubiquitin-specific protease activity	cell part;cytoplasm;cytoplasmic part;endoplasmic reticulum;Golgi apparatus part;Golgi stack;intracellular membrane-bounded organelle;intracellular organelle;intracellular organelle part;intracellular part;membrane-bounded organelle;organelle;organelle part		+	Cluster -1001	Cluster 2	2.54585	0.0487002	Q96JH7	Q96JH7	VCIP1_HUMAN	VCPIP1	progression_primary;progression_bone_metastasis;progression_relapse;progression_post
-0.93771	-0.580973	0.0481001	1.88961	0.037909	-0.456937	immune system process		cell part;cytoplasm;intracellular membrane-bounded organelle;intracellular organelle;intracellular organelle part;intracellular part;membrane-bounded organelle;nuclear part;nucleoplasm;nucleus;organelle;organelle part		+	Cluster -1001	Cluster 2	4.60179	0.00737297	Q96RS6	Q96RS6	NUDC1_HUMAN	NUDCD1	progression_bone_metastasis;progression_post;progression_primary;progression_relapse;progression_lung_metastasis
-0.629816	-1.06394	0.136635	1.33721	1.0156	-0.795692					+	Cluster -1001	Cluster 2	4.41508	0.00865116	Q96ER3	Q96ER3	SAAL1_HUMAN	SAAL1	lung_metastasis_bone_metastasis;progression_bone_metastasis;lung_metastasis_post;progression_post;progression_primary
-0.971004	-1.12206	0.473886	1.34641	0.737862	-0.465089	cellular component assembly;cellular component assembly at cellular level;cellular component organization;cellular component organization at cellular level;cellular component organization or biogenesis;cellular component organization or biogenesis at cellular level;cellular macromolecular complex assembly;cellular macromolecular complex subunit organization;cellular macromolecule metabolic proces…	binding;nucleic acid binding;RNA binding;snRNA binding	cell part;cytoplasm;cytoplasmic part;cytosol;intracellular membrane-bounded organelle;intracellular organelle;intracellular organelle part;intracellular part;macromolecular complex;membrane;membrane-bounded organelle;nuclear body;nuclear part;nucleoplasm;nucleoplasm part;nucleus;organelle;organelle part;protein complex;SMN complex;SMN-Sm protein complex	RNA transport	+	Cluster -1001	Cluster 2	5.67045	0.00240964	Q8TEQ6	Q8TEQ6	GEMI5_HUMAN	GEMIN5	relapse_post;lung_metastasis_post;progression_post;progression_bone_metastasis;lung_metastasis_primary;progression_primary
-0.631243	-1.02816	0.330172	1.68851	0.330172	-0.689444		adenyl nucleotide binding;adenyl ribonucleotide binding;ATP binding;binding;nucleotide binding;purine nucleotide binding;purine ribonucleoside triphosphate binding;purine ribonucleotide binding;ribonucleotide binding	cell part;cytoplasm;intracellular part		+	Cluster -1001	Cluster 2	2.821	0.03774	Q9BVQ7	Q9BVQ7	SPA5L_HUMAN	SPATA5L1	progression_post;progression_bone_metastasis;progression_primary
-0.643296	-0.824405	0.366925	1.66461	0.366925	-0.930764	cellular macromolecule metabolic process;cellular metabolic process;cellular nitrogen compound metabolic process;cellular process;macromolecule metabolic process;macromolecule methylation;macromolecule modification;metabolic process;methylation;ncRNA metabolic process;ncRNA processing;nitrogen compound metabolic process;nucleic acid metabolic process;nucleobase-containing compound metabolic proce…		cell part;cytoplasmic part;intracellular membrane-bounded organelle;intracellular organelle;intracellular part;macromolecular complex;membrane-bounded organelle;methyltransferase complex;nucleus;organelle;protein complex;tRNA (m1A) methyltransferase complex;tRNA methyltransferase complex		+	Cluster -1001	Cluster 2	3.03139	0.0297923	Q9UJA5	Q9UJA5	TRM6_HUMAN	TRMT6	progression_bone_metastasis;progression_post;progression_primary
-0.570294	-0.601286	0.292895	1.70181	0.292895	-1.11602	cellular component assembly;cellular component assembly at cellular level;cellular component organization;cellular component organization at cellular level;cellular component organization or biogenesis;cellular component organization or biogenesis at cellular level;cellular macromolecular complex assembly;cellular macromolecular complex subunit organization;cellular process;macromolecular complex…		cell part;cytoplasm;cytoplasmic part;cytosol;intracellular membrane-bounded organelle;intracellular organelle;intracellular organelle part;intracellular part;macromolecular complex;membrane-bounded organelle;nuclear part;nucleoplasm;nucleus;organelle;organelle part;protein complex;SMN complex;SMN-Sm protein complex	RNA transport	+	Cluster -1001	Cluster 2	3.11346	0.0272012	Q9NWZ8	Q9NWZ8	GEMI8_HUMAN	GEMIN8	progression_bone_metastasis;progression_post;progression_primary
-1.56341	-0.211875	1.05938	1.13966	-0.211875	-0.211875	antigen processing and presentation;antigen processing and presentation of exogenous antigen;antigen processing and presentation of exogenous peptide antigen;antigen processing and presentation of exogenous peptide antigen via MHC class II;antigen processing and presentation of peptide antigen;antigen processing and presentation of peptide antigen via MHC class II;antigen processing and presentat…	adenyl nucleotide binding;adenyl ribonucleotide binding;ATP binding;ATPase activity;binding;catalytic activity;cytoskeletal protein binding;hydrolase activity;hydrolase activity, acting on acid anhydrides;hydrolase activity, acting on acid anhydrides, in phosphorus-containing anhydrides;microtubule binding;microtubule motor activity;motor activity;nucleoside-triphosphatase activity;nucleotide bin…	adherens junction;anchoring junction;cell junction;cell part;cell-substrate adherens junction;cell-substrate junction;centralspindlin complex;centrosome;cytoplasmic part;cytoskeletal part;cytosol;extracellular region part;focal adhesion;intercellular bridge;intracellular membrane-bounded organelle;intracellular non-membrane-bounded organelle;intracellular organelle;intracellular organelle part;in…		+	Cluster -1001	Cluster 2	3.83528	0.013779	Q02241	Q02241;H0YME6;H7BYN4;H0YKQ5	KIF23_HUMAN	KIF23	relapse_primary;progression_primary
-1.31233	-0.0465837	1.03384	1.21916	-0.0465837	-0.847508	biological regulation;biosynthetic process;cellular biosynthetic process;cellular macromolecule biosynthetic process;cellular macromolecule metabolic process;cellular metabolic process;cellular nitrogen compound metabolic process;cellular process;macromolecule biosynthetic process;macromolecule metabolic process;metabolic process;nitrogen compound metabolic process;nucleic acid metabolic process;…		cell part;extracellular region part;extracellular space;intracellular non-membrane-bounded organelle;intracellular organelle;intracellular organelle part;intracellular part;non-membrane-bounded organelle;nuclear part;nucleolus;nucleoplasm;organelle;organelle part		+	Cluster -1001	Cluster 2	3.16934	0.0258039	Q9H501	Q9H501	ESF1_HUMAN	ESF1	progression_bone_metastasis;relapse_primary;progression_primary
-1.45257	-0.625123	0.632859	1.4487	-0.00193413	-0.00193413	biological regulation;cell cycle;cell junction assembly;cell junction organization;cell-cell junction assembly;cell-cell junction organization;cellular component assembly;cellular component assembly at cellular level;cellular component organization;cellular component organization at cellular level;cellular component organization or biogenesis;cellular component organization or biogenesis at cellu…	binding;catalytic activity;enzyme inhibitor activity;enzyme regulator activity;GTP binding;GTPase activity;GTPase inhibitor activity;GTPase regulator activity;guanyl nucleotide binding;guanyl ribonucleotide binding;hydrolase activity;hydrolase activity, acting on acid anhydrides;hydrolase activity, acting on acid anhydrides, in phosphorus-containing anhydrides;nucleoside-triphosphatase activity;n…	cell part;centrosome;cytoplasmic part;cytoskeletal part;cytosol;extracellular membrane-bounded organelle;extracellular organelle;extracellular region part;extracellular vesicular exosome;intracellular membrane-bounded organelle;intracellular non-membrane-bounded organelle;intracellular organelle;intracellular organelle lumen;intracellular organelle part;intracellular part;lateral plasma membrane;…		+	Cluster -1001	Cluster 2	4.37629	0.00863436	P36404	P36404	ARL2_HUMAN	ARL2	relapse_primary;progression_primary;progression_post
0.881937	-0.628209	0.132257	1.42685	-1.16233	-0.650497	apoptosis;biological regulation;cell death;cellular macromolecule metabolic process;cellular metabolic process;cellular nitrogen compound metabolic process;cellular process;death;gene expression;immune system process;macromolecule metabolic process;metabolic process;mRNA metabolic process;mRNA processing;nitrogen compound metabolic process;nuclear mRNA splicing, via spliceosome;nucleic acid metab…	binding;enzyme binding;protein binding	cell part;cytoplasm;intracellular membrane-bounded organelle;intracellular organelle;intracellular organelle part;intracellular part;macromolecular complex;membrane;membrane-bounded organelle;nuclear part;nucleoplasm;nucleus;organelle;organelle part;protein complex;Prp19 complex;ribonucleoprotein complex;spliceosomal complex	Spliceosome	+	Cluster -1001	Cluster 2	3.09227	0.0280806	Q8WYA6	Q8WYA6;A0A087WUB9	CTBL1_HUMAN	CTNNBL1	primary_lung_metastasis;progression_lung_metastasis;progression_bone_metastasis;progression_post
0.810271	-0.988717	0.233591	1.4559	-0.597296	-0.913746	biological regulation;biosynthetic process;cellular biosynthetic process;cellular macromolecule biosynthetic process;cellular macromolecule metabolic process;cellular metabolic process;cellular nitrogen compound metabolic process;cellular process;gene expression;macromolecule biosynthetic process;macromolecule metabolic process;metabolic process;nitrogen compound metabolic process;nucleic acid me…	binding;DNA binding;nucleic acid binding	cell part;cytoplasm;intracellular membrane-bounded organelle;intracellular organelle;intracellular organelle part;intracellular part;macromolecular complex;membrane-bounded organelle;nuclear part;nucleoplasm;nucleoplasm part;nucleus;organelle;organelle part;protein complex;transcription factor complex;transcription factor TFIIE complex	Basal transcription factors	+	Cluster -1001	Cluster 2	3.87868	0.0133757	P29084	P29084	T2EB_HUMAN	GTF2E2	progression_bone_metastasis;primary_post;progression_post;progression_lung_metastasis
0.286708	-1.12546	0.286708	1.69887	-0.461271	-0.68556	anatomical structure development;anatomical structure morphogenesis;appendage morphogenesis;biological regulation;brain development;cell cycle;cell cycle process;cell differentiation;cellular component organization;cellular component organization at cellular level;cellular component organization or biogenesis;cellular component organization or biogenesis at cellular level;cellular developmental p…	binding;chromatin binding;chromo shadow domain binding;enzyme binding;histone deacetylase binding;protein binding;protein C-terminus binding;protein domain specific binding;protein N-terminus binding	cell part;chromatin;chromosomal part;extracellular membrane-bounded organelle;extracellular organelle;extracellular region part;extracellular vesicular exosome;intracellular membrane-bounded organelle;intracellular organelle;intracellular organelle part;intracellular part;macromolecular complex;membrane-bounded organelle;membrane-bounded vesicle;nuclear part;nucleoplasm;nucleus;organelle;organell…	Cell cycle - yeast	+	Cluster -1001	Cluster 2	2.88289	0.0352805	Q6KC79	Q6KC79	NIPBL_HUMAN	NIPBL	progression_post;progression_bone_metastasis;progression_lung_metastasis
0.389139	-0.786124	0.389139	1.65063	-0.770431	-0.872355	biological regulation;biosynthetic process;cellular biosynthetic process;cellular macromolecule biosynthetic process;cellular macromolecule metabolic process;cellular metabolic process;cellular nitrogen compound metabolic process;cellular process;macromolecule biosynthetic process;macromolecule metabolic process;metabolic process;nitrogen compound metabolic process;nucleic acid metabolic process;…	binding;cation binding;DNA binding;ion binding;metal ion binding;nucleic acid binding;transition metal ion binding;zinc ion binding	cell part;cytoplasm;extracellular region part;intercellular bridge;intracellular organelle part;intracellular part;nuclear part;nucleoplasm;organelle part		+	Cluster -1001	Cluster 2	3.16992	0.0258069	Q96EK4	Q96EK4	THA11_HUMAN	THAP11	progression_bone_metastasis;progression_post;progression_lung_metastasis
0.67814	-1.31731	-0.091001	1.1353	-1.04683	0.641697	cation transport;cellular process;divalent inorganic cation transport;divalent metal ion transport;establishment of localization;ion transport;metal ion transport;transition metal ion transport;transmembrane transport;transport;zinc ion transport	cation transmembrane transporter activity;ion transmembrane transporter activity;metal ion transmembrane transporter activity;substrate-specific transmembrane transporter activity;substrate-specific transporter activity;transmembrane transporter activity;transporter activity	cell part;integral to membrane;intrinsic to membrane;membrane part		+	Cluster -1001	Cluster 2	4.20493	0.01	Q9ULF5	Q9ULF5;E7EV45;E7ENT5	S39AA_HUMAN	SLC39A10	primary_post;bone_metastasis_post;progression_post;progression_lung_metastasis
0.640777	-0.868594	0.596208	1.18759	-1.43319	-0.122797	cellular macromolecule metabolic process;cellular metabolic process;cellular nitrogen compound metabolic process;cellular process;macromolecule metabolic process;metabolic process;mRNA metabolic process;mRNA processing;nitrogen compound metabolic process;nuclear mRNA splicing, via spliceosome;nucleic acid metabolic process;nucleobase-containing compound metabolic process;primary metabolic process…	binding;nucleotide binding	cell part;intracellular membrane-bounded organelle;intracellular non-membrane-bounded organelle;intracellular organelle;intracellular organelle part;intracellular part;membrane-bounded organelle;non-membrane-bounded organelle;nuclear part;nucleolus;nucleus;organelle;organelle part	Spliceosome	+	Cluster -1001	Cluster 2	4.54951	0.00781053	Q13595	Q13595	TRA2A_HUMAN	TRA2A	primary_lung_metastasis;relapse_lung_metastasis;progression_lung_metastasis;progression_post
-0.121041	-1.11371	0.977636	0.999387	-1.24147	0.4992	ameboidal cell migration;biological regulation;cell cycle phase;cell cycle process;cell division;cell migration;cell motility;cellular component assembly;cellular component assembly at cellular level;cellular component movement;cellular component organization;cellular component organization at cellular level;cellular component organization or biogenesis;cellular component organization or biogenes…	carbon-sulfur lyase activity;catalytic activity;lyase activity	cell part;chromosomal part;condensed chromosome kinetochore;cytoplasm;cytoskeletal part;cytoskeleton;intracellular membrane-bounded organelle;intracellular non-membrane-bounded organelle;intracellular organelle;intracellular organelle part;intracellular part;kinetochore;macromolecular complex;membrane-bounded organelle;microtubule cytoskeleton;non-membrane-bounded organelle;nuclear part;nucleopla…		+	Cluster -1001	Cluster 2	4.8305	0.00606452	Q7Z7K6	Q7Z7K6	CENPV_HUMAN	CENPV	bone_metastasis_post;relapse_post;progression_post;bone_metastasis_lung_metastasis;relapse_lung_metastasis;progression_lung_metastasis
0.0281191	-0.942027	1.33603	0.829551	-1.27979	0.0281191	biological regulation;cell cycle;cellular component organization;cellular component organization at cellular level;cellular component organization or biogenesis;cellular component organization or biogenesis at cellular level;cellular process;chromatin modification;chromatin organization;chromosome organization;establishment of localization;establishment of localization in cell;establishment of pr…	binding;cation binding;histone binding;ion binding;metal ion binding;methylated histone residue binding;protein binding;transition metal ion binding;zinc ion binding	cell part;intracellular membrane-bounded organelle;intracellular organelle;intracellular part;membrane-bounded organelle;nucleus;organelle		+	Cluster -1001	Cluster 2	3.33257	0.0221234	Q9UK53	Q9UK53;A0A087WXF7;A0A0C4DFW2	ING1_HUMAN	ING1	progression_lung_metastasis;relapse_lung_metastasis;relapse_post
0.0411613	-1.08616	1.2586	0.921514	-1.17627	0.0411613	alcohol catabolic process;alcohol metabolic process;carbohydrate catabolic process;carbohydrate metabolic process;catabolic process;cellular carbohydrate catabolic process;cellular carbohydrate metabolic process;cellular metabolic process;cellular nitrogen compound metabolic process;cellular process;coenzyme metabolic process;cofactor metabolic process;glucose catabolic process;glucose metabolic …	binding;catalytic activity;coenzyme binding;cofactor binding;DNA binding;histone binding;methylated histone residue binding;NAD binding;nucleic acid binding;nucleotide binding;oxidoreductase activity;oxidoreductase activity, acting on CH-OH group of donors;oxidoreductase activity, acting on the CH-OH group of donors, NAD or NADP as acceptor;phosphogluconate dehydrogenase (decarboxylating) activit…	cell part;cytoplasm;cytoplasmic part;Golgi apparatus;intracellular membrane-bounded organelle;intracellular organelle;intracellular organelle part;intracellular part;membrane-bounded organelle;nuclear part;nucleoplasm;organelle;organelle part		+	Cluster -1001	Cluster 2	3.56787	0.0181198	Q49A26	Q49A26;K7EMM8;K7EQB2;K7ELL0	GLYR1_HUMAN	GLYR1	progression_post;relapse_post;progression_lung_metastasis;relapse_lung_metastasis
-0.7075	-1.41366	0.745272	1.39478	-0.0094431	-0.0094431		beta-amyloid binding;binding;protein binding	cell part;cytoplasm;intracellular part		+	Cluster -1001	Cluster 2	2.86571	0.0357937	Q96D09	Q96D09	GASP2_HUMAN	GPRASP2	relapse_post;progression_post;progression_primary
-0.591753	-1.31275	1.01106	1.17186	0.3569	-0.635317	biological regulation;catabolic process;cellular catabolic process;cellular localization;cellular macromolecule catabolic process;cellular macromolecule localization;cellular macromolecule metabolic process;cellular metabolic process;cellular nitrogen compound metabolic process;cellular process;CUT catabolic process;CUT metabolic process;dosage compensation;dosage compensation, by inactivation of…	3'-5' exonuclease activity;binding;catalytic activity;exonuclease activity;exoribonuclease activity;hydrolase activity;hydrolase activity, acting on ester bonds;nuclease activity;nucleotide binding;ribonuclease activity	cell part;chromatin;chromosomal part;cytoplasm;exosome (RNase complex);intracellular membrane-bounded organelle;intracellular non-membrane-bounded organelle;intracellular organelle;intracellular organelle part;intracellular part;macromolecular complex;membrane;membrane-bounded organelle;non-membrane-bounded organelle;nuclear exosome (RNase complex);nuclear part;nucleolus;nucleoplasm;nucleus;organ…	RNA degradation	+	Cluster -1001	Cluster 2	4.86486	0.00593289	Q01780	Q01780;K7EJ37	EXOSX_HUMAN	EXOSC10	primary_post;lung_metastasis_post;relapse_post;progression_post;relapse_bone_metastasis;progression_bone_metastasis;progression_primary
-0.555205	-1.19592	0.677961	1.6234	-0.36197	-0.188262	biological regulation;catabolic process;cellular catabolic process;cellular macromolecule catabolic process;cellular macromolecule metabolic process;cellular metabolic process;cellular nitrogen compound metabolic process;cellular process;gene expression;macromolecule catabolic process;macromolecule metabolic process;metabolic process;mRNA 3'-end processing;mRNA catabolic process;mRNA metabolic pr…	3'-5' exonuclease activity;3'-5'-exoribonuclease activity;binding;catalytic activity;exonuclease activity;exonuclease activity, active with either ribo- or deoxyribonucleic acids and producing 5'-phosphomonoesters;exoribonuclease activity;exoribonuclease activity, producing 5'-phosphomonoesters;hydrolase activity;hydrolase activity, acting on ester bonds;nuclease activity;nucleic acid binding;pol…	cell part;cytoplasmic mRNA processing body;cytoplasmic part;cytosol;intracellular membrane-bounded organelle;intracellular non-membrane-bounded organelle;intracellular organelle;intracellular part;macromolecular complex;membrane-bounded organelle;non-membrane-bounded organelle;nucleus;organelle;PAN complex;protein complex;ribonucleoprotein complex;RNA granule	RNA degradation	+	Cluster -1001	Cluster 2	4.60929	0.00740984	Q504Q3	Q504Q3;F8VXK8	PAN2_HUMAN	PAN2	primary_post;relapse_post;progression_post;progression_bone_metastasis;progression_primary;progression_lung_metastasis
-0.995426	-0.62346	0.719661	1.67387	-0.404932	-0.369717	cell differentiation;cellular developmental process;cellular process;developmental process;gamete generation;male gamete generation;multicellular organismal development;multicellular organismal process;multicellular organismal reproductive process;reproductive process;spermatogenesis	adenyl nucleotide binding;adenyl ribonucleotide binding;ATP binding;binding;nucleotide binding;purine nucleotide binding;purine ribonucleoside triphosphate binding;purine ribonucleotide binding;ribonucleotide binding	cell part;cytoplasm;cytoplasmic part;intracellular membrane-bounded organelle;intracellular organelle;intracellular part;membrane-bounded organelle;mitochondrion;organelle	Ribosome biogenesis in eukaryotes	+	Cluster -1001	Cluster 2	5.80865	0.00221622	Q8NB90	Q8NB90	SPAT5_HUMAN	SPATA5	progression_post;progression_bone_metastasis;relapse_primary;progression_primary;progression_lung_metastasis
-0.464246	-1.12273	0.76836	1.61324	-0.309783	-0.484843	cellular macromolecule metabolic process;cellular metabolic process;cellular nitrogen compound metabolic process;cellular process;cellular protein metabolic process;macromolecule metabolic process;macromolecule modification;metabolic process;mRNA metabolic process;mRNA processing;nitrogen compound metabolic process;nuclear mRNA splicing, via spliceosome;nucleic acid metabolic process;nucleobase-c…	catalytic activity;cis-trans isomerase activity;isomerase activity;peptidyl-prolyl cis-trans isomerase activity	catalytic step 2 spliceosome;cell part;intracellular organelle part;intracellular part;macromolecular complex;nuclear part;organelle part;ribonucleoprotein complex;spliceosomal complex		+	Cluster -1001	Cluster 2	6.46137	0.000851064	Q6UX04	Q6UX04;D6REK3	CWC27_HUMAN	CWC27	primary_post;lung_metastasis_post;relapse_post;progression_post;progression_bone_metastasis;progression_primary;progression_lung_metastasis
-0.480371	-1.05187	0.821684	1.60552	-0.516274	-0.378696	biological regulation;cell differentiation;cellular developmental process;cellular macromolecule metabolic process;cellular metabolic process;cellular nitrogen compound metabolic process;cellular process;demethylation;developmental process;establishment of localization;establishment of localization in cell;establishment of RNA localization;gamete generation;intracellular transport;macromolecule m…	binding;catalytic activity;cation binding;demethylase activity;ion binding;metal ion binding;oxidative RNA demethylase activity;oxidoreductase activity;oxidoreductase activity, acting on paired donors, with incorporation or reduction of molecular oxygen;oxidoreductase activity, acting on paired donors, with incorporation or reduction of molecular oxygen, 2-oxoglutarate as one donor, and incorpora…	cell part;intracellular membrane-bounded organelle;intracellular organelle;intracellular organelle part;intracellular part;membrane-bounded organelle;nuclear body;nuclear part;nuclear speck;nucleoplasm part;nucleus;organelle;organelle part		+	Cluster -1001	Cluster 2	5.33134	0.00411881	Q6P6C2	Q6P6C2	ALKB5_HUMAN	ALKBH5	primary_post;relapse_post;progression_post;progression_bone_metastasis;progression_lung_metastasis;progression_primary
-0.540729	-1.12549	0.919595	1.51579	-0.354476	-0.41469	cellular macromolecule metabolic process;cellular metabolic process;cellular nitrogen compound metabolic process;cellular process;macromolecule metabolic process;metabolic process;ncRNA metabolic process;ncRNA processing;nitrogen compound metabolic process;nucleic acid metabolic process;nucleobase-containing compound metabolic process;primary metabolic process;RNA metabolic process;RNA processing…	catalytic activity;endonuclease activity;endonuclease activity, active with either ribo- or deoxyribonucleic acids and producing 5'-phosphomonoesters;endoribonuclease activity;endoribonuclease activity, producing 5'-phosphomonoesters;hydrolase activity;hydrolase activity, acting on ester bonds;nuclease activity;ribonuclease activity;ribonuclease P activity;tRNA-specific ribonuclease activity	cell part;intracellular membrane-bounded organelle;intracellular organelle;intracellular organelle part;intracellular part;macromolecular complex;membrane-bounded organelle;multimeric ribonuclease P complex;nuclear part;nucleolar part;nucleolar ribonuclease P complex;nucleus;organelle;organelle part;ribonuclease P complex;ribonucleoprotein complex	Ribosome biogenesis in eukaryotes;RNA transport	+	Cluster -1001	Cluster 2	3.33608	0.0220599	P78346	P78346;Q5VU10	RPP30_HUMAN	RPP30	relapse_post;progression_post;progression_bone_metastasis;progression_primary;progression_lung_metastasis
-0.43848	-1.17197	0.926135	1.49836	-0.41303	-0.401013	cellular macromolecule metabolic process;cellular metabolic process;cellular nitrogen compound metabolic process;cellular process;macromolecule metabolic process;metabolic process;nitrogen compound metabolic process;nucleic acid metabolic process;nucleobase-containing compound metabolic process;primary metabolic process;RNA metabolic process;RNA processing	binding;nucleotide binding	cell part;cytoplasm;cytoplasmic part;Golgi apparatus;intracellular membrane-bounded organelle;intracellular organelle;intracellular organelle part;intracellular part;macromolecular complex;membrane-bounded organelle;nuclear part;nucleoplasm;nucleus;organelle;organelle part;ribonucleoprotein complex		+	Cluster -1001	Cluster 2	4.2516	0.00934921	Q4G0J3	Q4G0J3;H0YA82;D6R9Z6	LARP7_HUMAN	LARP7	primary_post;relapse_post;progression_post;progression_bone_metastasis;progression_lung_metastasis;progression_primary
-0.39364	-0.505861	1.06488	1.41497	-1.10979	-0.470555	activation of immune response;activation of innate immune response;aging;biological regulation;biosynthetic process;blood coagulation;carbohydrate homeostasis;cell differentiation;cellular biosynthetic process;cellular chemical homeostasis;cellular component organization;cellular component organization at cellular level;cellular component organization or biogenesis;cellular component organization…	activating transcription factor binding;binding;catalytic activity;chromatin binding;deacetylase activity;DNA binding;hydrolase activity;nucleic acid binding;nucleic acid binding transcription factor activity;protein binding;protein binding transcription factor activity;protein deacetylase activity;regulatory region DNA binding;regulatory region nucleic acid binding;RNA polymerase II activating t…	cell part;chromatin remodeling complex;chromosomal part;cytoplasm;extracellular region part;histone deacetylase complex;intercellular bridge;intracellular membrane-bounded organelle;intracellular non-membrane-bounded organelle;intracellular organelle;intracellular organelle part;intracellular part;kinetochore;macromolecular complex;membrane-bounded organelle;non-membrane-bounded organelle;nuclear…	Huntington's disease	+	Cluster -1001	Cluster 2	5.61819	0.00252874	Q96ST3	Q96ST3	SIN3A_HUMAN	SIN3A	primary_lung_metastasis;relapse_lung_metastasis;progression_lung_metastasis;relapse_bone_metastasis;progression_bone_metastasis;relapse_post;progression_post;progression_primary
0.112174	-0.580853	1.02531	1.32948	-0.780976	-1.10514	biological regulation;negative regulation of biological process;negative regulation of biosynthetic process;negative regulation of cellular biosynthetic process;negative regulation of cellular macromolecule biosynthetic process;negative regulation of cellular metabolic process;negative regulation of cellular process;negative regulation of gene expression;negative regulation of macromolecule biosy…	binding;cation binding;ion binding;metal ion binding;protein binding;protein binding transcription factor activity;repressing transcription factor binding;RNA polymerase II transcription cofactor activity;RNA polymerase II transcription corepressor activity;RNA polymerase II transcription factor binding transcription factor activity;RNA polymerase II transcription factor binding transcription fac…	cell part;intracellular membrane-bounded organelle;intracellular organelle;intracellular part;membrane-bounded organelle;nucleus;organelle		+	Cluster -1001	Cluster 2	3.57175	0.0180648	Q9ULU4	Q9ULU4;A0A087WYS3;A0A087WVZ6;A0A087WV57;H7C4X9	PKCB1_HUMAN	ZMYND8	relapse_bone_metastasis;progression_bone_metastasis;progression_lung_metastasis;progression_post
0.070378	-1.11729	1.1239	1.25805	-0.597837	-0.737198	biological adhesion;biological regulation;cell adhesion;cell division;cell surface receptor linked signaling pathway;cellular component biogenesis;cellular component biogenesis at cellular level;cellular component organization or biogenesis;cellular component organization or biogenesis at cellular level;cellular process;cellular response to stimulus;cellular response to stress;embryonic cleavage;…	binding;leucine zipper domain binding;LRR domain binding;nucleic acid binding transcription factor activity;protein binding;protein domain specific binding;sequence-specific DNA binding transcription factor activity	adherens junction;anchoring junction;cell junction;cell part;cell-substrate adherens junction;cell-substrate junction;centrosome;cytoplasm;cytoplasmic part;cytoskeletal part;focal adhesion;Golgi apparatus;intracellular membrane-bounded organelle;intracellular non-membrane-bounded organelle;intracellular organelle;intracellular organelle part;intracellular part;membrane-bounded organelle;microtubu…		+	Cluster -1001	Cluster 2	3.47684	0.0193319	Q9NY61	Q9NY61	AATF_HUMAN	AATF	relapse_post;progression_post;relapse_bone_metastasis;progression_bone_metastasis;progression_lung_metastasis
-0.396443	-0.803031	0.964349	1.54786	-0.58398	-0.72876	biological regulation;negative regulation of catalytic activity;negative regulation of hydrolase activity;negative regulation of molecular function;negative regulation of phosphatase activity;regulation of biological process;regulation of catalytic activity;regulation of cellular metabolic process;regulation of cellular process;regulation of dephosphorylation;regulation of hydrolase activity;regu…		cell part;cytoskeleton;extracellular region part;intercellular bridge;intracellular non-membrane-bounded organelle;intracellular organelle;intracellular organelle part;intracellular part;microtubule cytoskeleton;non-membrane-bounded organelle;nuclear part;nucleoplasm;organelle;organelle part		+	Cluster -1001	Cluster 2	5.32734	0.00407843	Q9H4Z3	Q9H4Z3	PCIF1_HUMAN	PCIF1	relapse_bone_metastasis;progression_bone_metastasis;relapse_post;progression_post;progression_lung_metastasis;progression_primary
-0.504228	-1.25746	0.954251	1.36805	-0.615912	0.0552965	catabolic process;cellular catabolic process;cellular macromolecule catabolic process;cellular macromolecule metabolic process;cellular metabolic process;cellular nitrogen compound metabolic process;cellular process;exonucleolytic nuclear-transcribed mRNA catabolic process involved in deadenylation-dependent decay;gene expression;macromolecule catabolic process;macromolecule metabolic process;met…	binding;nucleic acid binding;RNA binding	cell part;cytoplasm;cytoplasmic part;cytosol;exosome (RNase complex);intracellular membrane-bounded organelle;intracellular non-membrane-bounded organelle;intracellular organelle;intracellular organelle part;intracellular part;macromolecular complex;membrane-bounded organelle;non-membrane-bounded organelle;nuclear exosome (RNase complex);nuclear part;nucleolus;nucleoplasm;nucleus;organelle;organe…	RNA degradation	+	Cluster -1001	Cluster 2	4.54794	0.00783246	Q9Y3B2	Q9Y3B2;B1AMU4;R4GMQ7;R4GNH9;B1AMU3	EXOS1_HUMAN	EXOSC1	primary_post;relapse_post;progression_post;progression_lung_metastasis;progression_primary
-0.529179	-1.23841	0.865994	1.42848	-0.621918	0.0950344	biological regulation;biosynthetic process;cellular biosynthetic process;cellular component assembly;cellular component assembly at cellular level;cellular component organization;cellular component organization at cellular level;cellular component organization or biogenesis;cellular component organization or biogenesis at cellular level;cellular macromolecular complex assembly;cellular macromolec…	binding;catalytic activity;DNA binding;DNA-directed RNA polymerase activity;nucleic acid binding;nucleotidyltransferase activity;RNA polymerase activity;transferase activity;transferase activity, transferring phosphorus-containing groups	cell part;DNA-directed RNA polymerase complex;DNA-directed RNA polymerase I complex;intracellular membrane-bounded organelle;intracellular non-membrane-bounded organelle;intracellular organelle;intracellular organelle part;intracellular part;macromolecular complex;membrane-bounded organelle;non-membrane-bounded organelle;nuclear DNA-directed RNA polymerase complex;nuclear part;nucleolar part;nucl…	Purine metabolism;Pyrimidine metabolism;RNA polymerase	+	Cluster -1001	Cluster 2	4.40689	0.00850909	Q9GZS1	Q9GZS1	RPA49_HUMAN	POLR1E	primary_post;relapse_post;progression_post;progression_lung_metastasis;progression_primary
-0.435028	-0.984037	0.93112	1.5088	-0.808662	-0.212192	biological regulation;cell proliferation;cellular component biogenesis;cellular component biogenesis at cellular level;cellular component organization;cellular component organization at cellular level;cellular component organization or biogenesis;cellular component organization or biogenesis at cellular level;cellular localization;cellular macromolecule localization;cellular macromolecule metabol…	binding;ribonucleoprotein binding	cell part;chromosome;condensed chromosome;cytoplasm;intracellular membrane-bounded organelle;intracellular non-membrane-bounded organelle;intracellular organelle;intracellular organelle part;intracellular part;macromolecular complex;membrane;membrane-bounded organelle;non-membrane-bounded organelle;nuclear part;nucleolar part;nucleolus;nucleoplasm;nucleus;organelle;organelle part;PeBoW complex;pr…		+	Cluster -1001	Cluster 2	4.00778	0.0115472	O00541	O00541;B5MCF9	PESC_HUMAN	PES1	relapse_post;progression_post;relapse_lung_metastasis;progression_lung_metastasis;progression_bone_metastasis;progression_primary
-0.539345	-0.9918	0.848574	1.42636	-0.961068	0.21728	cellular macromolecule metabolic process;cellular metabolic process;cellular nitrogen compound metabolic process;cellular process;macromolecule metabolic process;metabolic process;nitrogen compound metabolic process;nucleic acid metabolic process;nucleobase-containing compound metabolic process;primary metabolic process;RNA metabolic process;RNA secondary structure unwinding	adenyl nucleotide binding;adenyl ribonucleotide binding;ATP binding;ATPase activity;ATPase activity, coupled;ATP-dependent helicase activity;ATP-dependent RNA helicase activity;binding;catalytic activity;helicase activity;hydrolase activity;hydrolase activity, acting on acid anhydrides;hydrolase activity, acting on acid anhydrides, in phosphorus-containing anhydrides;nucleoside-triphosphatase act…	cell part;cytoplasm;intracellular non-membrane-bounded organelle;intracellular organelle;intracellular organelle part;intracellular part;non-membrane-bounded organelle;nuclear part;nucleolus;organelle;organelle part		+	Cluster -1001	Cluster 2	3.38543	0.0207626	Q96GQ7	Q96GQ7;A0A087X059;B7Z6D5	DDX27_HUMAN	DDX27	relapse_post;progression_post;progression_lung_metastasis;progression_primary
-0.409882	-1.0595	0.960638	1.34479	-0.978684	0.142642	cellular component assembly;cellular component assembly at cellular level;cellular component organization;cellular component organization at cellular level;cellular component organization or biogenesis;cellular component organization or biogenesis at cellular level;cellular macromolecular complex assembly;cellular macromolecular complex subunit organization;cellular process;macromolecular complex…		cell part;intracellular membrane-bounded organelle;intracellular non-membrane-bounded organelle;intracellular organelle;intracellular organelle part;intracellular part;membrane-bounded organelle;non-membrane-bounded organelle;nuclear part;nucleolus;nucleus;organelle;organelle part		+	Cluster -1001	Cluster 2	4.03527	0.0112903	Q8TDN6	Q8TDN6	BRX1_HUMAN	BRIX1	relapse_post;progression_post;relapse_lung_metastasis;progression_lung_metastasis;progression_primary
-0.00225226	-1.3026	0.903992	1.29809	-0.894983	-0.00225226	anatomical structure homeostasis;base-excision repair;biological regulation;biosynthetic process;cell cycle;cellular biosynthetic process;cellular component organization;cellular component organization at cellular level;cellular component organization or biogenesis;cellular component organization or biogenesis at cellular level;cellular macromolecule biosynthetic process;cellular macromolecule me…	ATPase activity;ATPase activity, coupled;binding;catalytic activity;DNA binding;DNA clamp loader activity;DNA-dependent ATPase activity;hydrolase activity;hydrolase activity, acting on acid anhydrides;hydrolase activity, acting on acid anhydrides, in phosphorus-containing anhydrides;nucleic acid binding;nucleoside-triphosphatase activity;protein-DNA loading ATPase activity;pyrophosphatase activity	cell part;chromosomal part;DNA replication factor C complex;intracellular membrane-bounded organelle;intracellular organelle;intracellular organelle part;intracellular part;macromolecular complex;membrane-bounded organelle;nuclear part;nucleoplasm;nucleus;organelle;organelle part;protein complex	DNA replication;Mismatch repair;Nucleotide excision repair	+	Cluster -1001	Cluster 2	3.35311	0.0215256	P40938	P40938	RFC3_HUMAN	RFC3	relapse_post;progression_post;progression_lung_metastasis
-0.0625851	-1.31057	1.08383	1.1854	-0.833492	-0.0625851	anterior/posterior pattern specification;biological regulation;biosynthetic process;cellular biosynthetic process;cellular macromolecule biosynthetic process;cellular macromolecule metabolic process;cellular metabolic process;cellular nitrogen compound metabolic process;cellular process;developmental process;macromolecule biosynthetic process;macromolecule metabolic process;metabolic process;nega…		cell part;extracellular membrane-bounded organelle;extracellular organelle;extracellular region part;extracellular vesicular exosome;intracellular membrane-bounded organelle;intracellular organelle;intracellular organelle part;intracellular part;macromolecular complex;membrane-bounded organelle;membrane-bounded vesicle;nuclear part;nucleoplasm part;nucleus;organelle;organelle part;protein complex…		+	Cluster -1001	Cluster 2	2.70896	0.0422358	P42568	P42568	AF9_HUMAN	MLLT3	relapse_post;progression_post;progression_lung_metastasis
-0.0186904	-1.33811	0.907461	1.30073	-0.832699	-0.0186904	biological regulation;cellular macromolecule metabolic process;cellular metabolic process;cellular nitrogen compound metabolic process;cellular process;macromolecule metabolic process;metabolic process;ncRNA metabolic process;ncRNA processing;nitrogen compound metabolic process;nucleic acid metabolic process;nucleobase-containing compound metabolic process;positive regulation of biological proces…	catalytic activity;methyltransferase activity;S-adenosylmethionine-dependent methyltransferase activity;transferase activity;transferase activity, transferring one-carbon groups	cell part;intracellular non-membrane-bounded organelle;intracellular organelle;intracellular organelle part;intracellular part;non-membrane-bounded organelle;nuclear part;nucleolus;organelle;organelle part		+	Cluster -1001	Cluster 2	3.14195	0.0265577	P46087	P46087	NOP2_HUMAN	NOP2	relapse_post;progression_post;progression_lung_metastasis
0.0108855	-1.28146	0.888795	1.30323	-0.932337	0.0108855	cellular macromolecule metabolic process;cellular metabolic process;cellular nitrogen compound metabolic process;cellular process;developmental process;macromolecule metabolic process;maturation of SSU-rRNA;maturation of SSU-rRNA from tricistronic rRNA transcript (SSU-rRNA, 5.8S rRNA, LSU-rRNA);metabolic process;multicellular organismal development;multicellular organismal process;ncRNA metabolic…	binding;nucleic acid binding;RNA binding;rRNA binding;snoRNA binding;U3 snoRNA binding	cell part;intracellular non-membrane-bounded organelle;intracellular organelle;intracellular organelle part;intracellular part;macromolecular complex;non-membrane-bounded organelle;nuclear part;nucleolus;organelle;organelle part;preribosome;ribonucleoprotein complex;small-subunit processome		+	Cluster -1001	Cluster 2	2.96288	0.0323399	Q68CQ4	Q68CQ4	DIEXF_HUMAN	DIEXF	relapse_post;progression_post;progression_lung_metastasis
0.150463	-1.10762	0.903517	1.40854	-0.804604	-0.550301	cellular macromolecule metabolic process;cellular metabolic process;cellular nitrogen compound metabolic process;cellular process;macromolecule metabolic process;metabolic process;nitrogen compound metabolic process;nucleic acid metabolic process;nucleobase-containing compound metabolic process;primary metabolic process;RNA metabolic process;RNA secondary structure unwinding	adenyl nucleotide binding;adenyl ribonucleotide binding;ATP binding;ATPase activity;ATPase activity, coupled;ATP-dependent helicase activity;ATP-dependent RNA helicase activity;binding;catalytic activity;helicase activity;hydrolase activity;hydrolase activity, acting on acid anhydrides;hydrolase activity, acting on acid anhydrides, in phosphorus-containing anhydrides;nucleoside-triphosphatase act…	cell part;cytoplasmic part;Golgi apparatus;intracellular membrane-bounded organelle;intracellular non-membrane-bounded organelle;intracellular organelle;intracellular organelle part;intracellular part;membrane-bounded organelle;non-membrane-bounded organelle;nuclear part;nucleolus;organelle;organelle part		+	Cluster -1001	Cluster 2	3.41364	0.0204729	Q9H8H2	Q9H8H2;F8WAJ0	DDX31_HUMAN	DDX31	relapse_post;progression_post;progression_bone_metastasis;progression_lung_metastasis
0.0485434	-1.19413	0.873282	1.29122	-1.06746	0.0485434	cellular macromolecule metabolic process;cellular metabolic process;cellular nitrogen compound metabolic process;cellular process;establishment of localization;establishment of localization in cell;establishment of RNA localization;intracellular transport;macromolecule metabolic process;metabolic process;ncRNA metabolic process;ncRNA processing;nitrogen compound metabolic process;nuclear export;n…		cell part;chromosome;condensed chromosome;condensed nuclear chromosome;CURI complex;cytoplasmic part;intracellular membrane-bounded organelle;intracellular non-membrane-bounded organelle;intracellular organelle;intracellular organelle part;intracellular part;macromolecular complex;membrane-bounded organelle;mitochondrion;non-membrane-bounded organelle;nuclear chromosome;nuclear part;nucleolar par…	Ribosome biogenesis in eukaryotes	+	Cluster -1001	Cluster 2	3.2626	0.0238143	Q9H6R4	Q9H6R4;A0A0A0MRW6	NOL6_HUMAN	NOL6	relapse_post;progression_post;progression_lung_metastasis
-0.491003	-1.2104	1.09169	1.34819	-0.445926	-0.292546			cell part;intracellular non-membrane-bounded organelle;intracellular organelle;intracellular organelle part;intracellular part;non-membrane-bounded organelle;nuclear part;nucleolus;organelle;organelle part		+	Cluster -1001	Cluster 2	5.02399	0.0051875	Q8N9T8	Q8N9T8;H0YH26	KRI1_HUMAN	KRI1	primary_post;relapse_post;progression_post;progression_bone_metastasis;progression_lung_metastasis;progression_primary
0.00685384	-1.19316	1.17971	1.20687	-0.662492	-0.537775	biological regulation;biosynthetic process;carbon catabolite regulation of transcription;cell communication;cellular biosynthetic process;cellular component organization;cellular component organization at cellular level;cellular component organization or biogenesis;cellular component organization or biogenesis at cellular level;cellular macromolecule biosynthetic process;cellular macromolecule me…	binding;catalytic activity;histone binding;methylated histone residue binding;methyltransferase activity;protein binding;S-adenosylmethionine-dependent methyltransferase activity;transferase activity;transferase activity, transferring one-carbon groups	cell part;chromatin;chromatin remodeling complex;chromatin silencing complex;chromosomal part;cytoplasm;heterochromatin;intracellular membrane-bounded organelle;intracellular non-membrane-bounded organelle;intracellular organelle;intracellular organelle part;intracellular part;macromolecular complex;membrane;membrane-bounded organelle;non-membrane-bounded organelle;nuclear part;nucleolus;nucleopl…		+	Cluster -1001	Cluster 2	4.02487	0.011361	O43159	O43159;E9PPY3	RRP8_HUMAN	RRP8	relapse_post;progression_post;progression_bone_metastasis;relapse_lung_metastasis;progression_lung_metastasis
-0.414421	-1.01118	1.18613	1.32205	-0.721661	-0.36092	cation transport;cellular macromolecule metabolic process;cellular metabolic process;cellular nitrogen compound metabolic process;cellular process;establishment of localization;ion transport;macromolecule metabolic process;macromolecule modification;metabolic process;ncRNA metabolic process;ncRNA processing;nitrogen compound metabolic process;nucleic acid metabolic process;nucleobase-containing c…	cation channel activity;cation transmembrane transporter activity;channel activity;ion channel activity;ion transmembrane transporter activity;passive transmembrane transporter activity;substrate-specific channel activity;substrate-specific transmembrane transporter activity;substrate-specific transporter activity;transmembrane transporter activity;transporter activity	box H/ACA RNP complex;box H/ACA snoRNP complex;Cajal body;cell part;intracellular membrane-bounded organelle;intracellular non-membrane-bounded organelle;intracellular organelle;intracellular organelle part;intracellular part;macromolecular complex;membrane-bounded organelle;non-membrane-bounded organelle;nuclear body;nuclear part;nucleolar part;nucleolus;nucleoplasm part;nucleus;organelle;organe…	Ribosome biogenesis in eukaryotes	+	Cluster -1001	Cluster 2	6.12351	0.00137931	Q9NY12	Q9NY12	GAR1_HUMAN	GAR1	primary_post;relapse_post;progression_post;relapse_lung_metastasis;progression_lung_metastasis;relapse_bone_metastasis;progression_bone_metastasis;relapse_primary;progression_primary
-0.864588	-1.30574	1.23036	1.01534	-0.0376888	-0.0376888	cell cycle process;cell differentiation;cellular component biogenesis;cellular component biogenesis at cellular level;cellular component organization or biogenesis;cellular component organization or biogenesis at cellular level;cellular developmental process;cellular process;developmental process;establishment of chromosome localization;establishment of localization;establishment of localization …		cell part;chromosome;condensed chromosome;condensed nuclear chromosome;cytoplasmic part;endoplasmic reticulum;intracellular membrane-bounded organelle;intracellular non-membrane-bounded organelle;intracellular organelle;intracellular organelle part;intracellular part;membrane-bounded organelle;non-membrane-bounded organelle;nuclear chromosome;nuclear part;nucleolus;nucleus;organelle;organelle part		+	Cluster -1001	Cluster 2	2.67367	0.0428584	Q15050	Q15050	RRS1_HUMAN	RRS1	relapse_post;progression_post;relapse_primary
-1.12512	-0.647439	1.51734	0.896241	-0.27633	-0.364692	aromatic compound biosynthetic process;biosynthetic process;cellular aromatic compound metabolic process;cellular biosynthetic process;cellular macromolecule metabolic process;cellular metabolic process;cellular nitrogen compound biosynthetic process;cellular nitrogen compound metabolic process;cellular process;cellular protein metabolic process;coenzyme biosynthetic process;coenzyme metabolic pr…	adenyl nucleotide binding;adenyl ribonucleotide binding;adenylyltransferase activity;ATP binding;binding;catalytic activity;cation binding;ion binding;metal ion binding;nucleotide binding;nucleotidyltransferase activity;protein adenylyltransferase activity;purine nucleotide binding;purine ribonucleoside triphosphate binding;purine ribonucleotide binding;ribonucleotide binding;small protein activa…	cell part;cytoplasmic part;cytosol;intracellular part	Sulfur relay system	+	Cluster -1001	Cluster 2	4.84583	0.00609272	O95396	O95396	MOCS3_HUMAN	MOCS3	progression_post;relapse_post;progression_primary;relapse_primary;relapse_bone_metastasis;relapse_lung_metastasis
-0.68643	-1.20147	1.40645	0.905324	-0.52637	0.102492	cellular macromolecule metabolic process;cellular metabolic process;cellular nitrogen compound metabolic process;cellular process;macromolecule metabolic process;metabolic process;mRNA metabolic process;mRNA processing;ncRNA metabolic process;ncRNA processing;nitrogen compound metabolic process;nucleic acid metabolic process;nucleobase-containing compound metabolic process;primary metabolic proce…	binding;catalytic activity;endonuclease activity;endonuclease activity, active with either ribo- or deoxyribonucleic acids and producing 3'-phosphomonoesters;endoribonuclease activity;endoribonuclease activity, producing 3'-phosphomonoesters;hydrolase activity;hydrolase activity, acting on ester bonds;lyase activity;nuclease activity;nucleic acid binding;ribonuclease activity;tRNA-intron endonucl…	cell part;centrosome;cytoplasm;cytoplasmic part;cytoskeletal part;intracellular non-membrane-bounded organelle;intracellular organelle;intracellular organelle part;intracellular part;macromolecular complex;microtubule organizing center;non-membrane-bounded organelle;nuclear part;nucleolus;nucleoplasm;organelle;organelle part;protein complex;tRNA-intron endonuclease complex		+	Cluster -1001	Cluster 2	3.07458	0.0286116	Q8NCE0	Q8NCE0;C9J7Z4	SEN2_HUMAN	TSEN2	progression_post;relapse_post;relapse_lung_metastasis;relapse_primary
-0.536304	-1.2616	1.3862	0.92779	-0.578388	0.0623007	cellular macromolecule metabolic process;cellular metabolic process;cellular nitrogen compound metabolic process;cellular process;macromolecule metabolic process;macromolecule modification;metabolic process;ncRNA metabolic process;ncRNA processing;nitrogen compound metabolic process;nucleic acid metabolic process;nucleobase-containing compound metabolic process;primary metabolic process;pseudouri…	binding;nucleic acid binding;RNA binding;snoRNA binding	Cajal body;cell part;cytoplasm;intracellular non-membrane-bounded organelle;intracellular organelle;intracellular organelle part;intracellular part;macromolecular complex;non-membrane-bounded organelle;nuclear body;nuclear part;nucleolus;nucleoplasm;nucleoplasm part;organelle;organelle part;ribonucleoprotein complex;small nucleolar ribonucleoprotein complex	Ribosome biogenesis in eukaryotes	+	Cluster -1001	Cluster 2	3.00771	0.0308781	Q9NX24	Q9NX24;D6RC52;D6RCB9;J3QSY4	NHP2_HUMAN	NHP2	progression_post;relapse_post;relapse_lung_metastasis;relapse_primary
-0.603637	-0.944067	1.5909	0.773172	-0.783928	-0.0324417	biological regulation;biosynthetic process;cell cycle;cell cycle phase;cell cycle process;cell division;cellular biosynthetic process;cellular component organization;cellular component organization at cellular level;cellular component organization or biogenesis;cellular component organization or biogenesis at cellular level;cellular macromolecule biosynthetic process;cellular macromolecule metabo…	binding;leucine zipper domain binding;LRR domain binding;protein binding;protein binding transcription factor activity;protein domain specific binding;transcription coactivator activity;transcription cofactor activity;transcription factor binding transcription factor activity	cell part;chromosomal part;cytoplasmic part;cytosol;intracellular membrane-bounded organelle;intracellular organelle;intracellular organelle part;intracellular part;macromolecular complex;membrane-bounded organelle;MIS12/MIND type complex;nuclear part;nucleoplasm part;nucleus;organelle;organelle part;protein complex;transcription factor complex		+	Cluster -1001	Cluster 2	5.02778	0.00519685	Q6P1K2	Q6P1K2;A0A087WT04;U3KQ54	PMF1_HUMAN	PMF1	progression_post;relapse_post;relapse_lung_metastasis;relapse_primary;relapse_bone_metastasis
-0.73696	-1.18711	1.55336	0.633975	-0.446385	0.183124	aldehyde biosynthetic process;androgen receptor signaling pathway;biological regulation;biosynthetic process;cellular aldehyde metabolic process;cellular biosynthetic process;cellular component organization;cellular component organization at cellular level;cellular component organization or biogenesis;cellular component organization or biogenesis at cellular level;cellular macromolecule biosynthe…	androgen receptor binding;binding;catalytic activity;cation binding;core promoter binding;dioxygenase activity;DNA binding;hormone receptor binding;ion binding;iron ion binding;metal ion binding;nuclear hormone receptor binding;nucleic acid binding;nucleic acid binding transcription factor activity;oxidoreductase activity;protein binding;receptor binding;regulatory region DNA binding;regulatory r…	cell part;cytoplasm;intracellular membrane-bounded organelle;intracellular organelle;intracellular organelle part;intracellular part;membrane;membrane-bounded organelle;nuclear part;nucleoplasm;nucleus;organelle;organelle part		+	Cluster -1001	Cluster 2	3.79628	0.0143351	Q9Y4C1	Q9Y4C1;C9JC73;C9J7Q7;F8WE62;F5H070	KDM3A_HUMAN	KDM3A	progression_post;relapse_post;relapse_primary;relapse_lung_metastasis
-0.629201	-1.14045	1.26507	1.11596	-0.673687	0.06231		enzyme regulator activity;GTPase regulator activity;guanyl-nucleotide exchange factor activity;nucleoside-triphosphatase regulator activity;Ras guanyl-nucleotide exchange factor activity;Rho guanyl-nucleotide exchange factor activity;small GTPase regulator activity			+	Cluster -1001	Cluster 2	3.24055	0.0243147	Q58EX7	Q58EX7	PKHG4_HUMAN	PLEKHG4	relapse_post;progression_post;relapse_lung_metastasis;progression_lung_metastasis;relapse_primary
-0.149323	-1.6209	1.32225	0.746617	-0.149323	-0.149323	cellular component organization;cellular component organization at cellular level;cellular component organization or biogenesis;cellular component organization or biogenesis at cellular level;cellular process;organelle organization		axoneme;cell part;cell projection;cell projection part;centriole;cilium;cytoplasm;cytoplasmic part;cytoskeletal part;intracellular non-membrane-bounded organelle;intracellular organelle;intracellular organelle part;intracellular part;microtubule organizing center part;non-membrane-bounded organelle;organelle;organelle part;primary cilium		+	Cluster -1001	Cluster 2	2.9741	0.0319429	Q96EX3	Q96EX3	WDR34_HUMAN	WDR34	progression_post;relapse_post
-0.61361	-1.45823	1.44245	0.645167	-0.00788924	-0.00788924	biological regulation;biosynthetic process;catabolic process;cellular biosynthetic process;cellular catabolic process;cellular macromolecule biosynthetic process;cellular macromolecule catabolic process;cellular macromolecule metabolic process;cellular metabolic process;cellular nitrogen compound metabolic process;cellular process;developmental process;gene expression;gene silencing;gene silencin…	armadillo repeat domain binding;binding;estrogen receptor binding;hormone receptor binding;nuclear hormone receptor binding;protein binding;protein complex scaffold;protein domain specific binding;receptor binding;retinoic acid receptor binding;steroid hormone receptor binding;structural molecule activity;transcription factor binding	CCR4-NOT complex;cell part;cytoplasmic mRNA processing body;cytoplasmic part;cytosol;extracellular region part;extracellular space;intracellular membrane-bounded organelle;intracellular non-membrane-bounded organelle;intracellular organelle;intracellular organelle part;intracellular part;macromolecular complex;membrane;membrane-bounded organelle;microbody;microbody membrane;microbody part;non-mem…	RNA degradation	+	Cluster -1001	Cluster 2	2.90292	0.0345	A5YKK6	A5YKK6;H3BR89	CNOT1_HUMAN	CNOT1	progression_post;relapse_post;relapse_primary
-0.154979	-1.61776	1.3078	0.774895	-0.154979	-0.154979	biological regulation;biosynthetic process;cell communication;cell differentiation;cellular biosynthetic process;cellular developmental process;cellular macromolecule biosynthetic process;cellular macromolecule metabolic process;cellular metabolic process;cellular nitrogen compound metabolic process;cellular process;cellular response to external stimulus;cellular response to extracellular stimulu…	binding;catalytic activity;core promoter binding;DNA binding;DNA polymerase activity;DNA-directed DNA polymerase activity;nucleic acid binding;nucleotidyltransferase activity;protein binding;protein binding transcription factor activity;regulatory region DNA binding;regulatory region nucleic acid binding;sequence-specific DNA binding;transcription cofactor activity;transcription corepressor activ…	cell part;cytoplasm;intracellular membrane-bounded organelle;intracellular non-membrane-bounded organelle;intracellular organelle;intracellular organelle part;intracellular part;macromolecular complex;membrane;membrane-bounded organelle;NLS-dependent protein nuclear import complex;non-membrane-bounded organelle;nuclear part;nucleocytoplasmic shuttling complex;nucleolus;nucleus;organelle;organelle…		+	Cluster -1001	Cluster 2	2.55039	0.0485177	Q9BQG0	Q9BQG0;I3L1L3	MBB1A_HUMAN	MYBBP1A	progression_post;relapse_post
-0.182154	-1.59718	1.23287	0.910771	-0.182154	-0.182154		binding;identical protein binding;nucleotide binding;protein binding			+	Cluster -1001	Cluster 2	2.87426	0.0355	Q86SE5	Q86SE5;B3KT61	RALYL_HUMAN	RALYL	progression_post;relapse_post
-0.161915	-1.61338	0.809573	1.28955	-0.161915	-0.161915	biological regulation;biosynthetic process;cellular biosynthetic process;cellular macromolecule biosynthetic process;cellular macromolecule metabolic process;cellular metabolic process;cellular nitrogen compound metabolic process;cellular process;cellular protein metabolic process;dephosphorylation;dephosphorylation of RNA polymerase II C-terminal domain;macromolecule biosynthetic process;macromo…	basal RNA polymerase II transcription machinery binding;basal transcription machinery binding;binding;enzyme binding;protein binding;RNA polymerase binding;RNA polymerase core enzyme binding;RNA polymerase II core binding	cell part;DNA-directed RNA polymerase II, holoenzyme;intracellular membrane-bounded organelle;intracellular organelle;intracellular organelle part;intracellular part;macromolecular complex;membrane-bounded organelle;nuclear part;nucleoplasm part;nucleus;organelle;organelle part;protein complex		+	Cluster -1001	Cluster 2	2.54101	0.0489829	Q9NQG5	Q9NQG5	RPR1B_HUMAN	RPRD1B	relapse_post;progression_post
-0.21532	-1.55866	1.0766	1.12802	-0.21532	-0.21532	anatomical structure development;biological regulation;biosynthetic process;cellular biosynthetic process;cellular macromolecule biosynthetic process;cellular macromolecule metabolic process;cellular metabolic process;cellular nitrogen compound metabolic process;cellular process;developmental process;heart development;macromolecule biosynthetic process;macromolecule metabolic process;metabolic pr…	binding;DNA binding;nucleic acid binding;nucleic acid binding transcription factor activity;sequence-specific DNA binding transcription factor activity	cell part;intracellular membrane-bounded organelle;intracellular organelle;intracellular part;membrane-bounded organelle;nucleus;organelle		+	Cluster -1001	Cluster 2	2.90188	0.0345237	Q9BQ70	Q9BQ70;H3BSP8;H3BTU3;H3BS87;H3BMJ8;Q9H7D3	TCF25_HUMAN	TCF25	relapse_post;progression_post
-0.443789	-0.998413	0.334669	1.66775	-0.894886	0.334669	biosynthetic process;cellular biosynthetic process;cellular component biogenesis;cellular component biogenesis at cellular level;cellular component organization or biogenesis;cellular component organization or biogenesis at cellular level;cellular macromolecule biosynthetic process;cellular macromolecule metabolic process;cellular metabolic process;cellular process;cellular protein metabolic proc…	structural constituent of ribosome;structural molecule activity	cell part;cytoplasmic part;intracellular membrane-bounded organelle;intracellular non-membrane-bounded organelle;intracellular organelle;intracellular organelle part;intracellular part;macromolecular complex;membrane-bounded organelle;non-membrane-bounded organelle;nuclear part;nucleolus;nucleus;organelle;organelle part;ribonucleoprotein complex;ribosome	Ribosome	+	Cluster -1001	Cluster 2	2.73059	0.0414813	Q9UHA3	Q9UHA3;H3BMQ2	RLP24_HUMAN	RSL24D1	progression_post;progression_lung_metastasis;progression_primary
-0.581491	-0.923372	0.367467	1.65831	-0.888376	0.367467	aging;anatomical structure homeostasis;base-excision repair;biological regulation;biosynthetic process;cell aging;cell communication;cellular biosynthetic process;cellular component organization;cellular component organization at cellular level;cellular component organization or biogenesis;cellular component organization or biogenesis at cellular level;cellular macromolecule biosynthetic process;…	3'-5' DNA helicase activity;3'-5' exonuclease activity;adenyl nucleotide binding;adenyl ribonucleotide binding;ATP binding;ATPase activity;ATPase activity, coupled;ATP-dependent 3'-5' DNA helicase activity;ATP-dependent DNA helicase activity;ATP-dependent helicase activity;binding;bubble DNA binding;catalytic activity;cation binding;DNA binding;DNA helicase activity;DNA secondary structure bindin…	cell part;centrosome;cytoplasmic part;cytoskeletal part;intracellular non-membrane-bounded organelle;intracellular organelle;intracellular organelle part;intracellular part;microtubule organizing center;non-membrane-bounded organelle;nuclear part;nucleolus;nucleoplasm;organelle;organelle part		+	Cluster -1001	Cluster 2	3.20737	0.0249039	Q14191	Q14191	WRN_HUMAN	WRN	progression_post;progression_lung_metastasis;progression_primary
-0.496092	-1.08011	0.306497	1.69311	-0.729895	0.306497		binding;cation binding;ion binding;metal ion binding;transition metal ion binding;zinc ion binding			+	Cluster -1001	Cluster 2	2.76043	0.0403704	Q9BUL5	Q9BUL5;I3L4Q4;I3L0Y2;A0A087WVQ2	PHF23_HUMAN	PHF23	progression_post;progression_lung_metastasis;progression_primary
-0.583558	-1.23061	0.236455	1.70352	-0.362263	0.236455	cellular macromolecule metabolic process;cellular metabolic process;cellular nitrogen compound metabolic process;cellular process;macromolecule metabolic process;macromolecule methylation;macromolecule modification;metabolic process;methylation;ncRNA metabolic process;ncRNA processing;nitrogen compound metabolic process;nucleic acid metabolic process;nucleobase-containing compound metabolic proce…		cell part;intracellular membrane-bounded organelle;intracellular organelle;intracellular part;membrane-bounded organelle;nucleus;organelle		+	Cluster -1001	Cluster 2	3.65004	0.0168098	Q86W50	Q86W50;I3L4V1;I3L362;I3L3W3	MET16_HUMAN	METTL16	progression_post;progression_primary;progression_lung_metastasis
0.167913	-1.27329	0.167913	1.60912	-0.839565	0.167913	biological regulation;biosynthetic process;cellular biosynthetic process;cellular component assembly;cellular component assembly at cellular level;cellular component organization;cellular component organization at cellular level;cellular component organization or biogenesis;cellular component organization or biogenesis at cellular level;cellular macromolecular complex assembly;cellular macromolec…	binding;cation binding;core promoter binding;core promoter sequence-specific DNA binding;DNA binding;ion binding;metal ion binding;nucleic acid binding;nucleic acid binding transcription factor activity;protein binding;protein binding transcription factor activity;regulatory region DNA binding;regulatory region nucleic acid binding;RNA polymerase I CORE element sequence-specific DNA binding;RNA p…	cell part;extracellular membrane-bounded organelle;extracellular organelle;extracellular region part;extracellular vesicular exosome;intracellular membrane-bounded organelle;intracellular organelle;intracellular organelle part;intracellular part;macromolecular complex;membrane-bounded organelle;membrane-bounded vesicle;nuclear part;nucleolar part;nucleoplasm;nucleoplasm part;nucleus;organelle;org…		+	Cluster -1001	Cluster 2	2.72709	0.0416058	Q53T94	Q53T94	TAF1B_HUMAN	TAF1B	progression_post;progression_lung_metastasis
-0.396271	-0.506124	0.821965	1.58473	-1.11845	-0.385849	anatomical structure development;axon ensheathment;biological regulation;biosynthetic process;cell differentiation;cell proliferation;cellular biosynthetic process;cellular developmental process;cellular macromolecule biosynthetic process;cellular macromolecule metabolic process;cellular metabolic process;cellular nitrogen compound metabolic process;cellular process;developmental process;endochon…	protein binding transcription factor activity;transcription cofactor activity;transcription corepressor activity;transcription factor binding transcription factor activity	cell part;intracellular membrane-bounded organelle;intracellular organelle;intracellular part;membrane-bounded organelle;nucleus;organelle		+	Cluster -1001	Cluster 2	6.4863	0.000888889	Q15742	Q15742	NAB2_HUMAN	NAB2	primary_lung_metastasis;relapse_lung_metastasis;progression_lung_metastasis;progression_bone_metastasis;progression_post;progression_primary
-0.52077	-0.760558	0.427851	1.76971	-0.914008	-0.0022262	anatomical structure development;biological regulation;BMP signaling pathway;bone development;cardiac muscle cell proliferation;cartilage development;cell fate commitment;cell fate commitment involved in formation of primary germ layers;cell proliferation;cell surface receptor linked signaling pathway;cellular component assembly;cellular component assembly at cellular level;cellular component org…	binding;cation binding;core promoter binding;core promoter proximal region DNA binding;core promoter proximal region sequence-specific DNA binding;core promoter sequence-specific DNA binding;co-SMAD binding;DNA binding;enzyme binding;identical protein binding;ion binding;I-SMAD binding;kinase binding;metal ion binding;molecular transducer activity;nucleic acid binding;nucleic acid binding transcr…	cell part;cytoplasm;cytoplasmic part;cytosol;integral to membrane;intracellular;intracellular membrane-bounded organelle;intracellular organelle;intracellular organelle part;intracellular part;intrinsic to membrane;macromolecular complex;membrane;membrane part;membrane-bounded organelle;nuclear inner membrane;nuclear membrane;nuclear part;nucleoplasm;nucleoplasm part;nucleus;organelle;organelle i…	TGF-beta signaling pathway	+	Cluster -1001	Cluster 2	4.39359	0.00859193	Q15797	Q15797;Q99717;H0YAK7	SMAD1_HUMAN	SMAD1	progression_post;progression_lung_metastasis;progression_primary;progression_bone_metastasis
-0.449499	-0.751834	0.467658	1.79731	-0.86199	-0.201641	cellular macromolecule metabolic process;cellular metabolic process;cellular nitrogen compound metabolic process;cellular process;enzyme-directed rRNA 2'-O-methylation;macromolecule metabolic process;macromolecule methylation;macromolecule modification;metabolic process;methylation;ncRNA metabolic process;ncRNA processing;nitrogen compound metabolic process;nucleic acid metabolic process;nucleoba…	catalytic activity;methyltransferase activity;RNA methyltransferase activity;rRNA methyltransferase activity;S-adenosylmethionine-dependent methyltransferase activity;transferase activity;transferase activity, transferring one-carbon groups	cell part;intracellular membrane-bounded organelle;intracellular non-membrane-bounded organelle;intracellular organelle;intracellular organelle part;intracellular part;macromolecular complex;membrane-bounded organelle;non-membrane-bounded organelle;nuclear part;nucleolus;nucleus;organelle;organelle part;preribosome;preribosome, small subunit precursor;ribonucleoprotein complex		+	Cluster -1001	Cluster 2	3.13962	0.0266304	Q8IY81	Q8IY81	SPB1_HUMAN	FTSJ3	progression_post;progression_lung_metastasis;progression_bone_metastasis;progression_primary
-0.235024	-0.809931	0.44062	1.78778	-0.906537	-0.276904	anatomical structure development;biological regulation;cell development;cell surface receptor linked signaling pathway;cellular developmental process;cellular process;cellular response to stimulus;developmental process;enzyme linked receptor protein signaling pathway;muscle cell development;muscle fiber development;negative regulation of binding;negative regulation of DNA binding;negative regulat…	endopeptidase inhibitor activity;endopeptidase regulator activity;enzyme inhibitor activity;enzyme regulator activity;metalloendopeptidase inhibitor activity;metalloenzyme inhibitor activity;metalloenzyme regulator activity;peptidase inhibitor activity;peptidase regulator activity;serine-type endopeptidase inhibitor activity	extracellular region		+	Cluster -1001	Cluster 2	4.46146	0.00846377	Q8TEU8	Q8TEU8;C9J6G4	WFKN2_HUMAN	WFIKKN2	progression_post;progression_lung_metastasis;progression_bone_metastasis;progression_primary
-0.590001	-0.192987	0.499756	1.79442	-0.716281	-0.794911		binding;catalytic activity;cation binding;ion binding;metal ion binding;methyltransferase activity;nucleic acid binding;transferase activity;transferase activity, transferring one-carbon groups;transition metal ion binding;zinc ion binding			+	Cluster -1001	Cluster 2	2.99568	0.0311594	Q9H5U6	Q9H5U6;H0Y8V8	ZCHC4_HUMAN	ZCCHC4	progression_bone_metastasis;progression_lung_metastasis;progression_primary;progression_post
-0.623811	-0.334686	0.819952	1.6408	-0.696706	-0.805548					+	Cluster -1001	Cluster 2	4.506	0.00810152	Q9BY42	Q9BY42;A0A0A0MQR2	RTF2_HUMAN	RTFDC1	relapse_bone_metastasis;progression_bone_metastasis;progression_lung_metastasis;progression_post;progression_primary
-0.238774	-0.488969	0.451894	1.81148	-0.907695	-0.627939	adult heart development;anatomical structure development;anatomical structure morphogenesis;biological regulation;biosynthetic process;cellular biosynthetic process;cellular macromolecule biosynthetic process;cellular macromolecule metabolic process;cellular metabolic process;cellular nitrogen compound metabolic process;cellular process;developmental process;embryonic morphogenesis;embryonic orga…	binding;cation binding;DNA binding;ion binding;metal ion binding;nucleic acid binding;peroxisome proliferator activated receptor binding;protein binding;receptor binding	cell part;chromatin;chromosomal part;intracellular organelle part;intracellular part;nuclear chromatin;nuclear chromosome part;nuclear part;nucleoplasm;organelle part		+	Cluster -1001	Cluster 2	3.1126	0.0271838	Q76L83	Q76L83;E7EWD6	ASXL2_HUMAN	ASXL2	progression_bone_metastasis;progression_lung_metastasis;progression_post;progression_primary
-1.05997	0.39571	0.64858	0.305313	-1.40261	1.11297	axon target recognition;biological adhesion;biological regulation;cell adhesion;cell communication;cell-cell adhesion;cell-cell signaling;cellular component organization;cellular component organization at cellular level;cellular component organization or biogenesis;cellular component organization or biogenesis at cellular level;cellular localization;cellular macromolecule localization;cellular me…	binding;identical protein binding;protein binding;SNARE binding;syntaxin binding;syntaxin-1 binding	cell part;cytoplasm;cytoplasmic membrane-bounded vesicle;cytoplasmic part;cytoplasmic vesicle;cytosol;extracellular membrane-bounded organelle;extracellular organelle;extracellular region part;extracellular vesicular exosome;intracellular membrane-bounded organelle;intracellular organelle;intracellular organelle part;intracellular part;macromolecular complex;membrane;membrane-bounded organelle;me…		+	Cluster -1001	Cluster 2	6.55497	0.000837209	P61764	P61764;A0A0D9SG72	STXB1_HUMAN	STXBP1	post_lung_metastasis;progression_lung_metastasis;relapse_lung_metastasis;bone_metastasis_lung_metastasis;relapse_primary;bone_metastasis_primary
-0.372545	0.611792	0.878386	-0.372545	-1.65687	0.911782	activation of immune response;activation of innate immune response;activation of phospholipase C activity;apoptosis;apoptosis in response to endoplasmic reticulum stress;biological regulation;blood coagulation;calcium ion homeostasis;calcium ion transport;calcium ion transport into cytosol;cation homeostasis;cation transport;cell activation;cell death;cell surface receptor linked signaling pathwa…	binding;calcium channel activity;calcium channel inhibitor activity;calcium channel regulator activity;calcium ion transmembrane transporter activity;calcium-release channel activity;cation channel activity;cation transmembrane transporter activity;channel activity;channel inhibitor activity;channel regulator activity;divalent inorganic cation transmembrane transporter activity;gated channel acti…	calcineurin complex;cell part;cytoplasmic part;cytoplasmic vesicle membrane;cytoplasmic vesicle part;cytoskeletal part;endoplasmic reticulum;endoplasmic reticulum membrane;endoplasmic reticulum part;integral to membrane;intracellular membrane-bounded organelle;intracellular non-membrane-bounded organelle;intracellular organelle;intracellular organelle part;intracellular part;intrinsic to membrane…	Alzheimer's disease;Calcium signaling pathway;Gap junction;Gastric acid secretion;GnRH signaling pathway;Huntington's disease;Long-term depression;Long-term potentiation;Oocyte meiosis;Pancreatic secretion;Phosphatidylinositol signaling system;Salivary secretion;Vascular smooth muscle contraction	+	Cluster -1001	Cluster 2	2.77106	0.0400698	Q14643	Q14571;Q14643	ITPR1_HUMAN	ITPR1	post_lung_metastasis;relapse_lung_metastasis;bone_metastasis_lung_metastasis
-0.194013	-0.194013	0.970065	-0.194013	-1.58519	1.19717	biological regulation;establishment of localization;establishment of localization in cell;establishment of protein localization;intracellular protein transport;intracellular transport;protein targeting;protein transport;regulation of biological process;regulation of biological quality;regulation of cell communication;regulation of cellular process;regulation of long-term neuronal synaptic plastic…		cell junction;cell part;clathrin coated vesicle membrane;coated vesicle membrane;cytoplasmic membrane-bounded vesicle;cytoplasmic part;cytoplasmic vesicle;cytoplasmic vesicle membrane;cytoplasmic vesicle part;integral to membrane;intracellular membrane-bounded organelle;intracellular organelle;intracellular organelle part;intracellular part;intrinsic to membrane;melanosome;membrane;membrane part;…		+	Cluster -1001	Cluster 2	2.734	0.0414515	O43759	O43759;B5MCD7	SNG1_HUMAN	SYNGR1	relapse_lung_metastasis;bone_metastasis_lung_metastasis
-0.93055	-0.272788	0.708105	-0.207341	-0.927082	1.62966	axon guidance;biological regulation;cell surface receptor linked signaling pathway;cellular component organization;cellular component organization at cellular level;cellular component organization or biogenesis;cellular component organization or biogenesis at cellular level;cellular macromolecule metabolic process;cellular membrane organization;cellular metabolic process;cellular process;cellular…	binding;catalytic activity;enzyme binding;GTP binding;GTPase activity;guanyl nucleotide binding;guanyl ribonucleotide binding;hydrolase activity;hydrolase activity, acting on acid anhydrides;hydrolase activity, acting on acid anhydrides, in phosphorus-containing anhydrides;identical protein binding;kinase binding;nucleoside-triphosphatase activity;nucleotide binding;protein binding;protein kinase…	cell part;cytoplasmic part;cytoskeletal part;extracellular membrane-bounded organelle;extracellular organelle;extracellular region part;extracellular vesicular exosome;intracellular organelle part;intracellular part;macromolecular complex;membrane;membrane coat;membrane part;membrane-bounded organelle;membrane-bounded vesicle;microtubule;organelle;organelle part;plasma membrane;protein complex;ve…	Bacterial invasion of epithelial cells;Endocrine and other factor-regulated calcium reabsorption;Endocytosis;Fc gamma R-mediated phagocytosis	+	Cluster -1001	Cluster 2	7.53603	0.000421053	Q05193	Q05193;A0A0U1RQP1;A0A0D9SFB1;A0A0D9SFE4	DYN1_HUMAN	DNM1	relapse_lung_metastasis;bone_metastasis_lung_metastasis;relapse_primary;bone_metastasis_primary;bone_metastasis_progression;bone_metastasis_post
-0.185374	-0.185374	1.22337	-0.185374	-1.59411	0.926868	biological regulation;cell redox homeostasis;cellular homeostasis;cellular macromolecule metabolic process;cellular metabolic process;cellular process;cellular protein metabolic process;cellular response to stimulus;cellular response to stress;homeostatic process;macromolecule metabolic process;metabolic process;oxidation-reduction process;primary metabolic process;protein folding;protein metabol…	catalytic activity;intramolecular oxidoreductase activity;intramolecular oxidoreductase activity, interconverting keto- and enol-groups;intramolecular oxidoreductase activity, transposing S-S bonds;isomerase activity;protein disulfide isomerase activity	cell part;cytoplasmic part;endoplasmic reticulum;integral to membrane;intracellular membrane-bounded organelle;intracellular organelle;intracellular part;intrinsic to membrane;membrane part;membrane-bounded organelle;organelle		+	Cluster -1001	Cluster 2	3.19334	0.0252067	Q9H1E5	Q9H1E5	TMX4_HUMAN	TMX4	bone_metastasis_lung_metastasis;relapse_lung_metastasis
-1.17354	0.201526	1.57659	0.201526	-1.00763	0.201526	biological regulation;cellular lipid metabolic process;cellular metabolic process;cellular process;cellular response to stimulus;dephosphorylation;glycerolipid metabolic process;glycerophospholipid metabolic process;inositol phosphate metabolic process;lipid metabolic process;lipid modification;lipid phosphorylation;metabolic process;organophosphate metabolic process;phosphate-containing compound…	binding;catalytic activity;cation binding;hydrolase activity;hydrolase activity, acting on ester bonds;inositol bisphosphate phosphatase activity;inositol or phosphatidylinositol phosphatase activity;inositol phosphate phosphatase activity;inositol-1,4-bisphosphate 1-phosphatase activity;ion binding;metal ion binding;phosphatase activity;phosphoric ester hydrolase activity	cell part;cytoplasmic part;cytosol;intracellular part	Inositol phosphate metabolism;Phosphatidylinositol signaling system	+	Cluster -1001	Cluster 2	2.52361	0.0498556	P49441	P49441;E7ET59;B8ZZF6;C9J2Z6;C9J173;E7ENF2;C9J128;E7EUX4	INPP_HUMAN	INPP1	relapse_lung_metastasis;relapse_primary
-0.814397	0.0739112	1.4962	0.0739112	-1.34838	0.518752	anatomical structure formation involved in morphogenesis;anatomical structure morphogenesis;axon guidance;biological regulation;cell projection assembly;cell projection organization;cellular component assembly;cellular component assembly at cellular level;cellular component assembly involved in morphogenesis;cellular component organization;cellular component organization at cellular level;cellula…	actin binding;binding;cation binding;cytoskeletal protein binding;ion binding;metal ion binding;protein binding;transition metal ion binding;zinc ion binding	actin cytoskeleton;actin filament bundle;actomyosin;cell part;cell projection;cytoplasm;cytoskeletal part;cytoskeleton;intracellular non-membrane-bounded organelle;intracellular organelle;intracellular organelle part;intracellular part;lamellipodium;non-membrane-bounded organelle;organelle;organelle part;stress fiber	Axon guidance	+	Cluster -1001	Cluster 2	3.83865	0.0137939	O14639	O14639;F6XFR5;F8W8M4;A0A0A0MRL6;J3QSX6;H0Y7N6	ABLM1_HUMAN	ABLIM1	bone_metastasis_lung_metastasis;relapse_lung_metastasis;relapse_primary
-0.997899	0.06773	1.38252	0.726979	-1.24706	0.06773			extracellular region		+	Cluster -1001	Cluster 2	4.40976	0.00862673	Q8WUY1	Q8WUY1	THEM6_HUMAN	THEM6	progression_lung_metastasis;relapse_lung_metastasis;relapse_primary
-0.55038	0.110076	1.63266	0.110076	-1.4125	0.110076	biological regulation;regulation of biological process;regulation of cellular process;regulation of intracellular protein kinase cascade;regulation of protein kinase A signaling cascade;regulation of response to stimulus;regulation of signal transduction;regulation of signaling	binding;protein binding;protein kinase A binding	cell part;contractile fiber part;cytoplasmic part;extracellular membrane-bounded organelle;extracellular organelle;extracellular region part;extracellular vesicular exosome;intracellular membrane-bounded organelle;intracellular organelle;intracellular part;membrane-bounded organelle;membrane-bounded vesicle;mitochondrion;organelle;organelle part;vesicle;Z disc		+	Cluster -1001	Cluster 2	2.73268	0.041422	Q2M3C7	Q2M3C7	SPKAP_HUMAN	SPHKAP	relapse_lung_metastasis;relapse_primary
-0.677977	-0.579399	1.69445	0.314344	-1.06576	0.314344	anatomical structure development;astral microtubule organization;biological regulation;cell differentiation;cell proliferation;cellular component organization;cellular component organization at cellular level;cellular component organization or biogenesis;cellular component organization or biogenesis at cellular level;cellular developmental process;cellular localization;cellular process;cerebral c…	binding;hormone receptor binding;nuclear hormone receptor binding;protein binding;receptor binding	cell part;cytoplasm;cytoplasmic part;cytoskeletal part;cytoskeleton;intracellular membrane-bounded organelle;intracellular non-membrane-bounded organelle;intracellular organelle;intracellular organelle part;intracellular part;membrane-bounded organelle;microtubule cytoskeleton;microtubule organizing center;non-membrane-bounded organelle;nuclear part;nucleolus;nucleoplasm;nucleus;organelle;organel…		+	Cluster -1001	Cluster 2	2.8594	0.0359632	O95359	O95359;D6RAA5;Q4VXL8;E7EMZ9;H0Y9C3;A0A0U1RRM9;E9PBC6;Q4VXL4	TACC2_HUMAN	TACC2	relapse_lung_metastasis;relapse_post;relapse_primary
-0.822416	-0.661822	1.66235	0.37106	-0.920235	0.37106	acylglycerol catabolic process;acylglycerol metabolic process;biological regulation;catabolic process;cellular catabolic process;cellular lipid catabolic process;cellular lipid metabolic process;cellular metabolic process;cellular process;glycerol ether catabolic process;glycerol ether metabolic process;glycerolipid catabolic process;glycerolipid metabolic process;lipid catabolic process;lipid me…	acylglycerol lipase activity;carboxylic ester hydrolase activity;catalytic activity;hydrolase activity;hydrolase activity, acting on ester bonds;lipase activity	alpha-amino-3-hydroxy-5-methyl-4-isoxazolepropionic acid selective glutamate receptor complex;cell part;cytoplasmic part;extracellular membrane-bounded organelle;extracellular organelle;extracellular region part;extracellular vesicular exosome;integral to membrane;intracellular membrane-bounded organelle;intracellular organelle;intracellular part;intrinsic to membrane;ionotropic glutamate recepto…		+	Cluster -1001	Cluster 2	3.0515	0.0292108	Q9BV23	Q9BV23	ABHD6_HUMAN	ABHD6	relapse_post;relapse_lung_metastasis;relapse_primary
-0.40387	-0.554595	1.70584	0.239616	-1.22661	0.239616	anatomical structure development;anatomical structure formation involved in morphogenesis;axon guidance;biological regulation;biosynthetic process;brain development;cellular biosynthetic process;cellular macromolecule biosynthetic process;cellular macromolecule metabolic process;cellular metabolic process;cellular nitrogen compound metabolic process;cellular process;chemotaxis;developmental pigme…	binding;cation binding;chromatin binding;chromatin DNA binding;DNA binding;ion binding;metal ion binding;nucleic acid binding;nucleic acid binding transcription factor activity;sequence-specific DNA binding transcription factor activity;structure-specific DNA binding	cell part;cytoplasm;intracellular membrane-bounded organelle;intracellular organelle;intracellular part;membrane-bounded organelle;nucleus;organelle	Hedgehog signaling pathway	+	Cluster -1001	Cluster 2	3.906	0.0130353	O95409	O95409	ZIC2_HUMAN	ZIC2	relapse_lung_metastasis;relapse_post;relapse_primary
-0.630858	-0.465707	1.70322	0.274141	-1.15494	0.274141	biological regulation;biosynthetic process;cell motility;cellular biosynthetic process;cellular component movement;cellular component organization;cellular component organization or biogenesis;cellular metabolic process;cellular process;establishment of localization;fat-soluble vitamin biosynthetic process;fat-soluble vitamin metabolic process;heterocycle metabolic process;high-density lipoprotei…	binding;lipid binding	extracellular region;extracellular region part;extracellular space	PPAR signaling pathway	+	Cluster -1001	Cluster 2	2.68403	0.0426986	P55058	P55058	PLTP_HUMAN	PLTP	relapse_lung_metastasis;relapse_post;relapse_primary
-0.364831	-0.632052	1.70163	0.249221	-1.20319	0.249221	anatomical structure development;anatomical structure formation involved in morphogenesis;anatomical structure morphogenesis;appendage development;biological regulation;brain development;cell differentiation;cell part morphogenesis;cell projection assembly;cell projection morphogenesis;cell projection organization;cell surface receptor linked signaling pathway;cellular component assembly;cellular…	binding;protein binding;repressing transcription factor binding;RNA polymerase II repressing transcription factor binding;RNA polymerase II transcription factor binding;transcription factor binding	axoneme;BBSome;cell part;cell projection membrane;cell projection part;centrosome;cilium membrane;cilium part;cytoplasmic part;cytoskeletal part;cytosol;intracellular membrane-bounded organelle;intracellular non-membrane-bounded organelle;intracellular organelle;intracellular organelle part;intracellular part;macromolecular complex;membrane;membrane part;membrane-bounded organelle;microtubule org…		+	Cluster -1001	Cluster 2	3.6161	0.0171415	Q8IWZ6	Q8IWZ6;H0Y973	BBS7_HUMAN	BBS7	relapse_lung_metastasis;relapse_post;relapse_primary
-1.07194	-0.306479	1.51959	0.223825	-0.998332	0.633335	actin cytoskeleton organization;actin filament organization;actin filament-based process;actin nucleation;Arp2/3 complex-mediated actin nucleation;biological regulation;cell surface receptor linked signaling pathway;cellular component organization;cellular component organization at cellular level;cellular component organization or biogenesis;cellular component organization or biogenesis at cellul…	actin binding;actin filament binding;Arp2/3 complex binding;binding;calmodulin binding;cytoskeletal protein binding;enzyme binding;enzyme inhibitor activity;enzyme regulator activity;GTPase binding;GTPase inhibitor activity;GTPase regulator activity;lipid binding;nucleoside-triphosphatase regulator activity;phosphatidylinositol binding;phosphatidylinositol-3,4,5-trisphosphate binding;phospholipid…	actin cytoskeleton;cell part;cell projection;cell surface;cytoplasm;cytoplasmic part;cytoskeletal part;cytoskeleton;cytosol;extracellular membrane-bounded organelle;extracellular organelle;extracellular region part;extracellular vesicular exosome;filopodium;intracellular non-membrane-bounded organelle;intracellular organelle;intracellular organelle part;intracellular part;lamellipodium;macromolec…	Regulation of actin cytoskeleton	+	Cluster -1001	Cluster 2	5.12599	0.00493103	Q13576	Q13576;F5H7S7;D6R939;E9PDT6;E7EWC2;D6RDK8	IQGA2_HUMAN	IQGAP2	bone_metastasis_lung_metastasis;relapse_lung_metastasis;relapse_primary;relapse_post
-0.953234	0.304182	0.997801	0.763193	-1.50532	0.393382	anatomical structure development;cell development;cell junction assembly;cell junction organization;cellular component assembly;cellular component assembly at cellular level;cellular component organization;cellular component organization at cellular level;cellular component organization or biogenesis;cellular component organization or biogenesis at cellular level;cellular developmental process;ce…	ankyrin binding;binding;cytoskeletal protein binding;protein binding	adherens junction;anchoring junction;cell junction;cell part;cell-substrate adherens junction;cell-substrate junction;contractile fiber part;costamere;cytoplasm;cytoplasmic part;cytoskeleton;cytosol;focal adhesion;intracellular non-membrane-bounded organelle;intracellular organelle;intracellular part;membrane;non-membrane-bounded organelle;organelle;organelle part;plasma membrane;sarcolemma;sarco…	Focal adhesion;MAPK signaling pathway	+	Cluster -1001	Cluster 2	8.97328	0	Q14315	Q14315	FLNC_HUMAN	FLNC	primary_lung_metastasis;post_lung_metastasis;bone_metastasis_lung_metastasis;progression_lung_metastasis;relapse_lung_metastasis;progression_primary;relapse_primary
-0.358664	0.854888	0.579768	0.948715	-1.66604	-0.358664	anatomical structure development;anatomical structure morphogenesis;axon extension;axonogenesis;cell growth;cell migration;cell motility;cell part morphogenesis;cell projection morphogenesis;cell projection organization;cellular component morphogenesis;cellular component movement;cellular component organization;cellular component organization at cellular level;cellular component organization or b…	adenyl nucleotide binding;adenyl ribonucleotide binding;ATP binding;binding;catalytic activity;kinase activity;molecular transducer activity;nucleotide binding;phosphotransferase activity, alcohol group as acceptor;protein kinase activity;protein serine/threonine kinase activity;purine nucleotide binding;purine ribonucleoside triphosphate binding;purine ribonucleotide binding;receptor signaling p…	cell part;integral to membrane;integral to plasma membrane;intrinsic to membrane;intrinsic to plasma membrane;membrane part;plasma membrane part		+	Cluster -1001	Cluster 2	3.91609	0.0128876	O15075	O15075;Q5VZY9	DCLK1_HUMAN	DCLK1	relapse_lung_metastasis;post_lung_metastasis;progression_lung_metastasis
-0.182869	-0.182869	1.23077	0.914344	-1.59651	-0.182869	adult behavior;behavior;biological regulation;biosynthetic process;blood coagulation;cation homeostasis;cellular biosynthetic process;cellular cation homeostasis;cellular chemical homeostasis;cellular homeostasis;cellular ion homeostasis;cellular macromolecule biosynthetic process;cellular macromolecule metabolic process;cellular metabolic process;cellular monovalent inorganic cation homeostasis;…	binding;DNA binding;nucleic acid binding;nucleic acid binding transcription factor activity;sequence-specific DNA binding;sequence-specific DNA binding transcription factor activity	cell part;intracellular organelle part;intracellular part;nuclear part;nucleoplasm;organelle part		+	Cluster -1001	Cluster 2	2.59051	0.0465858	O15525	O15525	MAFG_HUMAN	MAFG	progression_lung_metastasis;relapse_lung_metastasis
-0.203237	-0.203237	1.16805	1.01618	-1.57452	-0.203237	apoptosis;biological regulation;biosynthetic process;cell death;cellular biosynthetic process;cellular component organization;cellular component organization at cellular level;cellular component organization or biogenesis;cellular component organization or biogenesis at cellular level;cellular macromolecule biosynthetic process;cellular macromolecule metabolic process;cellular metabolic process;c…	binding;enzyme binding;histone deacetylase binding;NF-kappaB binding;protein binding;transcription factor binding	cell part;chromatin remodeling complex;chromosomal part;cytoplasm;histone deacetylase complex;intracellular membrane-bounded organelle;intracellular organelle;intracellular organelle part;intracellular part;macromolecular complex;membrane-bounded organelle;nuclear chromosome part;nuclear part;nucleoplasm;nucleoplasm part;nucleus;organelle;organelle part;protein complex;Sin3-type complex		+	Cluster -1001	Cluster 2	2.58259	0.0469367	Q9HCU9	Q9HCU9;E9PJF5;H0YCF7;G5E9I4	BRMS1_HUMAN	BRMS1	relapse_lung_metastasis;progression_lung_metastasis
-0.164524	-0.164524	0.82262	1.28253	-1.61158	-0.164524	biological regulation;biosynthetic process;cellular biosynthetic process;cellular macromolecule metabolic process;cellular metabolic process;cellular nitrogen compound metabolic process;cellular process;cellular response to stimulus;gene expression;hippo signaling cascade;intracellular signal transduction;macromolecule metabolic process;metabolic process;nitrogen compound metabolic process;nuclei…	binding;DNA binding;nucleic acid binding;nucleic acid binding transcription factor activity;sequence-specific DNA binding transcription factor activity	cell part;cytoplasm;cytoplasmic part;Golgi apparatus;intracellular membrane-bounded organelle;intracellular organelle;intracellular organelle part;intracellular part;membrane-bounded organelle;nuclear part;nucleoplasm;organelle;organelle part		+	Cluster -1001	Cluster 2	2.99127	0.0314096	P28347	Q99594;P28347;Q15562;Q15561;A0A1X7SBS4;H0YE88;H0YG62;H0YGS2;H0YEJ9;A0A0A0MRF3;Q53GI4	TEAD1_HUMAN	TEAD1	relapse_lung_metastasis;progression_lung_metastasis
-0.768643	-1.3802	0.808596	-0.00998823	-0.00998823	1.36022	biological regulation;biosynthetic process;cell differentiation;cellular biosynthetic process;cellular developmental process;cellular macromolecule biosynthetic process;cellular macromolecule metabolic process;cellular metabolic process;cellular nitrogen compound metabolic process;cellular process;developmental process;gene silencing;gene silencing by RNA;macromolecule biosynthetic process;macrom…	catalytic activity;hydrolase activity;hydrolase activity, acting on ester bonds;nuclease activity;protein binding transcription factor activity;transcription cofactor activity;transcription factor binding transcription factor activity	cell part;cytoplasm;cytoplasmic membrane-bounded vesicle;cytoplasmic part;cytoplasmic vesicle;extracellular membrane-bounded organelle;extracellular organelle;extracellular region part;extracellular vesicular exosome;intracellular membrane-bounded organelle;intracellular organelle;intracellular part;macromolecular complex;melanosome;membrane;membrane-bounded organelle;membrane-bounded vesicle;mit…		+	Cluster -995	Cluster 3	2.90563	0.0345321	Q7KZF4	Q7KZF4	SND1_HUMAN	SND1	relapse_post;bone_metastasis_post;bone_metastasis_primary
-0.423173	-1.82233	0.975988	0.35966	0.409108	0.50075	anatomical structure homeostasis;base-excision repair;biological regulation;biosynthetic process;cell cycle;cellular biosynthetic process;cellular component organization;cellular component organization at cellular level;cellular component organization or biogenesis;cellular component organization or biogenesis at cellular level;cellular macromolecule biosynthetic process;cellular macromolecule me…	adenyl nucleotide binding;adenyl ribonucleotide binding;ATP binding;binding;DNA binding;nucleic acid binding;nucleotide binding;purine nucleotide binding;purine ribonucleoside triphosphate binding;purine ribonucleotide binding;ribonucleotide binding	cell part;chromosomal part;cytoplasmic part;DNA replication factor C complex;Golgi apparatus;intracellular membrane-bounded organelle;intracellular organelle;intracellular organelle part;intracellular part;macromolecular complex;membrane-bounded organelle;nuclear part;nucleoplasm;organelle;organelle part;protein complex	DNA replication;Mismatch repair;Nucleotide excision repair	+	Cluster -995	Cluster 3	2.64308	0.0438646	P35250	P35250;A0A087WVY3;H7C596;H7C5P4	RFC2_HUMAN	RFC2	lung_metastasis_post;progression_post;bone_metastasis_post;relapse_post
-0.35611	-1.66188	0.949655	0.527586	-0.35611	0.896856	anatomical structure homeostasis;base-excision repair;biological regulation;biosynthetic process;cell cycle;cellular biosynthetic process;cellular component organization;cellular component organization at cellular level;cellular component organization or biogenesis;cellular component organization or biogenesis at cellular level;cellular macromolecule biosynthetic process;cellular macromolecule me…	binding;catalytic activity;DNA binding;DNA polymerase activity;DNA-directed DNA polymerase activity;nucleic acid binding;nucleotidyltransferase activity;transferase activity;transferase activity, transferring phosphorus-containing groups	cell part;intracellular membrane-bounded organelle;intracellular organelle;intracellular organelle part;intracellular part;membrane-bounded organelle;nuclear part;nucleoplasm;nucleus;organelle;organelle part	Base excision repair;DNA replication;Homologous recombination;Mismatch repair;Nucleotide excision repair;Purine metabolism;Pyrimidine metabolism	+	Cluster -995	Cluster 3	2.77377	0.039995	P49005	P49005;A0A087WWF6;F8W8R3	DPOD2_HUMAN	POLD2	progression_post;relapse_post;bone_metastasis_post
-0.828773	-1.5996	1.04368	0.329948	0.524035	0.530719	anatomical structure homeostasis;base-excision repair;base-excision repair, gap-filling;biological regulation;biosynthetic process;cell cycle;cellular biosynthetic process;cellular component organization;cellular component organization at cellular level;cellular component organization or biogenesis;cellular component organization or biogenesis at cellular level;cellular macromolecule biosynthetic…	3'-5' exonuclease activity;3'-5'-exodeoxyribonuclease activity;4 iron, 4 sulfur cluster binding;binding;catalytic activity;cation binding;chromatin binding;damaged DNA binding;deoxyribonuclease activity;DNA binding;DNA polymerase activity;DNA-directed DNA polymerase activity;exodeoxyribonuclease activity;exodeoxyribonuclease activity, producing 5'-phosphomonoesters;exonuclease activity;exonucleas…	aggresome;cell part;chromosomal part;cytoplasm;delta DNA polymerase complex;DNA polymerase complex;inclusion body;intracellular membrane-bounded organelle;intracellular organelle;intracellular organelle part;intracellular part;macromolecular complex;membrane;membrane-bounded organelle;nuclear chromosome part;nuclear part;nucleoplasm;nucleotide-excision repair complex;nucleus;organelle;organelle p…	Base excision repair;DNA replication;Homologous recombination;Mismatch repair;Nucleotide excision repair;Purine metabolism;Pyrimidine metabolism	+	Cluster -995	Cluster 3	3.86267	0.0134124	P28340	P28340;M0QZR8;M0QXQ2;M0QXE6;M0R2B7	DPOD1_HUMAN	POLD1	lung_metastasis_post;progression_post;bone_metastasis_post;relapse_post;relapse_primary
-0.575718	-0.934834	1.80798	-0.185507	-0.54849	0.436572	adult behavior;anatomical structure development;behavior;behavioral interaction between organisms;biological adhesion;biological regulation;brainstem development;cell adhesion;cell differentiation;cell junction organization;cell-cell adhesion;cell-cell junction organization;cellular chemical homeostasis;cellular component assembly;cellular component assembly at cellular level;cellular component o…	anion binding;binding;carboxylic ester hydrolase activity;catalytic activity;cell adhesion molecule binding;chloride ion binding;hydrolase activity;hydrolase activity, acting on ester bonds;identical protein binding;ion binding;neurexin family protein binding;protein binding;protein dimerization activity;protein homodimerization activity;receptor activity;scaffold protein binding	cell junction;cell part;cell projection;cell surface;cytoskeletal part;dendrite;excitatory synapse;integral to membrane;integral to plasma membrane;intracellular organelle part;intracellular part;intrinsic to membrane;intrinsic to plasma membrane;membrane;membrane part;neuron projection;organelle part;plasma membrane;plasma membrane part;postsynaptic density;postsynaptic membrane;synapse;synapse …	Cell adhesion molecules (CAMs)	+	Cluster -995	Cluster 3	2.63222	0.0442808	Q8N0W4	Q8NFZ3;Q8N0W4;A0A0A0MTH0;A6NMU8	NLGNX_HUMAN	NLGN4X	relapse_post;relapse_progression;relapse_lung_metastasis;relapse_primary
-0.493946	-1.16035	1.70497	-0.595299	0.272311	0.272311	biological regulation;biosynthetic process;cellular biosynthetic process;cellular macromolecule biosynthetic process;cellular macromolecule metabolic process;cellular metabolic process;cellular nitrogen compound metabolic process;cellular process;macromolecule biosynthetic process;macromolecule metabolic process;metabolic process;nitrogen compound metabolic process;nucleic acid metabolic process;…	binding;cation binding;identical protein binding;ion binding;metal ion binding;nucleic acid binding;nucleotide binding;protein binding;RNA binding;transition metal ion binding;zinc ion binding	cell part;cytoplasm;intracellular membrane-bounded organelle;intracellular non-membrane-bounded organelle;intracellular organelle;intracellular organelle part;intracellular part;membrane;membrane-bounded organelle;non-membrane-bounded organelle;nuclear part;nucleolus;nucleoplasm;nucleus;organelle;organelle part;plasma membrane		+	Cluster -995	Cluster 3	2.69506	0.0424185	Q01844	Q01844;H7BY36;A0A0D9SFL3;B0QYK0;C9JGE3	EWS_HUMAN	EWSR1	relapse_post;relapse_progression;relapse_primary
-0.193296	-1.58597	1.19938	-0.193296	0.966479	-0.193296		binding;catalytic activity;cation binding;ion binding;metal ion binding;methyltransferase activity;N-methyltransferase activity;nucleic acid binding;RNA binding;RNA methyltransferase activity;S-adenosylmethionine-dependent methyltransferase activity;transferase activity;transferase activity, transferring one-carbon groups;tRNA (guanine) methyltransferase activity;tRNA (guanine-N2-)-methyltransfer…	cell part;cytoplasmic part;intracellular membrane-bounded organelle;intracellular organelle;intracellular part;membrane-bounded organelle;mitochondrion;nucleus;organelle		+	Cluster -995	Cluster 3	2.76659	0.0401491	Q9NXH9	Q9NXH9	TRM1_HUMAN	TRMT1	lung_metastasis_post;relapse_post
-0.279409	-1.68026	1.12144	0.295745	0.82189	-0.279409	biological regulation;multicellular organismal process;negative regulation of biological process;negative regulation of catalytic activity;negative regulation of cellular metabolic process;negative regulation of cellular process;negative regulation of kinase activity;negative regulation of metabolic process;negative regulation of molecular function;negative regulation of phosphate metabolic proce…	binding;double-stranded RNA binding;enzyme binding;enzyme inhibitor activity;enzyme regulator activity;kinase binding;kinase inhibitor activity;kinase regulator activity;nucleic acid binding;protein binding;protein kinase binding;protein kinase inhibitor activity;protein kinase regulator activity;RNA binding	cell part;extracellular membrane-bounded organelle;extracellular organelle;extracellular region part;extracellular vesicular exosome;intracellular non-membrane-bounded organelle;intracellular organelle;intracellular organelle part;intracellular part;membrane-bounded organelle;membrane-bounded vesicle;non-membrane-bounded organelle;nuclear part;nucleolus;organelle;organelle part;vesicle		+	Cluster -995	Cluster 3	3.51884	0.0186637	Q9H875	Q9H875;E9PC43	PKRI1_HUMAN	PRKRIP1	progression_post;lung_metastasis_post;relapse_post
-0.214276	-1.56012	1.13156	-0.214276	1.07138	-0.214276	anatomical structure development;apoptosis;biological regulation;biosynthetic process;cell death;cellular biosynthetic process;cellular component organization;cellular component organization or biogenesis;cellular macromolecule metabolic process;cellular metabolic process;cellular nitrogen compound metabolic process;cellular process;cellular response to stimulus;death;developmental process;establ…	binding;protein binding;protein N-terminus binding	adherens junction;anchoring junction;cell junction;cell part;cell-substrate adherens junction;cell-substrate junction;cytoplasm;cytoplasmic part;cytoplasmic vesicle membrane;cytoplasmic vesicle part;cytosol;extracellular membrane-bounded organelle;extracellular organelle;extracellular region part;extracellular vesicular exosome;focal adhesion;intracellular organelle part;intracellular part;macrom…	Cell cycle;Neurotrophin signaling pathway;Oocyte meiosis	+	Cluster -995	Cluster 3	2.93908	0.0331955	P27348	P27348;E9PG15	1433T_HUMAN	YWHAQ	lung_metastasis_post;relapse_post
-0.0219871	-1.44544	1.40147	-0.0219871	0.730174	-0.642226	multicellular organismal process;neurological system process;sensory perception;sensory perception of light stimulus;system process;visual perception	binding;cation binding;ion binding;metal ion binding	cell part;intracellular membrane-bounded organelle;intracellular organelle;intracellular part;membrane-bounded organelle;nucleus;organelle	Ribosome biogenesis in eukaryotes	+	Cluster -995	Cluster 3	3.12708	0.0268815	Q9ULX3	Q9ULX3	NOB1_HUMAN	NOB1	lung_metastasis_post;relapse_post;relapse_bone_metastasis
-0.20313	-1.57465	1.01565	-0.20313	1.16839	-0.20313			cell part;cytoplasm;intracellular organelle part;intracellular part;nuclear part;nucleoplasm;organelle part		+	Cluster -995	Cluster 3	2.70079	0.0423944	Q96GA3	Q96GA3	LTV1_HUMAN	LTV1	lung_metastasis_post;relapse_post
-1.12	-1.08831	1.55533	0.217662	0.217662	0.217662	actin cytoskeleton organization;actin filament organization;actin filament-based process;actin nucleation;actin polymerization-dependent cell motility;Arp2/3 complex-mediated actin nucleation;biological regulation;cell cycle arrest;cell cycle process;cell motility;cellular component movement;cellular component organization;cellular component organization at cellular level;cellular component organ…	protein binding transcription factor activity;transcription coactivator activity;transcription cofactor activity;transcription factor binding transcription factor activity	cell junction;cell leading edge;cell part;cytoplasm;cytoskeleton;intracellular membrane-bounded organelle;intracellular non-membrane-bounded organelle;intracellular organelle;intracellular organelle part;intracellular part;membrane;membrane-bounded organelle;non-membrane-bounded organelle;nuclear part;nucleoplasm;nucleus;organelle;organelle part;plasma membrane		+	Cluster -995	Cluster 3	2.52623	0.0497403	Q8N9B5	Q8N9B5	JMY_HUMAN	JMY	relapse_post;relapse_primary
-1.21939	-0.933529	1.5928	0.186706	0.186706	0.186706	behavior;behavioral interaction between organisms;biological regulation;cell surface receptor linked signaling pathway;cellular process;cellular response to stimulus;G-protein coupled receptor protein signaling pathway;intracellular signal transduction;multi-organism process;regulation of biological process;regulation of cellular process;response to stimulus;signal transduction;social behavior		cell part;cytoplasm;internal side of plasma membrane;intracellular part;membrane part;plasma membrane part		+	Cluster -995	Cluster 3	3.00193	0.0309621	Q9BYB4	Q9BYB4;C9JPQ6	GNB1L_HUMAN	GNB1L	relapse_post;relapse_primary
-0.539863	-1.41686	1.63281	0.107973	0.107973	0.107973	catabolic process;cellular catabolic process;cellular macromolecule catabolic process;cellular macromolecule metabolic process;cellular metabolic process;cellular nitrogen compound metabolic process;cellular process;exonucleolytic nuclear-transcribed mRNA catabolic process involved in deadenylation-dependent decay;gene expression;macromolecule catabolic process;macromolecule metabolic process;met…		cell part;cytoplasm;cytoplasmic mRNA processing body;cytoplasmic part;cytosol;intracellular membrane-bounded organelle;intracellular non-membrane-bounded organelle;intracellular organelle;intracellular organelle part;intracellular part;macromolecular complex;membrane;membrane-bounded organelle;non-membrane-bounded organelle;nuclear part;nucleoplasm;nucleus;organelle;organelle part;ribonucleoprote…	RNA degradation	+	Cluster -995	Cluster 3	2.52745	0.0496627	Q6P2E9	Q6P2E9	EDC4_HUMAN	EDC4	relapse_post;relapse_primary
-0.622975	-1.16522	1.38646	0.944703	0.110621	-0.653592	cellular macromolecule metabolic process;cellular metabolic process;cellular nitrogen compound metabolic process;cellular process;macromolecule metabolic process;macromolecule methylation;macromolecule modification;metabolic process;methylation;ncRNA metabolic process;ncRNA processing;nitrogen compound metabolic process;nucleic acid metabolic process;nucleobase-containing compound metabolic proce…	binding;catalytic activity;methyltransferase activity;nucleic acid binding;RNA binding;RNA methyltransferase activity;S-adenosylmethionine-dependent methyltransferase activity;transferase activity;transferase activity, transferring one-carbon groups;tRNA (guanine) methyltransferase activity;tRNA (guanine-N7-)-methyltransferase activity;tRNA binding;tRNA methyltransferase activity	cell part;cytoplasm;cytoplasmic part;intracellular membrane-bounded organelle;intracellular non-membrane-bounded organelle;intracellular organelle;intracellular organelle part;intracellular part;macromolecular complex;membrane-bounded organelle;methyltransferase complex;non-membrane-bounded organelle;nuclear part;nucleolus;nucleoplasm;nucleus;organelle;organelle part;protein complex;tRNA methyltr…		+	Cluster -995	Cluster 3	3.73392	0.0155196	Q9UBP6	Q9UBP6;H0YIH0	TRMB_HUMAN	METTL1	progression_post;relapse_post;relapse_bone_metastasis;relapse_primary
-0.771182	-1.08962	1.6895	0.299939	0.299939	-0.428574	biological regulation;biosynthetic process;cellular biosynthetic process;cellular macromolecule biosynthetic process;cellular macromolecule metabolic process;cellular metabolic process;cellular nitrogen compound metabolic process;cellular process;gene expression;macromolecule biosynthetic process;macromolecule metabolic process;metabolic process;negative regulation of biological process;negative …	binding;DNA binding;nucleic acid binding;nucleic acid binding transcription factor activity;sequence-specific DNA binding transcription factor activity	cell part;cytoplasm;histone acetyltransferase complex;histone methyltransferase complex;intracellular membrane-bounded organelle;intracellular organelle;intracellular organelle part;intracellular part;macromolecular complex;membrane-bounded organelle;methyltransferase complex;MLL1 complex;nuclear part;nucleoplasm;nucleoplasm part;nucleus;organelle;organelle part;protein complex;SAGA-type complex;…	Basal transcription factors	+	Cluster -995	Cluster 3	3.25682	0.0238369	P49848	P49848;J3KR72	TAF6_HUMAN	TAF6	relapse_post;relapse_bone_metastasis;relapse_primary
-0.723119	-1.51867	1.13499	0.684742	0.613891	-0.191838	biological regulation;biosynthetic process;cellular biosynthetic process;cellular component organization;cellular component organization at cellular level;cellular component organization or biogenesis;cellular component organization or biogenesis at cellular level;cellular macromolecule biosynthetic process;cellular macromolecule metabolic process;cellular metabolic process;cellular nitrogen comp…	binding;catalytic activity;cation binding;demethylase activity;DNA binding;histone demethylase activity;histone demethylase activity (H3-K4 specific);ion binding;metal ion binding;nucleic acid binding;oxidoreductase activity;oxidoreductase activity, acting on paired donors, with incorporation or reduction of molecular oxygen;oxidoreductase activity, acting on paired donors, with incorporation or …	cell part;intracellular membrane-bounded organelle;intracellular organelle;intracellular organelle part;intracellular part;membrane-bounded organelle;nuclear part;nucleoplasm;nucleus;organelle;organelle part		+	Cluster -995	Cluster 3	3.71769	0.0155408	P41229	P41229	KDM5C_HUMAN	KDM5C	lung_metastasis_post;progression_post;relapse_post;relapse_primary
-0.96681	-1.35919	1.26683	0.553632	0.551721	-0.046181	amine metabolic process;amino acid activation;carboxylic acid metabolic process;cellular amine metabolic process;cellular amino acid metabolic process;cellular ketone metabolic process;cellular macromolecule metabolic process;cellular metabolic process;cellular nitrogen compound metabolic process;cellular process;gene expression;macromolecule metabolic process;metabolic process;methionyl-tRNA ami…	adenyl nucleotide binding;adenyl ribonucleotide binding;aminoacyl-tRNA ligase activity;ATP binding;binding;catalytic activity;ligase activity;ligase activity, forming aminoacyl-tRNA and related compounds;ligase activity, forming carbon-oxygen bonds;methionine-tRNA ligase activity;nucleic acid binding;nucleotide binding;purine nucleotide binding;purine ribonucleoside triphosphate binding;purine ri…	cell part;cytoplasm;cytoplasmic part;cytosol;extracellular membrane-bounded organelle;extracellular organelle;extracellular region part;extracellular vesicular exosome;intracellular membrane-bounded organelle;intracellular organelle;intracellular part;membrane;membrane-bounded organelle;membrane-bounded vesicle;mitochondrion;organelle;vesicle	Aminoacyl-tRNA biosynthesis;Selenocompound metabolism	+	Cluster -995	Cluster 3	3.29555	0.0229164	P56192	P56192;H0YHV5	SYMC_HUMAN	MARS	lung_metastasis_post;progression_post;relapse_post;relapse_primary
-0.846205	-1.43491	1.02023	0.911974	0.556256	-0.207342			cell part;cytoplasm;intracellular membrane-bounded organelle;intracellular non-membrane-bounded organelle;intracellular organelle;intracellular organelle part;intracellular part;membrane-bounded organelle;non-membrane-bounded organelle;nuclear part;nucleolus;nucleus;organelle;organelle part		+	Cluster -995	Cluster 3	3.97265	0.0120245	Q9BQ67	Q9BQ67;M0QX71	GRWD1_HUMAN	GRWD1	lung_metastasis_post;relapse_post;progression_post;relapse_primary;progression_primary
0.491582	-1.30879	0.844537	-0.0981656	1.11246	-1.04162	amine metabolic process;carboxylic acid metabolic process;cellular amine metabolic process;cellular amino acid metabolic process;cellular ketone metabolic process;cellular metabolic process;cellular modified amino acid metabolic process;cellular nitrogen compound metabolic process;cellular process;glutathione metabolic process;metabolic process;nitrogen compound metabolic process;organic acid met…	binding;catalytic activity;glutathione transferase activity;identical protein binding;protein binding;protein dimerization activity;protein homodimerization activity;transferase activity;transferase activity, transferring alkyl or aryl (other than methyl) groups	cell part;cytoplasmic part;cytosol;intracellular part	Drug metabolism - cytochrome P450;Glutathione metabolism;Metabolism of xenobiotics by cytochrome P450	+	Cluster -995	Cluster 3	3.97566	0.012	O15217	O15217;Q5JW88	GSTA4_HUMAN	GSTA4	lung_metastasis_bone_metastasis;relapse_bone_metastasis;primary_post;lung_metastasis_post;relapse_post
0.731471	-0.808465	0.662674	-0.195227	1.08107	-1.47152	biological regulation;biosynthetic process;cellular biosynthetic process;cellular macromolecule biosynthetic process;cellular macromolecule metabolic process;cellular metabolic process;cellular nitrogen compound metabolic process;cellular process;chromatin silencing;chromatin silencing at rDNA;gamete generation;gene expression;gene silencing;macromolecule biosynthetic process;macromolecule metabo…	binding;DNA binding;enzyme binding;nucleic acid binding;nucleic acid binding transcription factor activity;protein binding;regulatory region DNA binding;regulatory region nucleic acid binding;repressing transcription factor binding;sequence-specific DNA binding transcription factor activity;transcription factor binding;transcription regulatory region DNA binding	cell part;chromatin;chromosomal part;cytoplasm;euchromatin;female pronucleus;intracellular membrane-bounded organelle;intracellular organelle;intracellular organelle part;intracellular part;macromolecular complex;male pronucleus;membrane-bounded organelle;nuclear chromatin;nuclear chromosome part;nuclear euchromatin;nuclear part;nucleoplasm;nucleoplasm part;nucleus;organelle;organelle part;pronuc…	Basal transcription factors;Huntington's disease	+	Cluster -995	Cluster 3	3.49484	0.0189722	P20226	Q6SJ96;P20226;A0A1B0GVC6;Q32MN6	TBP_HUMAN	TBP	primary_bone_metastasis;relapse_bone_metastasis;lung_metastasis_bone_metastasis;lung_metastasis_post
-0.0135381	-0.966713	1.2158	-0.0135381	1.02087	-1.24288					+	Cluster -995	Cluster 3	2.7334	0.0414545	Q8IWD4	Q8IWD4	CC117_HUMAN	CCDC117	lung_metastasis_bone_metastasis;relapse_bone_metastasis;relapse_post
0.275086	-0.341507	0.364786	0.384649	1.12366	-1.80667	amine biosynthetic process;amine metabolic process;biosynthetic process;cellular amine metabolic process;cellular biogenic amine biosynthetic process;cellular biogenic amine metabolic process;cellular biosynthetic process;cellular metabolic process;cellular nitrogen compound biosynthetic process;cellular nitrogen compound metabolic process;cellular process;metabolic process;nitrogen compound meta…	binding;catalytic activity;identical protein binding;protein binding;protein dimerization activity;protein homodimerization activity;spermidine synthase activity;transferase activity;transferase activity, transferring alkyl or aryl (other than methyl) groups	cell part;cytoplasmic part;cytosol;intracellular part	Arginine and proline metabolism;beta-Alanine metabolism;Cysteine and methionine metabolism;Glutathione metabolism	+	Cluster -995	Cluster 3	3.00844	0.0308882	P19623	P19623;K7EKM4	SPEE_HUMAN	SRM	primary_bone_metastasis;relapse_bone_metastasis;progression_bone_metastasis;lung_metastasis_bone_metastasis
-0.207092	-0.207092	1.15551	-0.207092	1.03546	-1.5697	amine biosynthetic process;amine metabolic process;biosynthetic process;carboxylic acid biosynthetic process;carboxylic acid metabolic process;cellular amine metabolic process;cellular amino acid biosynthetic process;cellular amino acid metabolic process;cellular biosynthetic process;cellular ketone metabolic process;cellular macromolecule metabolic process;cellular metabolic process;cellular mod…	binding;catalytic activity;cation binding;deoxyhypusine monooxygenase activity;ion binding;metal ion binding;monooxygenase activity;oxidoreductase activity;oxidoreductase activity, acting on paired donors, with incorporation or reduction of molecular oxygen	cell part;cytoplasmic part;cytosol;intracellular part		+	Cluster -995	Cluster 3	2.60268	0.0461807	Q9BU89	Q9BU89	DOHH_HUMAN	DOHH	lung_metastasis_bone_metastasis;relapse_bone_metastasis
0.201564	-1.00782	1.57655	0.201564	0.201564	-1.17342			cell part;cytoplasmic part;endoplasmic reticulum;extracellular region;intracellular membrane-bounded organelle;intracellular organelle;intracellular part;membrane-bounded organelle;organelle		+	Cluster -995	Cluster 3	2.67554	0.0428952	Q8WUF8	Q8WUF8;E9PBM2;B4DMI0	F172A_HUMAN	FAM172A	relapse_bone_metastasis;relapse_post
0.00863766	-1.17892	1.0264	1.19619	0.00863766	-1.06095	cellular macromolecule metabolic process;cellular metabolic process;cellular nitrogen compound metabolic process;cellular process;macromolecule metabolic process;metabolic process;mRNA metabolic process;mRNA processing;nitrogen compound metabolic process;nuclear mRNA splicing, via spliceosome;nucleic acid metabolic process;nucleobase-containing compound metabolic process;primary metabolic process…	binding;nucleic acid binding	catalytic step 2 spliceosome;cell part;intracellular organelle part;intracellular part;macromolecular complex;nuclear part;organelle part;ribonucleoprotein complex;spliceosomal complex		+	Cluster -995	Cluster 3	2.71719	0.0420571	Q9BRR8	Q9BRR8	GPTC1_HUMAN	GPATCH1	progression_bone_metastasis;relapse_post;progression_post
-0.819323	-1.35297	0.00341681	1.35981	0.805656	0.00341681	base-excision repair;carbohydrate metabolic process;cellular macromolecule metabolic process;cellular metabolic process;cellular nitrogen compound metabolic process;cellular process;cellular response to stimulus;cellular response to stress;detection of bacterium;detection of biotic stimulus;detection of external stimulus;detection of stimulus;DNA metabolic process;DNA repair;macromolecule metabol…	catalytic activity;hydrolase activity;hydrolase activity, acting on glycosyl bonds;hydrolase activity, hydrolyzing O-glycosyl compounds;poly(ADP-ribose) glycohydrolase activity	cell part;cytoplasm;cytoplasmic part;cytosol;intracellular membrane-bounded organelle;intracellular organelle;intracellular organelle lumen;intracellular organelle part;intracellular part;membrane-bounded organelle;membrane-enclosed lumen;mitochondrial matrix;mitochondrial part;nuclear part;nucleoplasm;nucleus;organelle;organelle lumen;organelle part		+	Cluster -995	Cluster 3	4.15273	0.0105535	Q86W56	Q86W56	PARG_HUMAN	PARG	lung_metastasis_post;progression_post;progression_primary
-0.821266	-1.32699	-0.0531543	1.22068	1.03388	-0.0531543		enzyme regulator activity	cell part;cytoplasm;intracellular part		+	Cluster -995	Cluster 3	3.09113	0.0280929	Q96QG7	Q96QG7	MTMR9_HUMAN	MTMR9	lung_metastasis_post;progression_post;progression_primary
-0.650036	-1.44193	-0.0160122	0.714085	1.40991	-0.0160122	cellular component organization;cellular component organization at cellular level;cellular component organization or biogenesis;cellular component organization or biogenesis at cellular level;cellular localization;cellular process;intracellular distribution of mitochondria;localization;mitochondrion distribution;mitochondrion localization;mitochondrion organization;organelle localization;organell…	binding;mRNA binding;nucleic acid binding;RNA binding	cell part;cytoplasm;intracellular part		+	Cluster -995	Cluster 3	3.26755	0.0236344	O75153	O75153;K7EIG1;I3L2B0	CLU_HUMAN	CLUH	progression_post;lung_metastasis_post;lung_metastasis_primary
-0.162937	-1.61269	-0.162937	0.814685	1.28681	-0.162937			cell part;integral to membrane;intracellular organelle part;intracellular part;intrinsic to membrane;membrane part;nuclear part;nucleoplasm;organelle part		+	Cluster -995	Cluster 3	2.86751	0.035751	Q12767	Q12767;C9JL75	TMM94_HUMAN	TMEM94	lung_metastasis_post;progression_post
-0.212872	-1.56205	-0.212872	1.13631	1.06436	-0.212872	anaphase-promoting complex-dependent proteasomal ubiquitin-dependent protein catabolic process;biological regulation;catabolic process;cell cycle;cell cycle checkpoint;cell cycle process;cell division;cellular catabolic process;cellular component organization;cellular component organization at cellular level;cellular component organization or biogenesis;cellular component organization or biogenes…	binding;identical protein binding;protein binding;protein dimerization activity;protein homodimerization activity	cell part;chromosomal part;condensed chromosome kinetochore;cytoplasmic part;cytoskeletal part;cytosol;intracellular membrane-bounded organelle;intracellular non-membrane-bounded organelle;intracellular organelle;intracellular organelle part;intracellular part;kinetochore;macromolecular complex;membrane-bounded organelle;mitotic spindle;non-membrane-bounded organelle;nucleus;organelle;organelle p…	Cell cycle;Cell cycle - yeast;Meiosis - yeast;Oocyte meiosis;Progesterone-mediated oocyte maturation	+	Cluster -995	Cluster 3	3.60171	0.0175176	Q13257	Q13257	MD2L1_HUMAN	MAD2L1	lung_metastasis_post;progression_post
-0.698453	-1.41617	0.607045	0.022852	1.46187	0.022852	biological regulation;biosynthetic process;cellular biosynthetic process;cellular component organization;cellular component organization at cellular level;cellular component organization or biogenesis;cellular component organization or biogenesis at cellular level;cellular macromolecule biosynthetic process;cellular macromolecule metabolic process;cellular metabolic process;cellular nitrogen comp…	binding;chromatin binding;DNA binding;heat shock protein binding;histone binding;Hsp70 protein binding;nucleic acid binding;protein binding;small conjugating protein binding;ubiquitin binding	cell part;cytoplasm;cytoplasmic part;cytosol;intracellular membrane-bounded organelle;intracellular organelle;intracellular organelle part;intracellular part;membrane;membrane-bounded organelle;nuclear membrane;nuclear part;nucleoplasm;nucleus;organelle;organelle membrane;organelle part		+	Cluster -995	Cluster 3	3.88626	0.0132674	Q99543	Q99543;F2Z3H0;F2Z3N9;H7C3L7	DNJC2_HUMAN	DNAJC2	relapse_post;lung_metastasis_post;lung_metastasis_primary
-0.892864	-1.24328	0.178573	0.178573	1.60043	0.178573	biological regulation;biosynthetic process;cellular biosynthetic process;cellular component assembly;cellular component assembly at cellular level;cellular component organization;cellular component organization at cellular level;cellular component organization or biogenesis;cellular component organization or biogenesis at cellular level;cellular macromolecular complex assembly;cellular macromolec…	binding;nucleic acid binding;RNA binding;structural molecule activity;translation factor activity, nucleic acid binding;translation initiation factor activity	cell part;cytoplasm;cytoplasmic part;cytosol;eukaryotic 43S preinitiation complex;eukaryotic 48S preinitiation complex;eukaryotic translation initiation factor 3 complex;eukaryotic translation initiation factor 3 complex, eIF3m;intracellular membrane-bounded organelle;intracellular non-membrane-bounded organelle;intracellular organelle;intracellular organelle part;intracellular part;macromolecula…	RNA transport	+	Cluster -995	Cluster 3	2.71992	0.0420335	Q14152	Q14152	EIF3A_HUMAN	EIF3A	lung_metastasis_post;lung_metastasis_primary
-0.852009	-1.26642	0.170402	0.170402	1.60722	0.170402	apoptosis;apoptosis in response to endoplasmic reticulum stress;biological regulation;catabolic process;cell death;cellular catabolic process;cellular macromolecule catabolic process;cellular macromolecule metabolic process;cellular metabolic process;cellular process;cellular protein metabolic process;death;macromolecule catabolic process;macromolecule metabolic process;macromolecule modification…	acid-amino acid ligase activity;adenyl nucleotide binding;adenyl ribonucleotide binding;ATP binding;binding;catalytic activity;enzyme binding;ligase activity;ligase activity, forming carbon-nitrogen bonds;nucleotide binding;protein binding;purine nucleotide binding;purine ribonucleoside triphosphate binding;purine ribonucleotide binding;ribonucleotide binding;small conjugating protein ligase acti…	actin cytoskeleton;cell part;cytoplasm;cytoskeleton;extracellular membrane-bounded organelle;extracellular organelle;extracellular region part;extracellular vesicular exosome;intermediate filament cytoskeleton;intracellular membrane-bounded organelle;intracellular non-membrane-bounded organelle;intracellular organelle;intracellular part;membrane-bounded organelle;membrane-bounded vesicle;non-memb…	Ubiquitin mediated proteolysis	+	Cluster -995	Cluster 3	2.59981	0.0461607	P61086	P61086;D6RDM7	UBE2K_HUMAN	UBE2K	lung_metastasis_post;lung_metastasis_primary
-0.588383	-1.39635	0.117677	0.117677	1.63171	0.117677	biological regulation;biosynthetic process;cellular biosynthetic process;cellular component assembly;cellular component assembly at cellular level;cellular component organization;cellular component organization at cellular level;cellular component organization or biogenesis;cellular component organization or biogenesis at cellular level;cellular macromolecular complex assembly;cellular macromolec…	binding;nucleic acid binding;ribonucleoprotein binding;ribosome binding;RNA binding;translation factor activity, nucleic acid binding;translation initiation factor activity	cell part;cytoplasm;cytoplasmic part;cytosol;eukaryotic 43S preinitiation complex;eukaryotic 48S preinitiation complex;eukaryotic translation initiation factor 3 complex;extracellular membrane-bounded organelle;extracellular organelle;extracellular region part;extracellular vesicular exosome;intracellular membrane-bounded organelle;intracellular organelle;intracellular part;macromolecular complex…		+	Cluster -995	Cluster 3	2.59453	0.0463403	Q9UBQ5	Q9UBQ5;K7ES31;K7ERF1	EIF3K_HUMAN	EIF3K	lung_metastasis_post;lung_metastasis_primary
-0.757916	-1.57529	0.380042	0.278134	1.23712	0.437908	anatomical structure homeostasis;biological regulation;biosynthetic process;cell cycle;cell cycle process;cellular biosynthetic process;cellular component organization;cellular component organization at cellular level;cellular component organization or biogenesis;cellular component organization or biogenesis at cellular level;cellular macromolecule biosynthetic process;cellular macromolecule meta…	binding;catalytic activity;DNA binding;DNA polymerase activity;DNA-directed DNA polymerase activity;nucleic acid binding;nucleotidyltransferase activity;protein binding;protein dimerization activity;protein heterodimerization activity;transferase activity;transferase activity, transferring phosphorus-containing groups	alpha DNA polymerase:primase complex;cell part;chromosomal part;cytoplasm;intracellular organelle part;intracellular part;macromolecular complex;nuclear chromosome part;nuclear part;nucleoplasm;organelle part;protein complex	DNA replication;Purine metabolism;Pyrimidine metabolism	+	Cluster -995	Cluster 3	4.40735	0.00854795	Q14181	Q14181;E9PIQ6	DPOA2_HUMAN	POLA2	primary_post;relapse_post;progression_post;bone_metastasis_post;lung_metastasis_post;lung_metastasis_primary
-0.947308	-1.25459	-0.0191908	-0.0191908	1.02407	1.21621			cell part;intracellular membrane-bounded organelle;intracellular organelle;intracellular organelle part;intracellular part;membrane-bounded organelle;nuclear part;nucleoplasm;nucleus;organelle;organelle part		+	Cluster -995	Cluster 3	3.45218	0.0197672	Q8N961	Q8N961	ABTB2_HUMAN	ABTB2	lung_metastasis_post;bone_metastasis_post;lung_metastasis_primary;bone_metastasis_primary
-0.870654	-1.32068	0.00277216	0.00277216	1.32623	0.859566	cell cycle;cell cycle process;cell division;cellular component organization;cellular component organization at cellular level;cellular component organization or biogenesis;cellular component organization or biogenesis at cellular level;cellular macromolecule metabolic process;cellular metabolic process;cellular nitrogen compound metabolic process;cellular process;chromosome condensation;chromosom…	binding;histone binding;protein binding	cell part;chromosomal part;chromosome;condensed chromosome;condensin complex;condensin core heterodimer;cytoplasm;cytoplasmic part;cytosol;intracellular membrane-bounded organelle;intracellular non-membrane-bounded organelle;intracellular organelle;intracellular organelle part;intracellular part;macromolecular complex;membrane;membrane-bounded organelle;non-membrane-bounded organelle;nuclear part…	Cell cycle - yeast	+	Cluster -995	Cluster 3	2.59465	0.046368	Q15021	Q15021	CND1_HUMAN	NCAPD2	lung_metastasis_post;bone_metastasis_post;lung_metastasis_primary
-0.844573	-1.44252	0.613346	0.543828	1.23412	-0.1042	biological regulation;biosynthetic process;cellular biosynthetic process;cellular component assembly;cellular component assembly at cellular level;cellular component organization;cellular component organization at cellular level;cellular component organization or biogenesis;cellular component organization or biogenesis at cellular level;cellular macromolecular complex assembly;cellular macromolec…	binding;nucleic acid binding;RNA binding;translation factor activity, nucleic acid binding;translation initiation factor activity	cell part;cytoplasmic part;cytosol;eukaryotic 43S preinitiation complex;eukaryotic 48S preinitiation complex;eukaryotic translation initiation factor 3 complex;intracellular part;macromolecular complex;protein complex;ribonucleoprotein complex;translation preinitiation complex	RNA transport	+	Cluster -995	Cluster 3	4.90903	0.00546207	Q99613	B5ME19;Q99613	EIF3C_HUMAN	EIF3C	relapse_post;progression_post;lung_metastasis_post;lung_metastasis_primary
-0.94309	-0.714781	0.93047	0.22051	1.38411	-0.877218	activation of immune response;activation of innate immune response;apoptosis;biological regulation;biosynthetic process;BMP signaling pathway;catabolic process;cell death;cell surface receptor linked signaling pathway;cellular biosynthetic process;cellular catabolic process;cellular macromolecule biosynthetic process;cellular macromolecule catabolic process;cellular macromolecule metabolic proces…	acid-amino acid ligase activity;adenyl nucleotide binding;adenyl ribonucleotide binding;ATP binding;binding;catalytic activity;ligase activity;ligase activity, forming carbon-nitrogen bonds;nucleotide binding;purine nucleotide binding;purine ribonucleoside triphosphate binding;purine ribonucleotide binding;ribonucleotide binding;small conjugating protein ligase activity;ubiquitin-protein ligase a…	cell part;cytoplasmic part;cytosol;endosomal part;endosome membrane;extracellular membrane-bounded organelle;extracellular organelle;extracellular region part;extracellular vesicular exosome;intracellular organelle part;intracellular part;membrane;membrane-bounded organelle;membrane-bounded vesicle;nuclear part;nucleoplasm;organelle;organelle membrane;organelle part;plasma membrane;vesicle	Protein processing in endoplasmic reticulum;Ubiquitin mediated proteolysis	+	Cluster -995	Cluster 3	4.36275	0.00853448	P61077	P61077;P62837;A0A087WY85;D6RFM0;H9KV45;D6RAW0;A0A0A0MQU3;D6RAH7	UB2D3_HUMAN	UBE2D3	relapse_bone_metastasis;lung_metastasis_bone_metastasis;lung_metastasis_post;lung_metastasis_primary
-0.789608	-1.17348	0.746994	0.712549	1.20229	-0.698746	biological regulation;cell proliferation;cellular component assembly;cellular component assembly at cellular level;cellular component organization;cellular component organization at cellular level;cellular component organization or biogenesis;cellular component organization or biogenesis at cellular level;cellular macromolecular complex assembly;cellular macromolecular complex subunit organizatio…	binding;carboxylic acid binding;catalytic activity;cation binding;ion binding;iron ion binding;L-ascorbic acid binding;metal ion binding;oxidoreductase activity;oxidoreductase activity, acting on paired donors, with incorporation or reduction of molecular oxygen;oxidoreductase activity, acting on paired donors, with incorporation or reduction of molecular oxygen, 2-oxoglutarate as one donor, and …	cell part;cytoplasm;cytoplasmic part;intracellular membrane-bounded organelle;intracellular non-membrane-bounded organelle;intracellular organelle;intracellular part;macromolecular complex;membrane-bounded organelle;non-membrane-bounded organelle;nucleus;organelle;ribonucleoprotein complex;RNA granule;stress granule		+	Cluster -995	Cluster 3	4.13041	0.010493	Q8N543	Q8N543;A0A0A0MTR2;H3BR79;H3BUA6	OGFD1_HUMAN	OGFOD1	relapse_post;lung_metastasis_post;progression_post;lung_metastasis_bone_metastasis;lung_metastasis_primary
-0.947654	-0.942533	0.991095	0.195269	1.33819	-0.63437	anatomical structure homeostasis;biological regulation;catabolic process;cellular catabolic process;cellular component organization;cellular component organization at cellular level;cellular component organization or biogenesis;cellular component organization or biogenesis at cellular level;cellular macromolecule catabolic process;cellular macromolecule metabolic process;cellular metabolic proces…	acid-amino acid ligase activity;binding;catalytic activity;identical protein binding;ligase activity;ligase activity, forming carbon-nitrogen bonds;protein binding;protein dimerization activity;protein homodimerization activity;small conjugating protein ligase activity;ubiquitin-protein ligase activity	cell part;cullin-RING ubiquitin ligase complex;cytoplasm;intracellular part;macromolecular complex;protein complex;SCF ubiquitin ligase complex;ubiquitin ligase complex	Ubiquitin mediated proteolysis	+	Cluster -995	Cluster 3	4.30599	0.00898333	Q9UKT5	Q9UKT5;D6RAJ6	FBX4_HUMAN	FBXO4	lung_metastasis_bone_metastasis;relapse_bone_metastasis;lung_metastasis_post;relapse_post;lung_metastasis_primary
-1.01642	-0.990484	0.246423	0.680433	1.50927	-0.429218	biological regulation;cellular process;cellular response to chemical stimulus;cellular response to endogenous stimulus;cellular response to growth factor stimulus;cellular response to organic substance;cellular response to stimulus;cellular response to transforming growth factor beta stimulus;negative regulation of biological process;negative regulation of cell proliferation;negative regulation o…	acetyltransferase activator activity;beta-tubulin binding;binding;carbohydrate binding;cytoskeletal protein binding;DNA binding;enzyme activator activity;enzyme regulator activity;glycosaminoglycan binding;heparin binding;nucleic acid binding;pattern binding;polysaccharide binding;protein binding;tubulin binding	cell part;cytoplasm;extracellular membrane-bounded organelle;extracellular organelle;extracellular region part;extracellular vesicular exosome;intracellular membrane-bounded organelle;intracellular organelle;intracellular part;membrane-bounded organelle;membrane-bounded vesicle;nucleus;organelle;vesicle		+	Cluster -995	Cluster 3	5.09271	0.00511864	O14737	O14737;K7EQA1	PDCD5_HUMAN	PDCD5	progression_post;lung_metastasis_post;lung_metastasis_bone_metastasis;lung_metastasis_primary
-1.11188	-0.642931	0.294304	0.294304	1.70049	-0.534283	amine metabolic process;amino acid activation;carboxylic acid metabolic process;cellular amine metabolic process;cellular amino acid metabolic process;cellular ketone metabolic process;cellular macromolecule metabolic process;cellular metabolic process;cellular nitrogen compound metabolic process;cellular process;diphosphate metabolic process;gene expression;macromolecule metabolic process;metabo…	binding;catalytic activity;cation binding;hydrolase activity;hydrolase activity, acting on acid anhydrides;hydrolase activity, acting on acid anhydrides, in phosphorus-containing anhydrides;inorganic diphosphatase activity;ion binding;magnesium ion binding;metal ion binding;pyrophosphatase activity	cell part;cytoplasm;cytoplasmic part;cytosol;extracellular membrane-bounded organelle;extracellular organelle;extracellular region part;extracellular vesicular exosome;intracellular part;membrane-bounded organelle;membrane-bounded vesicle;organelle;vesicle	Oxidative phosphorylation	+	Cluster -995	Cluster 3	5.68363	0.00237037	Q15181	Q15181;Q5SQT6	IPYR_HUMAN	PPA1	lung_metastasis_bone_metastasis;lung_metastasis_post;lung_metastasis_primary
-0.987109	-0.653716	0.346438	0.346438	1.67999	-0.732038	biological regulation;biosynthetic process;cell cycle;cellular biosynthetic process;cellular component organization;cellular component organization at cellular level;cellular component organization or biogenesis;cellular component organization or biogenesis at cellular level;cellular macromolecule biosynthetic process;cellular macromolecule metabolic process;cellular metabolic process;cellular ni…	binding;chromatin binding;identical protein binding;nucleic acid binding transcription factor activity;protein binding;protein binding transcription factor activity;sequence-specific DNA binding transcription factor activity;transcription coactivator activity;transcription cofactor activity;transcription factor binding transcription factor activity	cell body;cell part;chromatin remodeling complex;cytoplasm;cytoplasmic part;histone acetyltransferase complex;histone methyltransferase complex;intracellular membrane-bounded organelle;intracellular organelle;intracellular organelle part;intracellular part;macromolecular complex;membrane;membrane-bounded organelle;methyltransferase complex;mitochondrion;MLL1 complex;MLL5-L complex;neuronal cell b…		+	Cluster -995	Cluster 3	2.76594	0.0401239	P51610	P51610;A6NEM2	HCFC1_HUMAN	HCFC1	lung_metastasis_bone_metastasis;lung_metastasis_post;lung_metastasis_primary
-1.07317	-0.707692	0.201222	0.80173	1.47561	-0.697705	biological regulation;cellular macromolecule metabolic process;cellular metabolic process;cellular process;cellular protein metabolic process;macromolecule metabolic process;macromolecule modification;metabolic process;positive regulation of catalytic activity;positive regulation of molecular function;post-translational protein modification;primary metabolic process;protein metabolic process;prot…	ATP-dependent protein binding;binding;catalytic activity;enzyme activator activity;enzyme regulator activity;protein binding;protein C-terminus binding;protein dimerization activity;protein heterodimerization activity;small protein activating enzyme activity;ubiquitin activating enzyme activity	cell part;cytoplasmic part;cytosol;intracellular membrane-bounded organelle;intracellular organelle;intracellular organelle part;intracellular part;macromolecular complex;membrane-bounded organelle;nuclear part;nucleoplasm;nucleus;organelle;organelle part;protein complex;SUMO activating enzyme complex	Ubiquitin mediated proteolysis	+	Cluster -995	Cluster 3	5.08779	0.00521008	Q9UBE0	Q9UBE0;M0R375;M0QZS6;B3KNJ4	SAE1_HUMAN	SAE1	lung_metastasis_bone_metastasis;progression_bone_metastasis;lung_metastasis_post;progression_post;lung_metastasis_primary;progression_primary
-0.656487	-0.903956	0.376581	0.376581	1.65712	-0.849837					+	Cluster -995	Cluster 3	2.70976	0.0422742	Q9H7E9	Q9H7E9	CH033_HUMAN	C8orf33	lung_metastasis_bone_metastasis;lung_metastasis_post;lung_metastasis_primary
-0.602643	-0.224847	-0.38439	0.40396	1.80912	-1.0012	amine metabolic process;amino acid activation;apoptosis;biological regulation;carboxylic acid metabolic process;cell death;cellular amine metabolic process;cellular amino acid metabolic process;cellular ketone metabolic process;cellular macromolecule metabolic process;cellular metabolic process;cellular nitrogen compound metabolic process;cellular process;cellular response to stimulus;death;gene …	adenyl nucleotide binding;adenyl ribonucleotide binding;aminoacyl-tRNA ligase activity;ATP binding;binding;catalytic activity;chemokine receptor binding;CXCR chemokine receptor binding;cytokine receptor binding;G-protein-coupled receptor binding;interleukin-8 receptor binding;ligase activity;ligase activity, forming aminoacyl-tRNA and related compounds;ligase activity, forming carbon-oxygen bonds…	cell part;cytoplasm;cytoplasmic part;cytosol;extracellular region part;extracellular space;intracellular membrane-bounded organelle;intracellular organelle;intracellular part;membrane-bounded organelle;nucleus;organelle	Aminoacyl-tRNA biosynthesis	+	Cluster -995	Cluster 3	3.71211	0.0156142	P54577	P54577;A0A0C4DGZ5	SYYC_HUMAN	YARS	lung_metastasis_bone_metastasis;lung_metastasis_relapse;lung_metastasis_post;lung_metastasis_primary
0.18324	-0.9162	0.18324	0.18324	1.59616	-1.22968			cell part;integral to membrane;intrinsic to membrane;membrane part		+	Cluster -995	Cluster 3	2.71117	0.0422559	H3BS89	H3BS89;A0A087X1B3	T178B_HUMAN	TMEM178B	lung_metastasis_bone_metastasis;lung_metastasis_post
0.051603	-0.989178	0.051603	0.782766	1.35509	-1.25188	biological regulation;cellular macromolecule metabolic process;cellular metabolic process;cellular process;cellular protein metabolic process;macromolecule metabolic process;metabolic process;negative regulation of catalytic activity;negative regulation of molecular function;positive regulation of biological process;positive regulation of catabolic process;positive regulation of cellular cataboli…	enzyme inhibitor activity;enzyme regulator activity		Protein processing in endoplasmic reticulum	+	Cluster -995	Cluster 3	3.24532	0.024239	Q9NZL4	Q9NZL4;K7EN20;K7EL16;K7EMM7	HPBP1_HUMAN	HSPBP1	progression_bone_metastasis;lung_metastasis_bone_metastasis;lung_metastasis_post
-0.192183	-0.192183	-0.192183	0.960916	1.2028	-1.58717		aminoacyl-tRNA hydrolase activity;carboxylic ester hydrolase activity;catalytic activity;hydrolase activity;hydrolase activity, acting on ester bonds	extracellular membrane-bounded organelle;extracellular organelle;extracellular region part;extracellular vesicular exosome;membrane-bounded organelle;membrane-bounded vesicle;organelle;vesicle		+	Cluster -995	Cluster 3	3.12284	0.0269732	Q6GMV3	Q6GMV3	PTRD1_HUMAN	PTRHD1	lung_metastasis_bone_metastasis;progression_bone_metastasis
0.432982	-1.98057	0.840477	0.156536	0.214487	0.336088	biosynthetic process;cellular biosynthetic process;cellular macromolecule biosynthetic process;cellular macromolecule metabolic process;cellular metabolic process;cellular nitrogen compound metabolic process;cellular process;gene expression;macromolecule biosynthetic process;macromolecule metabolic process;metabolic process;mRNA 3'-end processing;mRNA metabolic process;mRNA processing;nitrogen co…	adenyl nucleotide binding;adenyl ribonucleotide binding;adenylyltransferase activity;ATP binding;binding;catalytic activity;cation binding;ion binding;magnesium ion binding;manganese ion binding;metal ion binding;nucleic acid binding;nucleotide binding;nucleotidyltransferase activity;polynucleotide adenylyltransferase activity;purine nucleotide binding;purine ribonucleoside triphosphate binding;p…	cell part;cytoplasm;intracellular membrane-bounded organelle;intracellular organelle;intracellular organelle part;intracellular part;membrane-bounded organelle;nuclear part;nucleoplasm;nucleus;organelle;organelle part	mRNA surveillance pathway	+	Cluster -989	Cluster 4	4.64361	0.00730337	P51003	P51003;G3XAH6;G3V2A0	PAPOA_HUMAN	PAPOLA	primary_post;lung_metastasis_post;progression_post;bone_metastasis_post;relapse_post
0.776486	-1.80644	0.73234	-0.514979	0.37355	0.439047	anatomical structure formation involved in morphogenesis;anatomical structure morphogenesis;angiogenesis;axon guidance;biological adhesion;biological regulation;blood vessel endothelial cell migration;cell adhesion;cell migration;cell migration involved in sprouting angiogenesis;cell motility;cell surface receptor linked signaling pathway;cellular component movement;cellular macromolecule metabol…	adenyl nucleotide binding;adenyl ribonucleotide binding;ATP binding;binding;catalytic activity;ephrin receptor activity;kinase activity;molecular transducer activity;nucleotide binding;phosphotransferase activity, alcohol group as acceptor;protein kinase activity;protein tyrosine kinase activity;purine nucleotide binding;purine ribonucleoside triphosphate binding;purine ribonucleotide binding;rec…	cell part;cytoplasmic part;cytosol;extracellular membrane-bounded organelle;extracellular organelle;extracellular region;extracellular region part;extracellular vesicular exosome;integral to membrane;integral to plasma membrane;intracellular part;intrinsic to membrane;intrinsic to plasma membrane;membrane;membrane part;membrane-bounded organelle;membrane-bounded vesicle;organelle;plasma membrane;…	Axon guidance	+	Cluster -989	Cluster 4	3.06533	0.0287697	P54760	P54760;Q96L35	EPHB4_HUMAN	EPHB4	lung_metastasis_post;primary_post;bone_metastasis_post;relapse_post
0.440226	-1.82469	0.909794	-0.457448	0.51753	0.414588	biological regulation;chemical homeostasis;cholesterol homeostasis;homeostatic process;lipid homeostasis;regulation of biological process;regulation of biological quality;regulation of cell growth;regulation of cellular component organization;regulation of cellular process;regulation of growth;sterol homeostasis		cell part;cytoplasmic part;endoplasmic reticulum;integral to membrane;intracellular membrane-bounded organelle;intracellular organelle;intracellular organelle part;intracellular part;intrinsic to membrane;lysosome;lytic vacuole;membrane;membrane part;membrane-bounded organelle;nuclear membrane;nuclear part;organelle;organelle membrane;organelle part;plasma membrane;rough endoplasmic reticulum;vac…		+	Cluster -989	Cluster 4	4.0424	0.0112313	Q5BJF2	Q5BJF2;J3KT68	SGMR2_HUMAN	TMEM97	primary_post;lung_metastasis_post;bone_metastasis_post;relapse_post
0.56832	-1.68801	0.736373	-0.326173	1.03567	-0.326173	biological regulation;biosynthetic process;cell cycle phase;cell cycle process;cellular biosynthetic process;cellular macromolecule biosynthetic process;cellular macromolecule metabolic process;cellular metabolic process;cellular nitrogen compound metabolic process;cellular process;DNA metabolic process;DNA recombination;DNA replication;gamete generation;macromolecule biosynthetic process;macromo…	adenyl nucleotide binding;adenyl ribonucleotide binding;ATP binding;binding;DNA binding;nucleic acid binding;nucleotide binding;purine nucleotide binding;purine ribonucleoside triphosphate binding;purine ribonucleotide binding;ribonucleotide binding	cell part;cytoplasm;intracellular organelle part;intracellular part;membrane;nuclear part;nucleoplasm;organelle part		+	Cluster -989	Cluster 4	2.93703	0.0332702	Q8WVB6	Q8WVB6;A0A0D9SF58;E7EXA6	CTF18_HUMAN	CHTF18	primary_post;lung_metastasis_post;relapse_post
0.855953	-1.64528	0.826817	-0.394663	0.751835	-0.394663	alpha-beta T cell activation;alpha-beta T cell differentiation;anatomical structure development;anatomical structure morphogenesis;axon guidance;biological regulation;camera-type eye development;cell activation;cell development;cell differentiation;cell fate commitment;cell morphogenesis;cell morphogenesis involved in differentiation;cellular component morphogenesis;cellular component organizatio…	binding;cation binding;core promoter proximal region DNA binding;core promoter proximal region sequence-specific DNA binding;DNA binding;ion binding;metal ion binding;nucleic acid binding;nucleic acid binding transcription factor activity;regulatory region DNA binding;regulatory region nucleic acid binding;RNA polymerase II core promoter proximal region sequence-specific DNA binding;RNA polymeras…	cell part;intracellular membrane-bounded organelle;intracellular organelle;intracellular part;membrane-bounded organelle;nucleus;organelle		+	Cluster -989	Cluster 4	2.65919	0.0430165	Q9C0K0	Q9C0K0	BC11B_HUMAN	BCL11B	primary_post;lung_metastasis_post;relapse_post
0.440065	-1.81512	0.471944	-0.390662	1.0338	0.259976	anatomical structure homeostasis;anatomical structure morphogenesis;base-excision repair;biological regulation;biosynthetic process;cell cycle;cell division;cellular biosynthetic process;cellular component organization;cellular component organization at cellular level;cellular component organization or biogenesis;cellular component organization or biogenesis at cellular level;cellular macromolecu…	adenyl nucleotide binding;adenyl ribonucleotide binding;ATP binding;binding;catalytic activity;cation binding;DNA binding;DNA ligase (ATP) activity;DNA ligase activity;ion binding;ligase activity;ligase activity, forming phosphoric ester bonds;metal ion binding;nucleic acid binding;nucleotide binding;purine nucleotide binding;purine ribonucleoside triphosphate binding;purine ribonucleotide bindin…	cell part;cytoplasmic part;Golgi apparatus;intracellular membrane-bounded organelle;intracellular organelle;intracellular organelle part;intracellular part;membrane-bounded organelle;mitochondrion;nuclear part;nucleoplasm;nucleus;organelle;organelle part	Base excision repair;DNA replication;Mismatch repair;Nucleotide excision repair	+	Cluster -989	Cluster 4	3.83647	0.0138333	P18858	P18858;F5GZ28;M0R0Q7	DNLI1_HUMAN	LIG1	primary_post;bone_metastasis_post;relapse_post;lung_metastasis_post
0.747206	-1.40027	0.524038	-0.915889	1.16337	-0.118451	biological regulation;biosynthetic process;cellular biosynthetic process;cellular macromolecule biosynthetic process;cellular macromolecule metabolic process;cellular metabolic process;cellular nitrogen compound metabolic process;cellular process;macromolecule biosynthetic process;macromolecule metabolic process;metabolic process;mRNA metabolic process;mRNA processing;nitrogen compound metabolic …	basal RNA polymerase II transcription machinery binding;basal transcription machinery binding;binding;cation binding;DNA binding;enzyme binding;ion binding;metal ion binding;nucleic acid binding;protein binding;RNA polymerase binding;RNA polymerase core enzyme binding;RNA polymerase II core binding;transition metal ion binding;zinc ion binding	cell part;intracellular membrane-bounded organelle;intracellular organelle;intracellular organelle part;intracellular part;membrane-bounded organelle;nuclear matrix;nuclear part;nucleoplasm;organelle;organelle part		+	Cluster -989	Cluster 4	5.34027	0.00408	Q5BKZ1	Q5BKZ1	ZN326_HUMAN	ZNF326	primary_post;relapse_post;lung_metastasis_post;primary_progression;relapse_progression;lung_metastasis_progression
0.973529	-1.66142	0.454481	-0.343944	0.921295	-0.343944	biological regulation;biosynthetic process;cardiac muscle adaptation;cardiac muscle hypertrophy;cardiac muscle hypertrophy in response to stress;cellular biosynthetic process;cellular component organization;cellular component organization at cellular level;cellular component organization or biogenesis;cellular component organization or biogenesis at cellular level;cellular macromolecule biosynthe…	binding;catalytic activity;cation binding;demethylase activity;enzyme binding;histone binding;histone demethylase activity;histone demethylase activity (H3-K36 specific);ion binding;metal ion binding;methylated histone residue binding;oxidoreductase activity;oxidoreductase activity, acting on paired donors, with incorporation or reduction of molecular oxygen;oxidoreductase activity, acting on pai…	cell part;cytoplasm;intracellular membrane-bounded organelle;intracellular non-membrane-bounded organelle;intracellular organelle;intracellular organelle part;intracellular part;membrane-bounded organelle;non-membrane-bounded organelle;nuclear part;nucleolus;nucleoplasm;nucleus;organelle;organelle part		+	Cluster -989	Cluster 4	3.52251	0.0185872	O75164	O75164	KDM4A_HUMAN	KDM4A	primary_post;relapse_post;lung_metastasis_post
0.773429	-1.78993	0.823257	-0.483339	0.508127	0.16846	biological regulation;cellular macromolecule metabolic process;cellular metabolic process;cellular nitrogen compound metabolic process;cellular process;cellular response to stimulus;DNA conformation change;DNA duplex unwinding;DNA geometric change;DNA metabolic process;establishment of localization;intracellular signal transduction;macromolecule metabolic process;metabolic process;negative regula…	adenyl nucleotide binding;adenyl ribonucleotide binding;ATP binding;ATPase activity;ATPase activity, coupled;ATP-dependent DNA helicase activity;ATP-dependent helicase activity;ATP-dependent RNA helicase activity;binding;catalytic activity;DNA binding;DNA helicase activity;DNA-dependent ATPase activity;endonuclease activity;helicase activity;hydrolase activity;hydrolase activity, acting on acid a…	adherens junction;anchoring junction;cell junction;cell part;cell-substrate adherens junction;cell-substrate junction;cytoplasm;cytoplasmic part;cytosol;focal adhesion;intracellular membrane-bounded organelle;intracellular non-membrane-bounded organelle;intracellular organelle;intracellular part;macromolecular complex;membrane;membrane-bounded organelle;non-membrane-bounded organelle;nucleus;orga…		+	Cluster -989	Cluster 4	4.62644	0.00733702	Q13283	Q13283;Q9UN86;D6R9X5;E5RH42;D6R9A4;D6RGJ4;D6RBR0;D6RBW8;D6REX8;D6RBM9;D6RB17;E5RIZ6;D6RE13;E5RIF8;D6RAC7;E5RJU8;E5RI46;E5RH00	G3BP1_HUMAN	G3BP1	primary_post;lung_metastasis_post;bone_metastasis_post;relapse_post
0.527598	-1.69867	1.10147	-0.2986	0.6668	-0.2986	adaptive immune response;adaptive immune response based on somatic recombination of immune receptors built from immunoglobulin superfamily domains;anatomical structure development;B cell activation;B cell activation involved in immune response;B cell differentiation;B cell mediated immunity;biological regulation;cell activation;cell activation involved in immune response;cell cycle arrest;cell cy…	adenyl nucleotide binding;adenyl ribonucleotide binding;ATP binding;ATPase activity;ATPase activity, coupled;binding;catalytic activity;centromeric DNA binding;damaged DNA binding;DNA binding;DNA insertion or deletion binding;DNA secondary structure binding;DNA-dependent ATPase activity;double-strand/single-strand DNA junction binding;double-stranded DNA binding;enzyme binding;guanine/thymine mis…	cell part;chromosome;intracellular non-membrane-bounded organelle;intracellular organelle;intracellular organelle part;intracellular part;macromolecular complex;membrane;mismatch repair complex;MutSalpha complex;MutSbeta complex;non-membrane-bounded organelle;nuclear chromosome;nuclear part;nucleoplasm;organelle;organelle part;protein complex	Colorectal cancer;Mismatch repair;Pathways in cancer	+	Cluster -989	Cluster 4	2.85987	0.0359632	P43246	P43246;E9PHA6	MSH2_HUMAN	MSH2	primary_post;lung_metastasis_post;relapse_post
0.750933	-1.68835	1.171	-0.258675	0.283769	-0.258675	biological regulation;cellular component assembly;cellular component assembly at cellular level;cellular component organization;cellular component organization at cellular level;cellular component organization or biogenesis;cellular component organization or biogenesis at cellular level;cellular macromolecular complex assembly;cellular macromolecular complex subunit organization;cellular process;…	binding;chromatin binding;chromatin DNA binding;DNA binding;enzyme binding;histone deacetylase binding;nucleic acid binding;protein binding;structure-specific DNA binding	cell part;chromatin;chromosomal part;extracellular membrane-bounded organelle;extracellular organelle;extracellular region part;extracellular vesicular exosome;heterochromatin;intracellular organelle part;intracellular part;macromolecular complex;membrane-bounded organelle;membrane-bounded vesicle;nuclear chromatin;nuclear chromosome part;nuclear heterochromatin;nuclear part;nucleosome;organelle;…		+	Cluster -989	Cluster 4	3.02196	0.0302756	P16401	P16401	H15_HUMAN	HIST1H1B	lung_metastasis_post;primary_post;relapse_post
0.728367	-1.69481	1.12552	-0.284646	0.410216	-0.284646	biological regulation;development of secondary female sexual characteristics;development of secondary sexual characteristics;developmental process;developmental process involved in reproduction;negative regulation of biological process;negative regulation of biosynthetic process;negative regulation of cellular biosynthetic process;negative regulation of cellular macromolecule biosynthetic process…	binding;cation binding;ion binding;metal ion binding	cell part;extracellular region part;extracellular space;intracellular membrane-bounded organelle;intracellular organelle;intracellular organelle part;intracellular part;membrane-bounded organelle;nuclear part;nucleoplasm;nucleus;organelle;organelle part		+	Cluster -989	Cluster 4	3.04366	0.0295495	Q9H1B7	Q9H1B7	I2BPL_HUMAN	IRF2BPL	primary_post;lung_metastasis_post;relapse_post
1.1213	-1.52443	0.972008	-0.611388	0.244082	-0.201568	anatomical structure development;biological adhesion;cell adhesion;cellular component organization;cellular component organization at cellular level;cellular component organization or biogenesis;cellular component organization or biogenesis at cellular level;cellular macromolecule metabolic process;cellular metabolic process;cellular process;cellular protein metabolic process;cerebellum developme…	catalytic activity;hydrolase activity;hydrolase activity, acting on ester bonds;molecular transducer activity;phosphatase activity;phosphoprotein phosphatase activity;phosphoric ester hydrolase activity;protein tyrosine phosphatase activity;receptor activity;signal transducer activity;signaling receptor activity;transmembrane receptor protein phosphatase activity;transmembrane receptor protein ty…	cell part;extracellular membrane-bounded organelle;extracellular organelle;extracellular region part;extracellular vesicular exosome;integral to membrane;integral to plasma membrane;intrinsic to membrane;intrinsic to plasma membrane;membrane part;membrane-bounded organelle;membrane-bounded vesicle;organelle;plasma membrane part;vesicle		+	Cluster -989	Cluster 4	5.92049	0.00185507	Q13332	Q13332;A0A0A0MR60;G8JL96	PTPRS_HUMAN	PTPRS	lung_metastasis_post;primary_post;relapse_post;relapse_progression
1.19537	-1.68351	0.753842	-0.24407	0.222438	-0.24407	biosynthetic process;cellular biosynthetic process;cellular macromolecule biosynthetic process;cellular macromolecule metabolic process;cellular metabolic process;cellular nitrogen compound metabolic process;cellular process;gene expression;macromolecule biosynthetic process;macromolecule metabolic process;metabolic process;mRNA 3'-end processing;mRNA cleavage;mRNA metabolic process;mRNA polyaden…	binding;nucleic acid binding;nucleotide binding;RNA binding	cell part;cleavage body;intracellular membrane-bounded organelle;intracellular organelle;intracellular organelle part;intracellular part;macromolecular complex;membrane-bounded organelle;mRNA cleavage and polyadenylation specificity factor complex;mRNA cleavage factor complex;nuclear body;nuclear part;nucleoplasm;nucleoplasm part;nucleus;organelle;organelle part;protein complex	mRNA surveillance pathway	+	Cluster -989	Cluster 4	4.13437	0.010638	P33240	P33240;E9PID8;E7EWR4	CSTF2_HUMAN	CSTF2	lung_metastasis_post;primary_post;relapse_post
1.13082	-1.69155	0.752873	-0.280366	0.368593	-0.280366	cell cycle process;cell division;cellular component assembly;cellular component assembly at cellular level;cellular component organization;cellular component organization at cellular level;cellular component organization or biogenesis;cellular component organization or biogenesis at cellular level;cellular macromolecular complex assembly;cellular macromolecular complex subunit organization;cellul…	binding;cation binding;DNA binding;ion binding;metal ion binding;nucleic acid binding	cell part;chromatin;chromosomal part;cytoplasm;intracellular membrane-bounded organelle;intracellular organelle;intracellular organelle part;intracellular part;membrane-bounded organelle;nuclear chromatin;nuclear chromosome part;nuclear part;nucleoplasm;nucleus;organelle;organelle part		+	Cluster -989	Cluster 4	4.08305	0.0109796	Q7Z3K3	Q7Z3K3	POGZ_HUMAN	POGZ	lung_metastasis_post;primary_post;relapse_post
1.17407	-1.70201	0.409814	-0.26397	0.646065	-0.26397	biosynthetic process;catabolic process;cellular biosynthetic process;cellular catabolic process;cellular component disassembly;cellular component disassembly at cellular level;cellular component organization;cellular component organization at cellular level;cellular component organization or biogenesis;cellular component organization or biogenesis at cellular level;cellular macromolecular complex…	binding;nucleic acid binding;RNA binding;structural constituent of ribosome;structural molecule activity	adherens junction;anchoring junction;cell junction;cell part;cell-substrate adherens junction;cell-substrate junction;cytoplasmic part;cytosol;cytosolic large ribosomal subunit;extracellular membrane-bounded organelle;extracellular organelle;extracellular region part;extracellular vesicular exosome;focal adhesion;intracellular organelle part;intracellular part;large ribosomal subunit;macromolecul…	Ribosome	+	Cluster -989	Cluster 4	2.58171	0.0469502	P62899	P62899;C9JU56;H7C2W9;B7Z4C8;B8ZZK4;B7Z4E3	RL31_HUMAN	RPL31	lung_metastasis_post;primary_post;relapse_post
1.03698	-1.68101	0.820051	-0.322013	0.468003	-0.322013		binding;nucleic acid binding;nucleotide binding			+	Cluster -989	Cluster 4	3.87228	0.0134483	A0A087WY03;E5RFV3	E5RFV3;A0A087WY03	A0A087WY03_HUMAN;E5RFV3_HUMAN	SREK1	lung_metastasis_post;primary_post;relapse_post
1.31568	-1.69947	0.463003	-0.191897	0.304584	-0.191897	biological regulation;biosynthetic process;cellular biosynthetic process;cellular macromolecule biosynthetic process;cellular macromolecule metabolic process;cellular metabolic process;cellular nitrogen compound metabolic process;cellular process;macromolecule biosynthetic process;macromolecule metabolic process;metabolic process;nitrogen compound metabolic process;nucleic acid metabolic process;…	binding;catalytic activity;cation binding;ion binding;ligase activity;metal ion binding	aggresome;cell part;inclusion body;intracellular membrane-bounded organelle;intracellular organelle;intracellular organelle part;intracellular part;membrane-bounded organelle;nuclear part;nucleoplasm;organelle;organelle part		+	Cluster -989	Cluster 4	3.19657	0.0251725	Q8IU81	Q8IU81	I2BP1_HUMAN	IRF2BP1	lung_metastasis_post;relapse_post;primary_post
1.10336	-1.69338	0.739578	-0.29501	0.440461	-0.29501	developmental process;multicellular organismal development;multicellular organismal process	binding;cation binding;DNA binding;ion binding;metal ion binding;nucleic acid binding;transition metal ion binding;zinc ion binding	cell part;chromosome;cytoplasm;intracellular non-membrane-bounded organelle;intracellular organelle;intracellular organelle part;intracellular part;non-membrane-bounded organelle;nuclear part;nucleoplasm;organelle;organelle part		+	Cluster -989	Cluster 4	2.80136	0.0385736	Q96KR1	Q96KR1	ZFR_HUMAN	ZFR	lung_metastasis_post;primary_post;relapse_post
1.02381	-1.68771	0.691442	-0.331952	0.636365	-0.331952	biological regulation;catabolic process;cell cycle;cell differentiation;cell proliferation;cellular catabolic process;cellular developmental process;cellular macromolecule catabolic process;cellular macromolecule metabolic process;cellular metabolic process;cellular nitrogen compound metabolic process;cellular process;cellular protein metabolic process;developmental process;DNA metabolic process;…	acid-amino acid ligase activity;binding;catalytic activity;cation binding;DNA binding;histone binding;ion binding;ligase activity;ligase activity, forming carbon-nitrogen bonds;metal ion binding;nucleic acid binding;protein binding;small conjugating protein ligase activity;transition metal ion binding;ubiquitin-protein ligase activity;zinc ion binding	cell part;chromatin;chromosomal part;heterochromatin;intracellular membrane-bounded organelle;intracellular organelle;intracellular organelle part;intracellular part;membrane-bounded organelle;nuclear chromatin;nuclear chromosome part;nuclear heterochromatin;nuclear part;nucleoplasm;nucleus;organelle;organelle part		+	Cluster -989	Cluster 4	2.56076	0.0481595	Q96PU4	Q96PU4	UHRF2_HUMAN	UHRF2	primary_post;lung_metastasis_post;relapse_post
1.14793	-1.70423	0.510706	-0.278152	0.601902	-0.278152			cell part;intracellular;intracellular membrane-bounded organelle;intracellular non-membrane-bounded organelle;intracellular organelle;intracellular organelle part;intracellular part;membrane-bounded organelle;non-membrane-bounded organelle;nuclear part;nucleolus;organelle;organelle part		+	Cluster -989	Cluster 4	3.03386	0.0297058	Q9NZM5	Q9NZM5;M0QX73	NOP53_HUMAN	NOP53	lung_metastasis_post;primary_post;relapse_post
1.10455	-1.68859	0.389284	-0.292021	0.778799	-0.292021	biological regulation;cation homeostasis;cellular process;chemical homeostasis;establishment of localization;homeostatic process;ion homeostasis;ion transport;iron ion homeostasis;regulation of biological quality;transmembrane transport;transport	binding;cation binding;channel activity;ion binding;metal ion binding;passive transmembrane transporter activity;transmembrane transporter activity;transporter activity	cell junction;cell part;cell-cell junction;cytoplasmic part;endosomal part;endosome;endosome membrane;integral to membrane;integral to plasma membrane;intracellular membrane-bounded organelle;intracellular organelle;intracellular organelle part;intracellular part;intrinsic to membrane;intrinsic to plasma membrane;membrane;membrane part;membrane-bounded organelle;organelle;organelle membrane;organ…	Mineral absorption	+	Cluster -989	Cluster 4	3.11398	0.0272438	Q9UHE8	Q9UHE8;Q6NZ63;C9JL51;H7C0D8;C9JE84	STEA1_HUMAN	STEAP1	primary_post;relapse_post;lung_metastasis_post
1.01392	-1.79139	0.484143	-0.388734	0.610069	0.0719907			cell part;integral to membrane;intrinsic to membrane;membrane part		+	Cluster -989	Cluster 4	3.62065	0.0172095	Q96SK2	Q96SK2;C9JYX1	TM209_HUMAN	TMEM209	bone_metastasis_post;primary_post;lung_metastasis_post;relapse_post
1.00199	-1.75231	0.861525	-0.375162	0.193696	0.0702663	biological regulation;biosynthetic process;cellular biosynthetic process;cellular macromolecule biosynthetic process;cellular macromolecule metabolic process;cellular metabolic process;cellular nitrogen compound metabolic process;cellular process;macromolecule biosynthetic process;macromolecule metabolic process;metabolic process;nitrogen compound metabolic process;nucleic acid metabolic process;…	binding;cation binding;DNA binding;ion binding;metal ion binding;nucleic acid binding;nucleic acid binding transcription factor activity;protein binding transcription factor activity;regulatory region DNA binding;regulatory region nucleic acid binding;sequence-specific DNA binding transcription factor activity;transcription coactivator activity;transcription cofactor activity;transcription factor…	cell part;intracellular membrane-bounded organelle;intracellular organelle;intracellular organelle part;intracellular part;membrane-bounded organelle;nuclear part;nucleoplasm;nucleus;organelle;organelle part		+	Cluster -989	Cluster 4	4.06076	0.0110728	Q9UGU0	Q9UGU0	TCF20_HUMAN	TCF20	lung_metastasis_post;bone_metastasis_post;primary_post;relapse_post
1.18329	-1.76162	0.607289	-0.289162	0.0584472	0.20175	biological regulation;biosynthetic process;blood coagulation;cell cycle;cell differentiation;cellular biosynthetic process;cellular component organization;cellular component organization at cellular level;cellular component organization or biogenesis;cellular component organization or biogenesis at cellular level;cellular developmental process;cellular macromolecule biosynthetic process;cellular …	binding;chromatin binding;DNA binding;nucleic acid binding	cell part;chromosome;intracellular non-membrane-bounded organelle;intracellular organelle;intracellular organelle part;intracellular part;non-membrane-bounded organelle;nuclear part;nucleoplasm;organelle;organelle part		+	Cluster -989	Cluster 4	5.96569	0.00167164	Q9P0W2	Q9P0W2;K7EJR8;B5MDG7	HM20B_HUMAN	HMG20B	lung_metastasis_post;bone_metastasis_post;primary_post;relapse_post
0.988003	-1.65654	0.953466	-0.334269	-0.334269	0.383608	anatomical structure formation involved in morphogenesis;biological regulation;cell cycle;cell projection assembly;cell projection organization;cellular component assembly;cellular component assembly at cellular level;cellular component assembly involved in morphogenesis;cellular component organization;cellular component organization at cellular level;cellular component organization or biogenesis…	binding;cytoskeletal protein binding;gamma-tubulin binding;protein binding;tubulin binding	cell part;centrosome;cytoplasmic part;cytoskeletal part;cytosol;intracellular membrane-bounded organelle;intracellular non-membrane-bounded organelle;intracellular organelle;intracellular organelle part;intracellular part;membrane;membrane-bounded organelle;microtubule organizing center;non-membrane-bounded organelle;nucleus;organelle;organelle part		+	Cluster -989	Cluster 4	3.13737	0.0266837	Q9BPU9	Q9BPU9	B9D2_HUMAN	B9D2	primary_post;bone_metastasis_post;relapse_post
1.06482	-1.66204	0.922863	-0.298614	-0.298614	0.271593		binding;nucleotide binding	cell part;cytoplasm;intracellular membrane-bounded organelle;intracellular organelle;intracellular part;membrane-bounded organelle;nucleus;organelle		+	Cluster -989	Cluster 4	3.61478	0.0171576	Q8IY67	Q8IY67;A0A087WZ13;E9PAU2	RAVR1_HUMAN	RAVER1	primary_post;bone_metastasis_post;relapse_post
0.996766	-1.67833	0.562461	-0.34078	-0.34078	0.800659	biological regulation;regulation of biological process;regulation of biosynthetic process;regulation of cellular biosynthetic process;regulation of cellular macromolecule biosynthetic process;regulation of cellular metabolic process;regulation of cellular process;regulation of gene expression;regulation of macromolecule biosynthetic process;regulation of macromolecule metabolic process;regulation…	binding;DNA binding;lamin binding;nucleic acid binding;protein binding	cell part;chromatin;chromosomal part;envelope;intracellular membrane-bounded organelle;intracellular organelle;intracellular organelle part;intracellular part;membrane;membrane-bounded organelle;nuclear envelope;nuclear inner membrane;nuclear membrane;nuclear part;nucleus;organelle;organelle envelope;organelle inner membrane;organelle membrane;organelle part		+	Cluster -989	Cluster 4	2.6984	0.0424494	P42166	P42166;P42167;H0YJH7;G5E972	LAP2A_HUMAN	TMPO	primary_post;relapse_post;bone_metastasis_post
0.78347	-1.88436	0.879182	-0.00524607	-0.0218341	0.248789	biological regulation;biosynthetic process;cellular biosynthetic process;cellular component organization;cellular component organization at cellular level;cellular component organization or biogenesis;cellular component organization or biogenesis at cellular level;cellular macromolecule biosynthetic process;cellular macromolecule metabolic process;cellular metabolic process;cellular nitrogen comp…	binding;catalytic activity;cation binding;demethylase activity;histone demethylase activity;histone demethylase activity (H3-K36 specific);histone demethylase activity (H3-K4 specific);ion binding;iron ion binding;metal ion binding;oxidoreductase activity;oxidoreductase activity, acting on paired donors, with incorporation or reduction of molecular oxygen;oxidoreductase activity, acting on paired…	cell part;intracellular membrane-bounded organelle;intracellular non-membrane-bounded organelle;intracellular organelle;intracellular organelle part;intracellular part;membrane-bounded organelle;non-membrane-bounded organelle;nuclear part;nucleolus;nucleoplasm;nucleus;organelle;organelle part		+	Cluster -989	Cluster 4	4.48652	0.00827861	Q9H6W3	Q9H6W3	RIOX1_HUMAN	RIOX1	lung_metastasis_post;primary_post;progression_post;bone_metastasis_post;relapse_post
0.727021	-1.62286	1.33205	-0.145404	-0.145404	-0.145404	anatomical structure development;anatomical structure formation involved in morphogenesis;biological regulation;biosynthetic process;cardiac chamber formation;cardiac right ventricle formation;cardiac ventricle formation;cell differentiation;cellular biosynthetic process;cellular component disassembly;cellular component disassembly at cellular level;cellular component organization;cellular compon…	binding;hormone receptor binding;ligand-dependent nuclear receptor binding;ligand-dependent nuclear receptor transcription coactivator activity;nuclear hormone receptor binding;protein binding;protein binding transcription factor activity;receptor binding;transcription coactivator activity;transcription cofactor activity;transcription factor binding;transcription factor binding transcription fact…	cell part;chromatin;chromatin remodeling complex;chromosomal part;cytoplasm;intracellular membrane-bounded organelle;intracellular organelle;intracellular organelle part;intracellular part;macromolecular complex;membrane-bounded organelle;nBAF complex;npBAF complex;nuclear chromatin;nuclear chromosome part;nuclear part;nucleoplasm;nucleus;organelle;organelle part;protein complex;SWI/SNF complex;S…		+	Cluster -989	Cluster 4	2.8033	0.0385547	Q6STE5	Q6STE5	SMRD3_HUMAN	SMARCD3	primary_post;relapse_post
0.711293	-1.6243	1.33978	-0.142259	-0.142259	-0.142259	cellular macromolecule metabolic process;cellular metabolic process;cellular nitrogen compound metabolic process;cellular process;cellular protein metabolic process;cellular response to stimulus;cellular response to stress;heterocycle metabolic process;macromolecule metabolic process;macromolecule modification;metabolic process;nitrogen compound metabolic process;nucleobase-containing compound me…	catalytic activity;deacetylase activity;hydrolase activity;hydrolase activity, acting on glycosyl bonds	cell part;cytoplasmic part;intracellular membrane-bounded organelle;intracellular organelle;intracellular part;membrane-bounded organelle;mitochondrion;nucleus;organelle		+	Cluster -989	Cluster 4	2.89651	0.0347334	Q9BQ69	Q9BQ69	MACD1_HUMAN	MACROD1	primary_post;relapse_post
1.32038	-1.62051	0.750316	-0.150063	-0.150063	-0.150063	biological regulation;biosynthetic process;cell cycle checkpoint;cellular biosynthetic process;cellular component organization;cellular component organization at cellular level;cellular component organization or biogenesis;cellular component organization or biogenesis at cellular level;cellular macromolecule biosynthetic process;cellular macromolecule metabolic process;cellular metabolic process;…	catalytic activity;kinase activity;phosphotransferase activity, alcohol group as acceptor;protein binding transcription factor activity;transcription coactivator activity;transcription cofactor activity;transcription factor binding transcription factor activity;transferase activity;transferase activity, transferring phosphorus-containing groups	cell part;chromatin remodeling complex;chromosomal part;cytoplasmic part;Golgi apparatus;H4/H2A histone acetyltransferase complex;histone acetyltransferase complex;intracellular membrane-bounded organelle;intracellular organelle;intracellular organelle part;intracellular part;macromolecular complex;membrane-bounded organelle;NuA4 histone acetyltransferase complex;nuclear chromosome part;nuclear p…		+	Cluster -989	Cluster 4	4.15759	0.0105185	Q9Y4A5	Q9Y4A5;H0Y4W2;F2Z2U4	TRRAP_HUMAN	TRRAP	primary_post;relapse_post
1.31521	-1.61941	0.760492	-0.152098	-0.152098	-0.152098	anatomical structure development;biosynthetic process;blastocyst development;cellular biosynthetic process;cellular macromolecule biosynthetic process;cellular macromolecule metabolic process;cellular metabolic process;cellular nitrogen compound metabolic process;cellular process;cellular response to stimulus;cellular response to stress;developmental process;DNA metabolic process;DNA repair;macro…		catalytic step 2 spliceosome;cell part;intracellular membrane-bounded organelle;intracellular organelle;intracellular organelle part;intracellular part;macromolecular complex;membrane;membrane-bounded organelle;nuclear part;nucleoplasm;nucleus;organelle;organelle part;ribonucleoprotein complex;spliceosomal complex	Spliceosome	+	Cluster -989	Cluster 4	3.23595	0.0242981	Q9HCS7	Q9HCS7	SYF1_HUMAN	XAB2	primary_post;relapse_post
1.36377	-1.62815	0.660938	-0.132188	-0.132188	-0.132188	biosynthetic process;catabolic process;cellular biosynthetic process;cellular catabolic process;cellular macromolecule biosynthetic process;cellular macromolecule catabolic process;cellular macromolecule metabolic process;cellular metabolic process;cellular nitrogen compound metabolic process;cellular process;histone mRNA catabolic process;histone mRNA metabolic process;macromolecule biosynthetic…	adenyl nucleotide binding;adenyl ribonucleotide binding;adenylyltransferase activity;ATP binding;binding;catalytic activity;cation binding;identical protein binding;ion binding;magnesium ion binding;manganese ion binding;metal ion binding;nucleotide binding;nucleotidyltransferase activity;polynucleotide adenylyltransferase activity;protein binding;protein dimerization activity;protein homodimeriz…	cell part;cytoplasmic part;intracellular membrane-bounded organelle;intracellular organelle;intracellular part;membrane-bounded organelle;mitochondrion;organelle		+	Cluster -989	Cluster 4	3.28507	0.0231552	Q9NVV4	Q9NVV4	PAPD1_HUMAN	MTPAP	primary_post;relapse_post
1.3939	-1.63151	0.59403	-0.118806	-0.118806	-0.118806	biological regulation;cation transport;cellular chemical homeostasis;cellular homeostasis;cellular ion homeostasis;cellular process;chemical homeostasis;detection of abiotic stimulus;detection of external stimulus;detection of mechanical stimulus;detection of stimulus;establishment of localization;homeostatic process;ion homeostasis;ion transport;positive regulation of biological process;positive…	cation channel activity;cation transmembrane transporter activity;channel activity;gated channel activity;ion channel activity;ion transmembrane transporter activity;mechanically gated channel activity;mechanically-gated ion channel activity;passive transmembrane transporter activity;substrate-specific channel activity;substrate-specific transmembrane transporter activity;substrate-specific trans…	cell part;cytoplasmic part;endoplasmic reticulum;endoplasmic reticulum membrane;endoplasmic reticulum part;endoplasmic reticulum-Golgi intermediate compartment membrane;integral to membrane;intracellular membrane-bounded organelle;intracellular organelle;intracellular organelle part;intracellular part;intrinsic to membrane;membrane;membrane part;membrane-bounded organelle;organelle;organelle memb…		+	Cluster -989	Cluster 4	2.76592	0.0400743	Q92508	Q92508	PIEZ1_HUMAN	PIEZO1	primary_post;relapse_post
1.28282	-1.61166	0.822101	-0.16442	-0.16442	-0.16442	cell cycle;cell cycle phase;cell cycle process;cell division;cellular component organization;cellular component organization at cellular level;cellular component organization or biogenesis;cellular component organization or biogenesis at cellular level;cellular macromolecule metabolic process;cellular metabolic process;cellular process;cellular protein metabolic process;chromosome segregation;mac…	binding;chromatin binding	cell part;chromatin;chromosomal part;chromosome;chromosome, centromeric region;cytoplasmic part;cytosol;intracellular membrane-bounded organelle;intracellular non-membrane-bounded organelle;intracellular organelle;intracellular organelle part;intracellular part;membrane-bounded organelle;non-membrane-bounded organelle;nuclear part;nucleoplasm;nucleus;organelle;organelle part	Cell cycle;Cell cycle - yeast;Meiosis - yeast	+	Cluster -989	Cluster 4	4.12013	0.0105366	Q8WVM7	Q8WVM7;Q8N3U4	STAG1_HUMAN	STAG1	primary_post;relapse_post
1.26274	-1.60618	0.858601	-0.17172	-0.17172	-0.17172	biological regulation;biosynthetic process;carbohydrate metabolic process;carbohydrate transport;cell cycle;cell cycle checkpoint;cell cycle phase;cell cycle process;cell division;cell surface receptor linked signaling pathway;cellular biosynthetic process;cellular component disassembly;cellular component disassembly at cellular level;cellular component organization;cellular component organizatio…	binding;chromatin binding;cytoskeletal protein binding;dynein complex binding;enzyme binding;heat shock protein binding;identical protein binding;kinase binding;mitogen-activated protein kinase binding;mRNA binding;nucleic acid binding;nucleocytoplasmic transporter activity;protein binding;protein complex binding;protein dimerization activity;protein homodimerization activity;protein kinase bindi…	cell part;chromosomal part;cytoplasm;cytoplasmic dynein complex;cytoplasmic part;cytoskeletal part;dynein complex;envelope;extrinsic to membrane;inclusion body;intracellular membrane-bounded organelle;intracellular non-membrane-bounded organelle;intracellular organelle;intracellular organelle part;intracellular part;kinetochore;macromolecular complex;membrane;membrane part;membrane-bounded organe…	MAPK signaling pathway - yeast;Pathways in cancer;RNA transport;Thyroid cancer	+	Cluster -989	Cluster 4	3.23842	0.0242713	P12270	P12270	TPR_HUMAN	TPR	primary_post;relapse_post
0.973481	-1.58444	1.19505	-0.194696	-0.194696	-0.194696	biological regulation;biosynthetic process;cellular biosynthetic process;cellular macromolecule biosynthetic process;cellular macromolecule metabolic process;cellular metabolic process;cellular nitrogen compound metabolic process;cellular process;cellular response to stimulus;cellular response to stress;DNA metabolic process;DNA recombination;DNA repair;double-strand break repair;double-strand br…	activating transcription factor binding;binding;damaged DNA binding;DNA binding;histone binding;methylated histone residue binding;nucleic acid binding;p53 binding;protein binding;protein binding transcription factor activity;RNA polymerase II activating transcription factor binding;RNA polymerase II transcription cofactor activity;RNA polymerase II transcription factor binding;RNA polymerase II …	cell part;chromosomal part;condensed chromosome kinetochore;cytoplasm;intracellular membrane-bounded organelle;intracellular non-membrane-bounded organelle;intracellular organelle;intracellular organelle part;intracellular part;kinetochore;macromolecular complex;membrane-bounded organelle;non-membrane-bounded organelle;nuclear part;nucleoplasm;nucleus;organelle;organelle part;protein complex;repl…		+	Cluster -989	Cluster 4	2.76822	0.0401045	Q12888	Q12888;A6NNK5	TP53B_HUMAN	TP53BP1	primary_post;relapse_post
0.959329	-1.58751	1.20377	-0.191866	-0.191866	-0.191866	biological regulation;cell cycle;cell cycle checkpoint;cell cycle phase;cell cycle process;cell division;cellular component organization;cellular component organization at cellular level;cellular component organization or biogenesis;cellular component organization or biogenesis at cellular level;cellular process;cellular response to stimulus;intracellular signal transduction;mitosis;mitotic cell …		actin cytoskeleton;cell part;centrosome;chromosomal part;condensed chromosome kinetochore;cytoplasm;cytoplasmic part;cytoskeletal part;cytoskeleton;cytosol;intracellular membrane-bounded organelle;intracellular non-membrane-bounded organelle;intracellular organelle;intracellular organelle part;intracellular part;kinetochore;macromolecular complex;membrane-bounded organelle;microtubule organizing …	Cell cycle;Progesterone-mediated oocyte maturation	+	Cluster -989	Cluster 4	3.3547	0.0215467	Q9Y6D9	Q9Y6D9;C9JP81	MD1L1_HUMAN	MAD1L1	primary_post;relapse_post
0.987497	-1.5813	1.1863	-0.197499	-0.197499	-0.197499	biological regulation;biosynthetic process;cellular biosynthetic process;cellular component organization;cellular component organization at cellular level;cellular component organization or biogenesis;cellular component organization or biogenesis at cellular level;cellular macromolecule biosynthetic process;cellular macromolecule metabolic process;cellular metabolic process;cellular nitrogen comp…		cell part;intracellular non-membrane-bounded organelle;intracellular organelle;intracellular organelle part;intracellular part;non-membrane-bounded organelle;nuclear part;nucleolus;nucleoplasm;organelle;organelle part		+	Cluster -989	Cluster 4	2.73151	0.0414686	Q15014	Q15014;Q5JXX1;A0A0A0MT59;Q5JXX2	MO4L2_HUMAN	MORF4L2	primary_post;relapse_post
1.11049	-1.55131	1.10205	-0.220409	-0.220409	-0.220409	cellular macromolecule metabolic process;cellular metabolic process;cellular nitrogen compound metabolic process;cellular process;macromolecule metabolic process;metabolic process;ncRNA metabolic process;ncRNA processing;nitrogen compound metabolic process;nucleic acid metabolic process;nucleobase-containing compound metabolic process;primary metabolic process;RNA metabolic process;RNA processing…		cell part;integrator complex;intracellular organelle part;intracellular part;macromolecular complex;nuclear part;nucleoplasm part;organelle part;protein complex		+	Cluster -989	Cluster 4	3.13472	0.0267452	Q96HW7	Q96HW7	INT4_HUMAN	INTS4	primary_post;relapse_post
1.18122	-1.57944	0.995562	-0.199112	-0.199112	-0.199112	base-excision repair;base-excision repair, DNA ligation;biological regulation;biosynthetic process;cell cycle;cell division;cellular biosynthetic process;cellular component organization;cellular component organization at cellular level;cellular component organization or biogenesis;cellular component organization or biogenesis at cellular level;cellular macromolecule biosynthetic process;cellular …	adenyl nucleotide binding;adenyl ribonucleotide binding;ATP binding;binding;catalytic activity;cation binding;DNA binding;DNA ligase (ATP) activity;DNA ligase activity;ion binding;ligase activity;ligase activity, forming phosphoric ester bonds;metal ion binding;nucleic acid binding;nucleotide binding;purine nucleotide binding;purine ribonucleoside triphosphate binding;purine ribonucleotide bindin…	cell part;chromosomal part;cytoplasmic part;DNA ligase III-XRCC1 complex;intracellular membrane-bounded organelle;intracellular organelle;intracellular organelle part;intracellular part;macromolecular complex;membrane-bounded organelle;mitochondrion;nuclear chromosome part;nuclear part;nucleoplasm;nucleus;organelle;organelle part;protein complex;synaptonemal complex	Base excision repair	+	Cluster -989	Cluster 4	2.87473	0.035526	P49916	P49916	DNLI3_HUMAN	LIG3	primary_post;relapse_post
1.15913	-1.5711	1.02993	-0.205985	-0.205985	-0.205985			cell part;integral to membrane;intrinsic to membrane;membrane part		+	Cluster -989	Cluster 4	3.43795	0.0200328	O43736	O43736	ITM2A_HUMAN	ITM2A	primary_post;relapse_post
1.20141	-1.58668	0.963191	-0.192638	-0.192638	-0.192638	anatomical structure development;biological regulation;biosynthetic process;cellular biosynthetic process;cellular component assembly;cellular component organization;cellular component organization or biogenesis;cellular defense response;cellular macromolecule biosynthetic process;cellular macromolecule metabolic process;cellular metabolic process;cellular nitrogen compound metabolic process;cell…	binding;cation binding;core promoter proximal region DNA binding;core promoter proximal region sequence-specific DNA binding;DNA binding;double-stranded DNA binding;ion binding;metal ion binding;nucleic acid binding;nucleic acid binding transcription factor activity;regulatory region DNA binding;regulatory region nucleic acid binding;RNA polymerase II core promoter proximal region sequence-specif…	cell part;cytoplasmic part;Golgi apparatus;intracellular membrane-bounded organelle;intracellular organelle;intracellular organelle part;intracellular part;membrane-bounded organelle;nuclear part;nucleoplasm;organelle;organelle part		+	Cluster -989	Cluster 4	2.67398	0.0428886	Q9UQR1	Q9UQR1	ZN148_HUMAN	ZNF148	primary_post;relapse_post
1.20193	-1.58686	0.962341	-0.192468	-0.192468	-0.192468		binding;DNA binding;nucleic acid binding			+	Cluster -989	Cluster 4	2.93479	0.0333463	Q9ULL5	Q9ULL5	PRR12_HUMAN	PRR12	primary_post;relapse_post
0.731356	-1.92318	0.365271	0.785118	-0.0681988	0.109632	cellular macromolecule metabolic process;cellular metabolic process;cellular nitrogen compound metabolic process;cellular process;macromolecule metabolic process;maturation of 5.8S rRNA;metabolic process;ncRNA metabolic process;ncRNA processing;nitrogen compound metabolic process;nucleic acid metabolic process;nucleobase-containing compound metabolic process;primary metabolic process;RNA metaboli…	binding;nucleic acid binding;RNA binding	cell part;cytoplasm;exosome (RNase complex);intracellular membrane-bounded organelle;intracellular non-membrane-bounded organelle;intracellular organelle;intracellular organelle part;intracellular part;macromolecular complex;membrane-bounded organelle;non-membrane-bounded organelle;nuclear part;nucleolus;nucleus;organelle;organelle part;protein complex	RNA degradation	+	Cluster -989	Cluster 4	4.47623	0.00831527	Q99547	Q99547;H3BSB3;H3BNT4	MPH6_HUMAN	MPHOSPH6	lung_metastasis_post;primary_post;bone_metastasis_post;relapse_post;progression_post
0.795391	-1.94144	0.524225	0.567312	0.0252483	0.029268	cellular macromolecule metabolic process;cellular metabolic process;cellular nitrogen compound metabolic process;cellular process;macromolecule metabolic process;metabolic process;ncRNA metabolic process;ncRNA processing;nitrogen compound metabolic process;nucleic acid metabolic process;nucleobase-containing compound metabolic process;primary metabolic process;RNA metabolic process;RNA processing…		cell part;cytoplasm;cytoplasmic part;cytoskeletal part;histone methyltransferase complex;intracellular non-membrane-bounded organelle;intracellular organelle;intracellular organelle part;intracellular part;macromolecular complex;membrane;methyltransferase complex;microtubule organizing center;MLL1 complex;non-membrane-bounded organelle;nuclear part;nucleolus;nucleoplasm;nucleoplasm part;organelle…		+	Cluster -989	Cluster 4	5.08411	0.00516667	Q9Y4W2	Q9Y4W2	LAS1L_HUMAN	LAS1L	lung_metastasis_post;primary_post;bone_metastasis_post;relapse_post;progression_post
0.548429	-1.92142	0.529717	0.847101	-0.0697313	0.0659001	biological regulation;cellular macromolecule metabolic process;cellular metabolic process;cellular nitrogen compound metabolic process;cellular process;cellular response to chemical stimulus;cellular response to drug;cellular response to stimulus;establishment of localization;establishment of localization in cell;establishment of protein localization;intracellular protein transport;intracellular …	binding;calcium-dependent protein binding;cation binding;ion binding;metal ion binding;nucleic acid binding;nucleocytoplasmic transporter activity;nucleotide binding;pre-mRNA binding;protein binding;RNA binding;snRNA binding;transporter activity	catalytic step 2 spliceosome;cell part;cytoplasm;intracellular membrane-bounded organelle;intracellular organelle;intracellular organelle part;intracellular part;macromolecular complex;membrane-bounded organelle;nuclear part;nucleoplasm;nucleus;organelle;organelle part;ribonucleoprotein complex;spliceosomal complex	Spliceosome	+	Cluster -989	Cluster 4	5.11192	0.00499145	Q9NW64	Q9NW64	RBM22_HUMAN	RBM22	lung_metastasis_post;primary_post;bone_metastasis_post;relapse_post;progression_post
0.895283	-1.80395	0.515159	0.661602	-0.454336	0.186246		binding;nucleotide binding	cell part;intracellular membrane-bounded organelle;intracellular non-membrane-bounded organelle;intracellular organelle;intracellular organelle part;intracellular part;membrane-bounded organelle;non-membrane-bounded organelle;nuclear part;nucleolus;nucleus;organelle;organelle part		+	Cluster -989	Cluster 4	3.38868	0.0208297	P42696	P42696;A2A2V2	RBM34_HUMAN	RBM34	primary_post;bone_metastasis_post;relapse_post;progression_post
0.73396	-1.80345	0.457788	0.833782	-0.484834	0.262755			cell part;cytoplasm;histone methyltransferase complex;integral to membrane;intracellular non-membrane-bounded organelle;intracellular organelle;intracellular organelle part;intracellular part;intrinsic to membrane;macromolecular complex;membrane;membrane part;methyltransferase complex;MLL1 complex;non-membrane-bounded organelle;nuclear membrane;nuclear part;nucleolus;nucleoplasm part;organelle;or…		+	Cluster -989	Cluster 4	3.37865	0.0208632	Q9NXF1	Q9NXF1	TEX10_HUMAN	TEX10	primary_post;bone_metastasis_post;relapse_post;progression_post
0.82603	-1.80781	0.594146	0.625799	-0.490892	0.252731	alcohol metabolic process;biological regulation;biosynthetic process;carbohydrate homeostasis;carbohydrate metabolic process;carbon catabolite activation of transcription;carbon catabolite activation of transcription from RNA polymerase II promoter;carbon catabolite regulation of transcription;carbon catabolite regulation of transcription from RNA polymerase II promoter;cell communication;cellula…	bHLH transcription factor binding;binding;DNA binding;double-stranded DNA binding;enzyme binding;histone deacetylase binding;identical protein binding;kinase binding;nucleic acid binding;nucleic acid binding transcription factor activity;protein binding;protein dimerization activity;protein heterodimerization activity;protein homodimerization activity;protein kinase binding;sequence-specific dist…	cell part;intracellular membrane-bounded organelle;intracellular organelle;intracellular organelle part;intracellular part;macromolecular complex;membrane-bounded organelle;nuclear part;nucleoplasm;nucleoplasm part;nucleus;organelle;organelle part;protein complex;transcription factor complex		+	Cluster -989	Cluster 4	2.76097	0.0403857	P22415	P22415;B1AQP1	USF1_HUMAN	USF1	primary_post;bone_metastasis_post;relapse_post;progression_post
1.06751	-1.79239	0.539754	0.467619	-0.362443	0.0799561	cellular macromolecule metabolic process;cellular metabolic process;cellular nitrogen compound metabolic process;cellular process;macromolecule metabolic process;metabolic process;nitrogen compound metabolic process;nucleic acid metabolic process;nucleobase-containing compound metabolic process;primary metabolic process;RNA metabolic process;RNA processing	adenyl nucleotide binding;adenyl ribonucleotide binding;ATP binding;ATPase activity;ATPase activity, coupled;ATP-dependent helicase activity;ATP-dependent RNA helicase activity;binding;catalytic activity;helicase activity;hydrolase activity;hydrolase activity, acting on acid anhydrides;hydrolase activity, acting on acid anhydrides, in phosphorus-containing anhydrides;nucleoside-triphosphatase act…	cell part;cytoplasm;intracellular non-membrane-bounded organelle;intracellular organelle;intracellular organelle part;intracellular part;non-membrane-bounded organelle;nuclear part;nucleolus;organelle;organelle part		+	Cluster -989	Cluster 4	4.36336	0.00855411	Q8IY37	Q8IY37;F5H3Y4	DHX37_HUMAN	DHX37	bone_metastasis_post;primary_post;relapse_post;progression_post
1.20275	-1.70757	0.48916	0.520481	-0.25241	-0.25241	biological regulation;biosynthetic process;cellular biosynthetic process;cellular component assembly;cellular component assembly at cellular level;cellular component organization;cellular component organization at cellular level;cellular component organization or biogenesis;cellular component organization or biogenesis at cellular level;cellular macromolecular complex assembly;cellular macromolec…	binding;nucleic acid binding;RNA binding	cell part;intracellular membrane-bounded organelle;intracellular organelle;intracellular part;membrane-bounded organelle;nucleus;organelle		+	Cluster -989	Cluster 4	2.69811	0.0423833	Q12872	Q12872	SFSWA_HUMAN	SFSWAP	primary_post;relapse_post;progression_post
1.13185	-1.69653	0.712264	0.417081	-0.282336	-0.282336	cell communication;cellular component organization;cellular component organization at cellular level;cellular component organization or biogenesis;cellular component organization or biogenesis at cellular level;cellular macromolecule metabolic process;cellular metabolic process;cellular process;cellular protein metabolic process;cellular response to chemical stimulus;cellular response to external…	binding;cation binding;chromatin binding;DNA binding;ion binding;metal ion binding;nucleic acid binding;transition metal ion binding;zinc ion binding	cell part;chromatin;chromosomal part;heterochromatin;intracellular membrane-bounded organelle;intracellular organelle;intracellular organelle part;intracellular part;macromolecular complex;membrane-bounded organelle;nuclear body;nuclear chromatin;nuclear chromosome part;nuclear heterochromatin;nuclear part;nucleoplasm;nucleoplasm part;nucleus;organelle;organelle part;PcG protein complex;PRC1 comp…		+	Cluster -989	Cluster 4	3.84845	0.0136022	P78364	P78364;J3KQH6	PHC1_HUMAN	PHC1	primary_post;progression_post;relapse_post
1.14089	-1.69558	0.719241	0.390151	-0.277348	-0.277348	anatomical structure development;anatomical structure formation involved in morphogenesis;anterior/posterior pattern specification;biological regulation;biosynthetic process;cell proliferation;cellular biosynthetic process;cellular component organization;cellular component organization at cellular level;cellular component organization or biogenesis;cellular component organization or biogenesis at…	acetyltransferase activity;binding;catalytic activity;chromatin binding;enzyme binding;H3 histone acetyltransferase activity;H4 histone acetyltransferase activity;histone acetyltransferase activity;histone acetyltransferase activity (H4-K12 specific);histone deacetylase binding;lysine N-acetyltransferase activity;N-acetyltransferase activity;N-acyltransferase activity;protein binding;protein bind…	Ada2/Gcn5/Ada3 transcription activator complex;cell part;cytoskeletal part;extracellular region part;extracellular space;histone acetyltransferase complex;intracellular non-membrane-bounded organelle;intracellular organelle;intracellular organelle part;intracellular part;macromolecular complex;mitotic spindle;non-membrane-bounded organelle;nuclear part;nucleoplasm;nucleoplasm part;organelle;organ…	Notch signaling pathway	+	Cluster -989	Cluster 4	3.29595	0.0229362	Q92830	Q92830;K7ERS6	KAT2A_HUMAN	KAT2A	primary_post;progression_post;relapse_post
1.12657	-1.68362	0.802511	0.311594	-0.278526	-0.278526	biological regulation;biosynthetic process;cellular biosynthetic process;cellular macromolecule biosynthetic process;cellular macromolecule metabolic process;cellular metabolic process;cellular nitrogen compound metabolic process;cellular process;cellular response to chemical stimulus;cellular response to endogenous stimulus;cellular response to estrogen stimulus;cellular response to hormone stim…	binding;chromatin binding;protein binding;transcription factor binding	cell part;chromatin;chromosomal part;cytoplasm;histone methyltransferase complex;intracellular membrane-bounded organelle;intracellular non-membrane-bounded organelle;intracellular organelle;intracellular organelle part;intracellular part;macromolecular complex;membrane;membrane-bounded organelle;methyltransferase complex;MLL1 complex;non-membrane-bounded organelle;nuclear part;nucleolus;nucleopl…		+	Cluster -989	Cluster 4	3.0339	0.02975	Q8IZL8	Q8IZL8;E7EV54;I3L445;I3L4P1;C9JFV4	PELP1_HUMAN	PELP1	primary_post;progression_post;relapse_post
0.909384	-1.66367	0.977577	0.462808	-0.343048	-0.343048	biological adhesion;biological regulation;biosynthetic process;cell adhesion;cell cycle;cell differentiation;cell differentiation involved in embryonic placenta development;cell-cell adhesion;cellular biosynthetic process;cellular developmental process;cellular macromolecule biosynthetic process;cellular macromolecule metabolic process;cellular metabolic process;cellular nitrogen compound metabol…	binding;DNA binding;nucleic acid binding;nucleic acid binding transcription factor activity;protein binding transcription factor activity;sequence-specific DNA binding;sequence-specific DNA binding RNA polymerase II transcription factor activity;sequence-specific DNA binding transcription factor activity;transcription cofactor activity;transcription corepressor activity;transcription factor bindi…	cell part;cytoplasmic part;cytosol;intracellular membrane-bounded organelle;intracellular organelle;intracellular organelle part;intracellular part;membrane-bounded organelle;nuclear part;nucleoplasm;nucleus;organelle;organelle part		+	Cluster -989	Cluster 4	4.95626	0.00525714	P50548	P50548	ERF_HUMAN	ERF	primary_post;progression_post;relapse_post
1.02425	-1.68688	0.724546	0.600714	-0.331315	-0.331315	biological regulation;cap-independent translational initiation;cell differentiation;cellular developmental process;cellular macromolecule metabolic process;cellular metabolic process;cellular nitrogen compound metabolic process;cellular process;cellular response to stimulus;cellular response to stress;cytoplasmic translational initiation;developmental process;entrainment of circadian clock;entrai…	binding;cation binding;ion binding;metal ion binding;miRNA binding;mRNA 3'-UTR binding;mRNA binding;nucleic acid binding;nucleotide binding;RNA binding;transition metal ion binding;zinc ion binding	cell part;cytoplasm;cytoplasmic part;intracellular membrane-bounded organelle;intracellular non-membrane-bounded organelle;intracellular organelle;intracellular organelle part;intracellular part;macromolecular complex;membrane-bounded organelle;non-membrane-bounded organelle;nuclear body;nuclear part;nuclear speck;nucleolus;nucleoplasm;nucleoplasm part;nucleus;organelle;organelle part;ribonucleop…		+	Cluster -989	Cluster 4	3.12278	0.0269371	Q9BWF3	Q9BWF3	RBM4_HUMAN	RBM4	primary_post;relapse_post;progression_post
0.994236	-1.68131	0.734541	0.63961	-0.343538	-0.343538	biological regulation;cell cycle;cell cycle process;cell division;cellular component organization;cellular component organization at cellular level;cellular component organization or biogenesis;cellular component organization or biogenesis at cellular level;cellular process;chromosome organization;mitotic cell cycle;mitotic sister chromatid cohesion;negative regulation of biological process;negat…		cell part;chromatin;chromosomal part;chromosome;chromosome, centromeric region;cytoplasmic part;cytosol;intracellular non-membrane-bounded organelle;intracellular organelle;intracellular organelle part;intracellular part;membrane;non-membrane-bounded organelle;nuclear part;nucleoplasm;organelle;organelle part;plasma membrane		+	Cluster -989	Cluster 4	2.87543	0.0355307	Q29RF7	Q29RF7	PDS5A_HUMAN	PDS5A	primary_post;relapse_post;progression_post
0.913645	-1.66225	0.72482	0.772396	-0.374304	-0.374304		binding;DNA binding;nucleic acid binding	cell part;intracellular organelle part;intracellular part;nuclear part;nucleoplasm;organelle part		+	Cluster -989	Cluster 4	2.5215	0.0499783	Q8NFC6	Q8NFC6	BD1L1_HUMAN	BOD1L1	primary_post;relapse_post;progression_post
0.736889	-1.66296	0.915788	0.757461	-0.373587	-0.373587	biological regulation;biosynthetic process;catabolic process;cellular biosynthetic process;cellular catabolic process;cellular macromolecule biosynthetic process;cellular macromolecule catabolic process;cellular macromolecule metabolic process;cellular metabolic process;cellular nitrogen compound metabolic process;cellular process;developmental process;macromolecule biosynthetic process;macromole…	binding;cation binding;DNA binding;identical protein binding;ion binding;metal ion binding;nucleic acid binding;nucleic acid binding transcription factor activity;protein binding;protein binding transcription factor activity;protein dimerization activity;protein heterodimerization activity;protein homodimerization activity;sequence-specific DNA binding transcription factor activity;transcription …	cell part;cytoplasm;intracellular membrane-bounded organelle;intracellular organelle;intracellular organelle part;intracellular part;membrane;membrane-bounded organelle;nuclear part;nucleoplasm;nucleus;organelle;organelle part;plasma membrane		+	Cluster -989	Cluster 4	2.56519	0.0479179	Q9Y6X8	Q9Y6X8	ZHX2_HUMAN	ZHX2	primary_post;relapse_post;progression_post
0.858582	-1.64653	0.706471	0.864003	-0.391263	-0.391263	biological regulation;biosynthetic process;cellular biosynthetic process;cellular macromolecule biosynthetic process;cellular macromolecule metabolic process;cellular metabolic process;cellular nitrogen compound metabolic process;cellular process;macromolecule biosynthetic process;macromolecule metabolic process;metabolic process;nitrogen compound metabolic process;nucleic acid metabolic process;…	binding;cation binding;enzyme binding;ion binding;metal ion binding;protein binding;transition metal ion binding;ubiquitin conjugating enzyme binding;zinc ion binding	cell part;cytoplasmic part;cytosol;intracellular organelle part;intracellular part;nuclear body;nuclear part;nucleoplasm part;organelle part;PML body		+	Cluster -989	Cluster 4	3.21045	0.0248311	Q9UBW7	Q9UBW7	ZMYM2_HUMAN	ZMYM2	primary_post;relapse_post;progression_post
0.913934	-1.66192	0.792878	0.703097	-0.373994	-0.373994	biological regulation;biosynthetic process;cellular biosynthetic process;cellular component disassembly;cellular component disassembly at cellular level;cellular component organization;cellular component organization at cellular level;cellular component organization or biogenesis;cellular component organization or biogenesis at cellular level;cellular macromolecular complex disassembly;cellular m…	binding;cation binding;DNA binding;ion binding;metal ion binding;nucleic acid binding	cell part;intracellular organelle part;intracellular part;membrane;nuclear part;nucleoplasm;organelle part;plasma membrane		+	Cluster -989	Cluster 4	3.92186	0.0129102	Q68CP9	Q68CP9;F8W108;F8WCU9	ARID2_HUMAN	ARID2	primary_post;relapse_post;progression_post
0.894543	-1.65699	0.741428	0.78346	-0.381222	-0.381222	anatomical structure development;anatomical structure formation involved in morphogenesis;anatomical structure homeostasis;anterior/posterior pattern specification;B cell lineage commitment;biological regulation;brain development;cell activation;cell death;cell differentiation;cell fate commitment;cellular component organization;cellular component organization at cellular level;cellular component…	adenyl nucleotide binding;adenyl ribonucleotide binding;ATP binding;binding;catalytic activity;DNA binding;DNA-dependent protein kinase activity;kinase activity;nucleic acid binding;nucleotide binding;phosphotransferase activity, alcohol group as acceptor;protein binding;protein kinase activity;protein serine/threonine kinase activity;purine nucleotide binding;purine ribonucleoside triphosphate b…	cell part;cytoplasmic part;cytosol;DNA-dependent protein kinase-DNA ligase 4 complex;intracellular non-membrane-bounded organelle;intracellular organelle;intracellular organelle part;intracellular part;macromolecular complex;membrane;nonhomologous end joining complex;non-membrane-bounded organelle;nuclear part;nucleolus;nucleoplasm;nucleoplasm part;organelle;organelle part;protein complex;transcr…	Cell cycle;Non-homologous end-joining	+	Cluster -989	Cluster 4	3.00618	0.0308463	P78527	P78527	PRKDC_HUMAN	PRKDC	primary_post;relapse_post;progression_post
0.762048	-1.67717	0.637282	0.9775	-0.349832	-0.349832	biological regulation;biosynthetic process;cellular biosynthetic process;cellular macromolecule biosynthetic process;cellular macromolecule metabolic process;cellular metabolic process;cellular nitrogen compound metabolic process;cellular process;macromolecule biosynthetic process;macromolecule metabolic process;metabolic process;negative regulation of apoptosis;negative regulation of biological …	binding;cation binding;chromatin binding;DNA binding;ion binding;metal ion binding;nucleic acid binding	cell part;extracellular region part;extracellular space;intracellular membrane-bounded organelle;intracellular organelle;intracellular part;membrane-bounded organelle;nucleus;organelle		+	Cluster -989	Cluster 4	3.95786	0.0123049	Q9H2P0	Q9H2P0	ADNP_HUMAN	ADNP	primary_post;relapse_post;progression_post
0.688491	-1.43896	0.65651	1.19173	-0.577193	-0.520578	catabolic process;cellular catabolic process;cellular macromolecule catabolic process;cellular macromolecule metabolic process;cellular metabolic process;cellular nitrogen compound metabolic process;cellular process;exonucleolytic nuclear-transcribed mRNA catabolic process involved in deadenylation-dependent decay;gene expression;macromolecule catabolic process;macromolecule metabolic process;met…	AU-rich element binding;binding;nucleic acid binding;RNA binding	cell part;cytoplasm;cytoplasmic part;cytosol;exosome (RNase complex);intracellular membrane-bounded organelle;intracellular non-membrane-bounded organelle;intracellular organelle;intracellular organelle part;intracellular part;macromolecular complex;membrane-bounded organelle;non-membrane-bounded organelle;nuclear part;nucleolus;nucleus;organelle;organelle part;protein complex	RNA degradation	+	Cluster -989	Cluster 4	5.30008	0.00411429	Q96B26	Q96B26	EXOS8_HUMAN	EXOSC8	lung_metastasis_post;primary_post;relapse_post;progression_post;progression_bone_metastasis;progression_lung_metastasis;progression_primary
0.669919	-1.6948	0.586359	1.06666	-0.31407	-0.31407	biological regulation;cell surface receptor linked signaling pathway;cellular macromolecule metabolic process;cellular metabolic process;cellular nitrogen compound metabolic process;cellular process;cellular response to stimulus;cGMP-mediated signaling;cyclic-nucleotide-mediated signaling;G-protein coupled receptor protein signaling pathway;G-protein signaling, coupled to cGMP nucleotide second m…	binding;molecular transducer activity;nucleic acid binding;receptor signaling protein activity;RNA binding;signal transducer activity;snoRNA binding	cell part;intracellular membrane-bounded organelle;intracellular non-membrane-bounded organelle;intracellular organelle;intracellular organelle part;intracellular part;macromolecular complex;membrane-bounded organelle;non-membrane-bounded organelle;nuclear part;nucleolar part;nucleolus;nucleus;organelle;organelle part;preribosome;protein complex;Pwp2p-containing subcomplex of 90S preribosome;ribo…	Ribosome biogenesis in eukaryotes	+	Cluster -989	Cluster 4	2.79791	0.03867	Q12788	Q12788;A0A087WYP7;J3KNP2	TBL3_HUMAN	TBL3	primary_post;relapse_post;progression_post
0.554206	-1.70686	0.466384	1.19657	-0.255148	-0.255148	cellular macromolecule metabolic process;cellular metabolic process;cellular nitrogen compound metabolic process;cellular process;macromolecule metabolic process;metabolic process;ncRNA metabolic process;ncRNA processing;nitrogen compound metabolic process;nucleic acid metabolic process;nucleobase-containing compound metabolic process;primary metabolic process;RNA metabolic process;RNA processing…		cell part;intracellular membrane-bounded organelle;intracellular non-membrane-bounded organelle;intracellular organelle;intracellular organelle part;intracellular part;macromolecular complex;membrane-bounded organelle;non-membrane-bounded organelle;nuclear part;nucleolus;nucleus;organelle;organelle part;ribonucleoprotein complex		+	Cluster -989	Cluster 4	3.04578	0.0294857	O95478	O95478;A0A0A0MQZ6	NSA2_HUMAN	NSA2	primary_post;relapse_post;progression_post
0.619224	-1.70272	0.376664	1.20477	-0.248972	-0.248972	cellular component biogenesis;cellular component biogenesis at cellular level;cellular component organization or biogenesis;cellular component organization or biogenesis at cellular level;cellular macromolecule metabolic process;cellular metabolic process;cellular nitrogen compound metabolic process;cellular process;cleavage involved in rRNA processing;endonucleolytic cleavage in 5'-ETS of tricis…	binding;enzyme binding;nucleic acid binding;protein binding;RNA binding;snoRNA binding	90S preribosome;cell part;cytoplasmic part;intracellular membrane-bounded organelle;intracellular non-membrane-bounded organelle;intracellular organelle;intracellular organelle part;intracellular part;macromolecular complex;membrane;membrane-bounded organelle;mitochondrion;Noc complex;Noc4p-Nop14p complex;non-membrane-bounded organelle;nuclear part;nucleolar part;nucleolus;nucleus;organelle;organ…		+	Cluster -989	Cluster 4	2.90818	0.0345185	P78316	P78316;E9PFK5	NOP14_HUMAN	NOP14	primary_post;relapse_post;progression_post
0.597406	-1.70353	0.373259	1.2182	-0.242666	-0.242666	biological regulation;biosynthetic process;cellular biosynthetic process;cellular macromolecule biosynthetic process;cellular macromolecule metabolic process;cellular metabolic process;cellular nitrogen compound metabolic process;cellular process;defense response;defense response to virus;gene expression;immune effector process;immune response;immune system process;innate immune response;macromol…	binding;catalytic activity;cation binding;chromatin binding;DNA binding;DNA-directed RNA polymerase activity;ion binding;metal ion binding;nucleic acid binding;nucleoside binding;nucleotidyltransferase activity;ribonucleoside binding;RNA polymerase activity;transferase activity;transferase activity, transferring phosphorus-containing groups;transition metal ion binding;zinc ion binding	cell part;cytoplasmic part;cytosol;DNA-directed RNA polymerase complex;DNA-directed RNA polymerase III complex;intracellular organelle part;intracellular part;macromolecular complex;membrane;nuclear DNA-directed RNA polymerase complex;nuclear part;nucleoplasm;nucleoplasm part;organelle part;protein complex;RNA polymerase complex	Cytosolic DNA-sensing pathway;Purine metabolism;Pyrimidine metabolism;RNA polymerase	+	Cluster -989	Cluster 4	2.61299	0.0455246	O14802	O14802	RPC1_HUMAN	POLR3A	primary_post;relapse_post;progression_post
0.725561	-1.69512	0.423179	1.12075	-0.287185	-0.287185	cellular macromolecule metabolic process;cellular metabolic process;cellular nitrogen compound metabolic process;cellular process;establishment of localization;establishment of localization in cell;establishment of RNA localization;interaction with host;interspecies interaction between organisms;intracellular transport;intronless viral mRNA export from host nucleus;macromolecule metabolic process…	binding;nucleic acid binding;RNA binding	cell part;cytoplasmic part;Golgi apparatus;intracellular membrane-bounded organelle;intracellular organelle;intracellular organelle part;intracellular part;macromolecular complex;membrane-bounded organelle;nuclear body;nuclear part;nuclear speck;nucleoplasm;nucleoplasm part;organelle;organelle part;protein complex;THO complex;THO complex part of transcription export complex;transcription export c…	RNA transport;Spliceosome	+	Cluster -989	Cluster 4	2.53451	0.0492854	Q96J01	Q96J01;D6RGZ2	THOC3_HUMAN	THOC3	primary_post;relapse_post;progression_post
0.76757	-1.6894	0.459163	1.07603	-0.306684	-0.306684		binding;cation binding;ion binding;metal ion binding;transition metal ion binding;zinc ion binding	cell part;cytoplasmic mRNA processing body;cytoplasmic part;intracellular membrane-bounded organelle;intracellular non-membrane-bounded organelle;intracellular organelle;intracellular part;macromolecular complex;membrane-bounded organelle;non-membrane-bounded organelle;nucleus;organelle;ribonucleoprotein complex;RNA granule		+	Cluster -989	Cluster 4	2.68403	0.0426499	A1L020	A1L020	MEX3A_HUMAN	MEX3A	primary_post;relapse_post;progression_post
0.852817	-1.66963	0.548151	0.969144	-0.350242	-0.350242	carboxylic acid metabolic process;cellular ketone metabolic process;cellular lipid metabolic process;cellular metabolic process;cellular process;fatty acid metabolic process;lipid metabolic process;metabolic process;monocarboxylic acid metabolic process;organic acid metabolic process;oxoacid metabolic process;primary metabolic process;small molecule metabolic process	binding;cation binding;ion binding;metal ion binding;transition metal ion binding;zinc ion binding	cell part;cytoplasm;cytoplasmic part;cytosol;intracellular membrane-bounded organelle;intracellular organelle;intracellular organelle part;intracellular part;membrane-bounded organelle;nuclear part;nucleoplasm;nucleus;organelle;organelle part		+	Cluster -989	Cluster 4	3.23016	0.0244836	Q9Y6X9	Q9Y6X9	MORC2_HUMAN	MORC2	primary_post;relapse_post;progression_post
0.937548	-1.66154	0.566047	0.881933	-0.361995	-0.361995	biological regulation;biosynthetic process;cellular biosynthetic process;cellular macromolecule biosynthetic process;cellular macromolecule metabolic process;cellular metabolic process;cellular nitrogen compound metabolic process;cellular process;cellular response to stimulus;cellular response to stress;defense response;developmental process;DNA metabolic process;DNA repair;gene expression;immune…	binding;catalytic activity;DNA binding;DNA-directed RNA polymerase activity;nucleic acid binding;nucleotidyltransferase activity;RNA polymerase activity;transferase activity;transferase activity, transferring phosphorus-containing groups	cell part;cytoplasmic part;cytosol;DNA-directed RNA polymerase complex;DNA-directed RNA polymerase I complex;DNA-directed RNA polymerase II, core complex;DNA-directed RNA polymerase III complex;intracellular membrane-bounded organelle;intracellular organelle;intracellular organelle part;intracellular part;macromolecular complex;membrane-bounded organelle;nuclear DNA-directed RNA polymerase comple…	Cytosolic DNA-sensing pathway;Huntington's disease;Purine metabolism;Pyrimidine metabolism;RNA polymerase	+	Cluster -989	Cluster 4	3.31525	0.0224088	P19388	P19388;A0A087WVZ9;A0A0A0MQR7	RPAB1_HUMAN	POLR2E	primary_post;relapse_post;progression_post
0.91516	-1.66249	0.460556	0.974635	-0.343929	-0.343929			cell part;cytoplasm;extracellular region;intracellular part		+	Cluster -989	Cluster 4	4.43986	0.00866986	Q6SPF0	Q6SPF0;E9PIW9	SAMD1_HUMAN	SAMD1	primary_post;relapse_post;progression_post
1.03914	-1.6712	0.378586	0.885543	-0.316032	-0.316032	biological regulation;cell proliferation;cellular component biogenesis;cellular component biogenesis at cellular level;cellular component organization or biogenesis;cellular component organization or biogenesis at cellular level;cellular process;metabolic process;regulation of biological process;regulation of cell proliferation;regulation of cellular process;ribonucleoprotein complex biogenesis;r…	binding;catalytic activity;GTP binding;GTPase activity;guanyl nucleotide binding;guanyl ribonucleotide binding;hydrolase activity;hydrolase activity, acting on acid anhydrides;hydrolase activity, acting on acid anhydrides, in phosphorus-containing anhydrides;nucleoside-triphosphatase activity;nucleotide binding;purine nucleotide binding;purine ribonucleoside triphosphate binding;purine ribonucleo…	cell part;extracellular region part;extracellular space;intracellular membrane-bounded organelle;intracellular non-membrane-bounded organelle;intracellular organelle;intracellular organelle part;intracellular part;membrane;membrane-bounded organelle;non-membrane-bounded organelle;nuclear part;nucleolus;nucleoplasm;nucleus;organelle;organelle part	Ribosome biogenesis in eukaryotes	+	Cluster -989	Cluster 4	2.86409	0.0358153	Q9BVP2	Q9BVP2	GNL3_HUMAN	GNL3	primary_post;relapse_post;progression_post
1.07151	-1.69255	0.514085	0.72801	-0.310524	-0.310524	anatomical structure development;biological regulation;biosynthetic process;cellular biosynthetic process;cellular component organization;cellular component organization at cellular level;cellular component organization or biogenesis;cellular component organization or biogenesis at cellular level;cellular macromolecule biosynthetic process;cellular macromolecule metabolic process;cellular metabol…	binding;cation binding;ion binding;metal ion binding;transition metal ion binding;zinc ion binding	cell part;intracellular membrane-bounded organelle;intracellular organelle;intracellular part;membrane-bounded organelle;nucleus;organelle		+	Cluster -989	Cluster 4	3.31686	0.0224207	Q05BQ5	Q05BQ5	MBTD1_HUMAN	MBTD1	primary_post;relapse_post;progression_post
1.09329	-1.68984	0.424107	0.768989	-0.298274	-0.298274	actin cytoskeleton organization;actin filament-based process;ameboidal cell migration;anatomical structure development;anatomical structure formation involved in morphogenesis;anatomical structure morphogenesis;anterior/posterior axis specification;anterior/posterior axis specification, embryo;anterior/posterior pattern specification;apical protein localization;apoptosis;asymmetric protein locali…	binding;protein binding;protein complex binding	adherens junction;anchoring junction;cell junction;cell part;cell projection membrane;cell projection part;cell-substrate adherens junction;cell-substrate junction;cytoplasmic part;cytosol;extracellular membrane-bounded organelle;extracellular organelle;extracellular region part;extracellular vesicular exosome;focal adhesion;integral to membrane;intracellular part;intrinsic to membrane;lamellipod…	Regulation of actin cytoskeleton	+	Cluster -989	Cluster 4	3.12315	0.0269905	Q9Y2A7	Q9Y2A7	NCKP1_HUMAN	NCKAP1	primary_post;relapse_post;progression_post
0.202145	-1.8579	0.863835	0.870175	-0.0182642	-0.0599924	biological regulation;cell proliferation;cell surface receptor linked signaling pathway;cellular component biogenesis;cellular component biogenesis at cellular level;cellular component organization or biogenesis;cellular component organization or biogenesis at cellular level;cellular macromolecule metabolic process;cellular metabolic process;cellular nitrogen compound metabolic process;cellular p…	binding;ribonucleoprotein binding	cell part;intracellular non-membrane-bounded organelle;intracellular organelle;intracellular organelle part;intracellular part;macromolecular complex;non-membrane-bounded organelle;nuclear part;nucleolar part;nucleolus;nucleoplasm;organelle;organelle part;PeBoW complex;preribosome;preribosome, large subunit precursor;protein complex;ribonucleoprotein complex		+	Cluster -989	Cluster 4	5.02168	0.00514729	Q9GZL7	Q9GZL7	WDR12_HUMAN	WDR12	primary_post;lung_metastasis_post;bone_metastasis_post;relapse_post;progression_post;progression_primary
0.338703	-1.87862	0.979059	0.622558	0.0324496	-0.0941449	cellular macromolecule metabolic process;cellular metabolic process;cellular nitrogen compound metabolic process;cellular process;cellular protein metabolic process;macromolecule metabolic process;macromolecule modification;metabolic process;mRNA metabolic process;mRNA processing;nitrogen compound metabolic process;nuclear mRNA splicing, via spliceosome;nucleic acid metabolic process;nucleobase-c…	catalytic activity;cis-trans isomerase activity;isomerase activity;peptidyl-prolyl cis-trans isomerase activity	catalytic step 2 spliceosome;cell part;intracellular membrane-bounded organelle;intracellular organelle;intracellular organelle part;intracellular part;macromolecular complex;membrane-bounded organelle;nuclear part;nucleoplasm;nucleus;organelle;organelle part;ribonucleoprotein complex;spliceosomal complex		+	Cluster -989	Cluster 4	5.47365	0.00334783	Q96BP3	Q96BP3;D6RHV0;D6RB19;D6RA12;D6RDA4	PPWD1_HUMAN	PPWD1	lung_metastasis_post;primary_post;bone_metastasis_post;progression_post;relapse_post;relapse_primary
0.501509	-1.69575	1.09216	0.705667	-0.301794	-0.301794	biological regulation;cellular macromolecule metabolic process;cellular metabolic process;cellular nitrogen compound metabolic process;cellular process;macromolecule metabolic process;metabolic process;nitrogen compound metabolic process;nucleic acid metabolic process;nucleobase-containing compound metabolic process;positive regulation of biological process;positive regulation of biosynthetic pro…	adenyl nucleotide binding;adenyl ribonucleotide binding;ATP binding;ATPase activity;ATPase activity, coupled;ATP-dependent helicase activity;ATP-dependent RNA helicase activity;binding;catalytic activity;DNA binding;helicase activity;hydrolase activity;hydrolase activity, acting on acid anhydrides;hydrolase activity, acting on acid anhydrides, in phosphorus-containing anhydrides;nucleic acid bind…	cell part;cytoplasm;intracellular non-membrane-bounded organelle;intracellular organelle;intracellular organelle part;intracellular part;non-membrane-bounded organelle;nuclear part;nucleolus;nucleoplasm;organelle;organelle part		+	Cluster -989	Cluster 4	2.81262	0.0380332	Q9H6R0	Q9H6R0;I3L1L6	DHX33_HUMAN	DHX33	primary_post;progression_post;relapse_post
0.752635	-1.69019	1.06627	0.495209	-0.311961	-0.311961	biosynthetic process;cellular biosynthetic process;cellular component organization;cellular component organization at cellular level;cellular component organization or biogenesis;cellular component organization or biogenesis at cellular level;cellular macromolecule biosynthetic process;cellular macromolecule metabolic process;cellular metabolic process;cellular nitrogen compound metabolic process…	binding;cation binding;chromatin binding;DNA binding;ion binding;metal ion binding;nucleic acid binding;nucleic acid binding transcription factor activity;poly-glutamine tract binding;protein binding;sequence-specific DNA binding;sequence-specific DNA binding transcription factor activity;transition metal ion binding;zinc ion binding	cell part;chromatin remodeling complex;histone deacetylase complex;intracellular membrane-bounded organelle;intracellular organelle;intracellular organelle part;intracellular part;macromolecular complex;membrane-bounded organelle;nuclear part;nucleoplasm part;nucleus;organelle;organelle part;protein complex		+	Cluster -989	Cluster 4	3.37674	0.0208692	Q9P2R6	Q9P2R6;H7BYW9	RERE_HUMAN	RERE	primary_post;progression_post;relapse_post
0.372118	-1.6937	1.14053	0.734221	-0.276585	-0.276585	cellular component assembly;cellular component assembly at cellular level;cellular component organization;cellular component organization at cellular level;cellular component organization or biogenesis;cellular component organization or biogenesis at cellular level;cellular macromolecular complex assembly;cellular macromolecular complex subunit organization;cellular macromolecule metabolic proces…	binding;nucleic acid binding;RNA binding;rRNA binding	cell part;intracellular membrane-bounded organelle;intracellular non-membrane-bounded organelle;intracellular organelle;intracellular organelle part;intracellular part;membrane-bounded organelle;non-membrane-bounded organelle;nuclear part;nucleolus;nucleus;organelle;organelle part		+	Cluster -989	Cluster 4	3.07828	0.0286031	Q9H7B2	Q9H7B2;Q5VXN0	RPF2_HUMAN	RPF2	primary_post;progression_post;relapse_post
[truncated: 635 more rows]

## Sheet: 2d
Source data Figure 2c: RRS1 staining
Raw				Statistics
[truncated: 27 more rows]

## Sheet: 2f
Source data Figure 2f: Functional Enrichment analysis of primary stage compared with advanced stages (1D Annotation enrichment test, FDR<0.02)
[truncated: 2,629 more rows]

[truncated: 23 more sheets: 3, 3h,i, 4a, 4b, 4c, 4d, 4e, 5bc, 5d, 5e, 5f, 6ac, 6dg, S1bc e, S1f, S1g, S1h, S2c, S3a, S3bc …]
